# Supplementary material for: Single-base resolution quantitative genome methylation analysis in the model bacterium Helicobacter pylori by enzymatic methyl sequencing (EM-Seq) reveals influence of strain, growth phase, and methyl homeostasis
Source: BMC Biol. 2024 May 29;22:125. doi: 10.1186/s12915-024-01921-1 (PMC11134628; doi:10.1186/s12915-024-01921-1)
Supplement: Supplementary file 2 — Additional file 2: Table S1. Genome annotations, nucleotide positions and locus tags of draft genome of H. pylori N6 (NCBI PRJEA89447). [file 12915_2024_1921_MOESM2_ESM.xlsx]

## Sheet: N6_Annotations
Table S1: Annotation of the draft genome sequence of H. pylori strain N6 (NCBI Accession PRJEA89447) used as reference for all EM-Seq analyses
H. pylori N6 locus_tag	Start (bp)	End (bp)	Type	Length	Direction	gene	Name	product
N6_00001	955	332	CDS	624	reverse		phosphoserine phosphatase (serB) CDS	phosphoserine phosphatase (serB)
N6_00002	1474	971	CDS	504	reverse		nonheme iron-containing ferritin (pfr) CDS	nonheme iron-containing ferritin (pfr)
N6_00003	2855	1740	CDS	1116	forward		putative Radical-SAM domain-containing protein CDS	putative Radical-SAM domain-containing protein
N6_00004	5688	3028	CDS	2661	forward		surface antigen protein CDS	surface antigen protein
N6_00005	6751	5690	CDS	1062	forward		radical SAM protein CDS	radical SAM protein
N6_00006	8058	6796	CDS	1263	forward		processing protease CDS	processing protease
N6_00007	9482	8058	CDS	1425	forward	gatB	gatB CDS	aspartyl/glutamyl-tRNA amidotransferase subunit B
N6_00008	10744	9482	CDS	1263	forward	surA	surA CDS	Chaperone SurA
N6_00009	11771	10755	CDS	1017	forward		putative inner membrane protein CDS	putative inner membrane protein
N6_00010	12189	11758	CDS	432	forward	rnhA	rnhA CDS	ribonuclease H
N6_00011	12920	12198	CDS	723	forward	rnc	rnc CDS	ribonuclease III
N6_00012	14014	12917	CDS	1098	forward	aroC	aroC CDS	chorismate synthase
N6_00013	14566	14051	CDS	516	forward		hypothetical protein CDS	hypothetical protein
N6_00014	15939	14566	CDS	1374	forward	hemN	hemN CDS	coproporphyrinogen III oxidase
N6_00015	17225	15936	CDS	1290	forward		glycerol-3-phosphate dehydrogenase CDS	glycerol-3-phosphate dehydrogenase
N6_00016	18501	17302	CDS	1200	forward		type II R-M system protein CDS	type II R-M system protein
N6_00017	22125	18577	CDS	3549	forward		type II R-M system protein CDS	type II R-M system protein
N6_00018	23181	22369	CDS	813	forward	omp9	omp9 CDS	outer membrane protein 9
N6_00019	24512	23340	CDS	1173	forward	aspB	aspB CDS	aspartate aminotransferase
N6_00020	25048	24659	CDS	390	forward		hypothetical protein CDS	hypothetical protein
N6_00021	25422	25138	CDS	285	forward		hypothetical protein CDS	hypothetical protein
N6_00022	25795	25439	CDS	357	forward		hypothetical protein CDS	hypothetical protein
N6_00023	26300	25770	CDS	531	forward		hypothetical protein CDS	hypothetical protein
N6_00024	27067	26411	CDS	657	forward		hypothetical protein CDS	hypothetical protein
N6_00025	27433	27092	CDS	342	forward		hypothetical protein CDS	hypothetical protein
N6_00026	28510	27443	CDS	1068	forward		integrase-recombinase protein CDS	integrase-recombinase protein
N6_00027	29077	28571	CDS	507	reverse		methylated-DNA--protein-cysteine methyl transferase CDS	methylated-DNA--protein-cysteine methyl transferase
N6_00028	29848	29081	CDS	768	reverse		integral membrane protein CDS	integral membrane protein
N6_00029	30909	29962	CDS	948	reverse		oxidoreductase CDS	oxidoreductase
N6_00030	33337	30971	CDS	2367	reverse	nrdA	nrdA CDS	ribonucleotide-diphosphate reductase subunit alpha
N6_00031	34012	33509	CDS	504	reverse		hypothetical protein CDS	hypothetical protein
N6_00032	34387	34052	CDS	336	reverse	coaX_1	coaX 1 CDS	Pantothenate kinase (type III)
N6_00033	35204	34710	CDS	495	reverse		hypothetical protein CDS	hypothetical protein
N6_00034	35590	35228	CDS	363	reverse	coaX_2	coaX 2 CDS	Pantothenate kinase (type III)
N6_00035	37092	35791	CDS	1302	reverse	glmU	glmU CDS	bifunctional N-acetylglucosamine-1-phosphate uridyltransferase/glucosamine-1-phosphate acetyltransferase
N6_00036	37921	37226	CDS	696	forward	fliP	fliP CDS	flagellar biosynthesis protein FliP
N6_00037	40268	37965	CDS	2304	reverse	fecA_1	fecA 1 CDS	iron(III) dicitrate transport protein
N6_00038	42442	40514	CDS	1929	reverse	feoB	iron(II) transport protein CDS	iron(II) transport protein
N6_00039	43397	42585	CDS	813	forward	wlaX	wlaX CDS	putative polysaccharide biosynthesis protein, WlaX
N6_00040	44855	43680	CDS	1176	forward		acetyl CoA acetyltransferase CDS	acetyl CoA acetyltransferase
N6_00041	45564	44866	CDS	699	forward	scoA	scoA CDS	3-oxoacid CoA-transferase subunit A
N6_00042	46184	45561	CDS	624	forward	scoB	scoB CDS	3-oxoacid CoA-transferase subunit B
N6_00043	47568	46204	CDS	1365	forward	atoE	atoE CDS	Short-chain fatty acid transport protein, scFAT family; membrane protein
N6_00044	48697	47696	CDS	1002	forward		putative outer membrane protein CDS	putative outer membrane protein
N6_00045	51072	48931	CDS	2142	forward	hyuA	hyuA CDS	N-methylhydantoinase A
N6_00046	53381	51084	CDS	2298	forward	hyuB	hyuB CDS	N-methylhydantoinase B
N6_00047	53898	53398	CDS	501	forward	acxC	acxC CDS	acetone carboxylase subunit gamma
N6_00048	55324	54311	CDS	1014	forward		hypothetical protein CDS	hypothetical protein
N6_00049	55703	55317	CDS	387	forward		diacylglycerol kinase CDS	diacylglycerol kinase
N6_00050	58199	55719	CDS	2481	forward	gyrA	gyrA CDS	DNA gyrase subunit A
N6_00051	58672	58199	CDS	474	forward		periplasmic protein CDS	periplasmic protein
N6_00052	59814	58669	CDS	1146	forward		response regulator CDS	response regulator
N6_00053	60231	59986	CDS	246	forward		hypothetical protein CDS	hypothetical protein
N6_00054	60782	60198	CDS	585	forward		hypothetical protein CDS	hypothetical protein
N6_00055	64274	61449	CDS	2826	reverse	uvrA	uvrA CDS	excinuclease ABC subunit A
N6_00056	65260	64439	CDS	822	forward	omp11	omp11 CDS	outer membrane protein 11
N6_00057	66365	65439	CDS	927	forward	mraW	mraW CDS	S-adenosyl-methyltransferase MraW
N6_00058	66717	66373	CDS	345	forward		hypothetical protein CDS	hypothetical protein
N6_00059	67822	66920	CDS	903	forward	salL	salL CDS	Adenosyl-chloride synthase
N6_00060	70017	68047	CDS	1971	forward		putative outer membrane protein HomB CDS	putative outer membrane protein HomB
N6_00061	71427	70207	CDS	1221	forward		putative hydrolases of HD superfamily protein CDS	putative hydrolases of HD superfamily protein
N6_00062	71759	71427	CDS	333	forward		Fic family protein CDS	Fic family protein
N6_00063	72129	71791	CDS	339	forward		Fic family protein CDS	Fic family protein
N6_00064	73385	72141	CDS	1245	reverse	rpoN	rpoN CDS	RNA polymerase factor sigma-54
N6_00065	74110	73388	CDS	723	reverse	yhbG	yhbG CDS	ABC transporter ATP-binding protein
N6_00066	74524	74123	CDS	402	reverse		ATPase CDS	ATPase
N6_00067	76275	74521	CDS	1755	reverse		DNA polymerase III subunits gamma and tau CDS	DNA polymerase III subunits gamma and tau
N6_00068	76976	76344	CDS	633	reverse		L-lysine exporter; membrane protein CDS	L-lysine exporter; membrane protein
N6_00069	77662	77240	CDS	423	forward		periplasmic protein CDS	periplasmic protein
N6_00070	78151	77690	CDS	462	forward		periplasmic protein CDS	periplasmic protein
N6_00071	80363	78462	CDS	1902	forward	hopQ_1	hopQ 1 CDS	outer membrane protein HopQ
N6_00072	81769	80438	CDS	1332	reverse		anaerobic C4-dicarboxylate transporter CDS	anaerobic C4-dicarboxylate transporter
N6_00073	82896	81844	CDS	1053	forward		L-asparaginase CDS	L-asparaginase
N6_00074	84946	83036	CDS	1911	reverse	sabA	sabA CDS	sialic acid-binding adhesin SabA
N6_00075	86123	85206	CDS	918	reverse		outer membrane protein CDS	outer membrane protein
N6_00076	87079	86093	CDS	987	reverse		transcriptional regulator CDS	transcriptional regulator
N6_00077	88200	87169	CDS	1032	reverse	tilS	tilS CDS	tRNA(Ile)-lysidine synthase
N6_00078	89290	88223	CDS	1068	reverse		ATP /GTP binding protein CDS	ATP /GTP binding protein
N6_00079	89604	89299	CDS	306	reverse		hypothetical protein CDS	hypothetical protein
N6_00080	90000	89698	CDS	303	reverse		LeoA protein CDS	LeoA protein
N6_00081	91171	90002	CDS	1170	reverse		ATP/GTP binding protein CDS	ATP/GTP binding protein
N6_00082	91416	91204	CDS	213	reverse		labile enterotoxin outputA CDS	labile enterotoxin outputA
N6_00083	91994	91413	CDS	582	reverse		hypothetical protein CDS	hypothetical protein
N6_00084	93280	91979	CDS	1302	reverse	der	der CDS	GTPase Der
N6_00085	94696	93377	CDS	1320	reverse		2-methylthioadenine synthetase CDS	2-methylthioadenine synthetase
N6_00086	95159	94698	CDS	462	reverse	gpt	gpt CDS	xanthine-guanine phosphoribosyltransferase
N6_00087	96277	95168	CDS	1110	reverse		phosphoserine amino transferase CDS	phosphoserine amino transferase
N6_00088	96900	96424	CDS	477	forward	pgpA	pgpA CDS	phosphatidylglycerophosphatase A
N6_00089	98021	96978	CDS	1044	forward	ddl	ddl CDS	D-alanyl-alanine synthetase A
N6_00090	98746	98021	CDS	726	forward		2-hydroxy-6-oxohepta-2,4-dienoate hydrolase CDS	2-hydroxy-6-oxohepta-2,4-dienoate hydrolase
N6_00091	100214	98733	CDS	1482	forward		UDP-MurNac-pentapeptide presynthetase (murF) CDS	UDP-MurNac-pentapeptide presynthetase (murF)
N6_00092	100709	100224	CDS	486	forward		histidine triad (HIT) family protein CDS	histidine triad (HIT) family protein
N6_00093	101730	100774	CDS	957	forward		ribose-phosphate pyrophosphokinase CDS	ribose-phosphate pyrophosphokinase
N6_00095	103579	102959	CDS	621	reverse		hypothetical protein CDS	hypothetical protein
N6_00096	104030	103707	CDS	324	reverse	rsgA	rsgA CDS	Putative ribosome biogenesis GTPase RsgA
N6_00097	105286	104303	CDS	984	forward		pseudo uridine synthase D CDS	pseudo uridine synthase D
N6_00098	106496	105237	CDS	1260	forward		fibronectin domain-containing lipoprotein CDS	fibronectin domain-containing lipoprotein
N6_00099	107682	106507	CDS	1176	forward	trmB	trmB CDS	tRNA (guanine-N(7)-)-methyltransferase
N6_00100	108350	107679	CDS	672	forward	ftsE	ftsE CDS	cell division ABC transporter ATP-binding protein FtsE
N6_00101	109143	108337	CDS	807	forward		cell division membrane protein (ftsX) CDS	cell division membrane protein (ftsX)
N6_00102	110338	109136	CDS	1203	forward		putative metallopeptidase CDS	putative metallopeptidase
N6_00103	110790	110431	CDS	360	forward		flagellar protein FlaG CDS	flagellar protein FlaG
N6_00104	112864	110807	CDS	2058	forward	fliD	fliD CDS	flagellar capping protein
N6_00105	113286	112906	CDS	381	forward	fliS	fliS CDS	flagellar protein FliS
N6_00106	113512	113273	CDS	240	forward		hypothetical protein CDS	hypothetical protein
N6_00107	114224	113565	CDS	660	forward		molybdopterin biosynthesis protein CDS	molybdopterin biosynthesis protein
N6_00108	114396	114250	CDS	147	forward		hypothetical protein CDS	hypothetical protein
N6_00109	115278	114400	CDS	879	forward		beta-alanine synthetase CDS	beta-alanine synthetase
N6_00110	116718	115405	CDS	1314	forward		permease CDS	permease
N6_00111	118034	116784	CDS	1251	forward		multidrug efflux protein MatE; membrane protein CDS	multidrug efflux protein MatE; membrane protein
N6_00112	119576	118035	CDS	1542	reverse		phosphodiesterase CDS	phosphodiesterase
N6_00113	120126	119524	CDS	603	reverse		5-formyltetrahydrofolate cyclo-ligase CDS	5-formyltetrahydrofolate cyclo-ligase
N6_00114	120847	120290	CDS	558	forward		hypothetical protein CDS	hypothetical protein
N6_00115	121734	120853	CDS	882	forward	ftsY	ftsY CDS	signal recognition particle receptor
N6_00116	122912	121947	CDS	966	reverse	moaA	moaA CDS	molybdenum cofactor biosynthesis protein A
N6_00117	123604	122999	CDS	606	forward		molybdopterin-guanine dinucleotide biosynthesis protein A CDS	molybdopterin-guanine dinucleotide biosynthesis protein A
N6_00118	124673	123597	CDS	1077	forward	flhB	flhB CDS	flagellar biosynthesis protein FlhB
N6_00119	125508	124771	CDS	738	reverse		hypothetical protein CDS	hypothetical protein
N6_00120	126819	125527	CDS	1293	reverse	amiA	amiA CDS	N-acetylmuramoyl-L-alanine amidase
N6_00121	127917	126826	CDS	1092	reverse		oxidoreductase CDS	oxidoreductase
N6_00122	129141	127933	CDS	1209	reverse	tyrS	tyrS CDS	tyrosyl-tRNA synthetase
N6_00123	131492	129165	CDS	2328	reverse	spoT	spoT CDS	guanosine-3',5'-bis(diphosphate) 3'-pyrophosphohydrolase
N6_00124	131703	131479	CDS	225	reverse		DNA-directed RNA polymerase subunit omega CDS	DNA-directed RNA polymerase subunit omega
N6_00125	132467	131745	CDS	723	reverse	pyrH	pyrH CDS	uridylate kinase
N6_00126	133259	132576	CDS	684	reverse	mqnA	mqnA CDS	Chorismate dehydratase
N6_00127	135948	133390	CDS	2559	forward		bifunctional aconitate hydratase 2/2-methylisocitrate dehydratase CDS	bifunctional aconitate hydratase 2/2-methylisocitrate dehydratase
N6_00128	136295	136026	CDS	270	forward		hypothetical protein CDS	hypothetical protein
N6_00129	137856	136567	CDS	1290	forward		hypothetical protein CDS	hypothetical protein
N6_00130	139316	137949	CDS	1368	forward	hofE	hofE CDS	outermembrane protein HofE
N6_00131	139850	139323	CDS	528	reverse		hypothetical protein CDS	hypothetical protein
N6_00134	140893	140339	CDS	555	reverse	lolA	lolA CDS	outer-membrane lipoprotein carrier protein
N6_00135	143638	141041	CDS	2598	forward	secA	secA CDS	preprotein translocase subunit SecA
N6_00136	144860	143628	CDS	1233	forward		lipoprotein release system transmembrane protein CDS	lipoprotein release system transmembrane protein
N6_00137	146639	145140	CDS	1500	forward	hofF	hofF CDS	outer membrane protein HofF
N6_00138	148505	147228	CDS	1278	reverse	hsdS-2	hsdS-2 CDS	type I R-M system S protein
N6_00139	150605	148545	CDS	2061	reverse	yvgW	yvgW CDS	heavy metal-transporting ATPase
N6_00140	152150	150630	CDS	1521	reverse		sigma-54 interacting protein CDS	sigma-54 interacting protein
N6_00141	152680	152153	CDS	528	reverse	def	def CDS	peptide deformylase
N6_00142	153272	152685	CDS	588	reverse	clpP	clpP CDS	ATP-dependent Clp protease proteolytic subunit
N6_00143	154648	153293	CDS	1356	reverse	tig	tig CDS	trigger factor
N6_00144	155591	154755	CDS	837	reverse	horG	horG CDS	outer membrane protein HorG
N6_00145	156402	155620	CDS	783	reverse		flagellar sheath adhesin hpaA CDS	flagellar sheath adhesin hpaA
N6_00146	156997	156521	CDS	477	reverse	moaC	moaC CDS	molybdenum cofactor biosynthesis protein MoaC
N6_00147	157536	157006	CDS	531	reverse	mogA	mogA CDS	molybdenum cofactor biosynthesis protein MogA
N6_00148	157986	157549	CDS	438	reverse		molybdopterin converting factor, subunit 2 (moaE) CDS	molybdopterin converting factor, subunit 2 (moaE)
N6_00149	158208	157987	CDS	222	reverse		molybdopterin converting factor, subunit 1 (moaD) CDS	molybdopterin converting factor, subunit 1 (moaD)
N6_00150	158862	158284	CDS	579	reverse	ribA_1	ribA 1 CDS	GTP cyclohydrolase II
N6_00151	159820	158981	CDS	840	reverse		ubiquitin-protein ligase CDS	ubiquitin-protein ligase
N6_00152	160941	159907	CDS	1035	reverse	ribA_2	ribA 2 CDS	bifunctional 3,4-dihydroxy-2-butanone 4-phosphate synthase/GTP cyclohydrolase II protein
N6_00153	161982	161131	CDS	852	reverse		lipooligosaccharide 5G8 epitope biosynthesis-associated protein CDS	lipooligosaccharide 5G8 epitope biosynthesis-associated protein
N6_00154	162684	162064	CDS	621	forward		hydrolase CDS	hydrolase
N6_00155	165065	162687	CDS	2379	reverse	fecA_2	fecA 2 CDS	iron complex outermembrane recepter protein
N6_00156	165618	165259	CDS	360	reverse	acpS	acpS CDS	4'-phosphopantetheinyl transferase
N6_00157	166176	165625	CDS	552	reverse	fliL	fliL CDS	flagellar basal body-associated protein FliL
N6_00158	166787	166185	CDS	603	reverse		N-6 adenine methyltransferase CDS	N-6 adenine methyltransferase
N6_00159	167092	166766	CDS	327	reverse		hypothetical protein CDS	hypothetical protein
N6_00160	168587	167553	CDS	1035	reverse		hypothetical protein CDS	hypothetical protein
N6_00161	169313	168696	CDS	618	forward		hydrolase CDS	hydrolase
N6_00162	170081	169314	CDS	768	forward		thiamin biosynthesis protein (thiF) CDS	thiamin biosynthesis protein (thiF)
N6_00163	170870	170097	CDS	774	forward	motA	motA CDS	flagellar motor protein MotA
N6_00164	171646	170873	CDS	774	forward	motB	motB CDS	flagellar motor protein MotB
N6_00165	172089	171643	CDS	447	forward		hypothetical protein CDS	hypothetical protein
N6_00166	173864	172203	CDS	1662	forward		ABC transporter permease; betaine/proline/choline transporter; membrane protein CDS	ABC transporter permease; betaine/proline/choline transporter; membrane protein
N6_00167	174509	173868	CDS	642	forward		osmoprotection ATP-binding protein CDS	osmoprotection ATP-binding protein
N6_00168	175153	174692	CDS	462	forward		hypothetical protein CDS	hypothetical protein
N6_00169	176938	175154	CDS	1785	forward	uvrC	uvrC CDS	excinuclease ABC subunit C
N6_00170	178213	176948	CDS	1266	forward	hom	hom CDS	homoserine dehydrogenase
N6_00171	178557	178213	CDS	345	forward	yraN	yraN CDS	putative endonuclease
N6_00172	178966	178646	CDS	321	forward	trxA_1	trxA 1 CDS	thioredoxin
N6_00173	179907	178972	CDS	936	forward		thioredoxin reductase CDS	thioredoxin reductase
N6_00174	181101	180280	CDS	822	forward		lipooligosaccharide 5G8 epitope biosynthesis-associated protein (lex2B) CDS	lipooligosaccharide 5G8 epitope biosynthesis-associated protein (lex2B)
N6_00175	181566	181318	CDS	249	reverse		RNA-binding protein CDS	RNA-binding protein
N6_00176	182569	181889	CDS	681	reverse	atpB	atpB CDS	F0F1 ATP synthase subunit A
N6_00177	184136	182691	CDS	1446	reverse	guaB	guaB CDS	inosine 5'-monophosphate dehydrogenase
N6_00178	185507	184146	CDS	1362	reverse	gatA	gatA CDS	aspartyl/glutamyl-tRNA amidotransferase subunit A
N6_00179	186156	185566	CDS	591	reverse	coaE	coaE CDS	dephospho-CoA kinase
N6_00180	186946	186158	CDS	789	reverse	speE	speE CDS	spermidine synthase
N6_00181	187889	187038	CDS	852	reverse		putative surface-anchored protein CDS	putative surface-anchored protein
N6_00182	189384	187999	CDS	1386	forward	engA	engA CDS	GTP-binding protein EngA
N6_00183	189810	189526	CDS	285	forward		histone-like DNA-binding protein HU (hup) CDS	histone-like DNA-binding protein HU (hup)
N6_00185	191096	190491	CDS	606	forward		lipoprotein CDS	lipoprotein
N6_00186	191733	191116	CDS	618	forward		hypothetical protein CDS	hypothetical protein
N6_00187	193493	191730	CDS	1764	forward	ompP1	ompP1 CDS	outer membrane transport protein P1
N6_00188	194498	193497	CDS	1002	forward	flaA1	flaA1 CDS	flagellar glycosylation protein
N6_00189	195772	194495	CDS	1278	forward	dfp	dfp CDS	bifunctional phosphopantothenoylcysteine decarboxylase/phosphopantothenate synthase
N6_00190	196509	195772	CDS	738	forward		hypothetical protein CDS	hypothetical protein
N6_00191	197275	196616	CDS	660	reverse	thiE	thiE CDS	thiamine-phosphate pyrophosphorylase
N6_00192	198077	197268	CDS	810	reverse		thiamine biosynthesis protein (thi) CDS	thiamine biosynthesis protein (thi)
N6_00193	198850	198074	CDS	777	reverse		hydroxyethylthiazole kinase CDS	hydroxyethylthiazole kinase
N6_00194	201939	198940	CDS	3000	reverse		type I restriction enzyme R protein CDS	type I restriction enzyme R protein
N6_00195	203524	202169	CDS	1356	reverse	hsdS_4	hsdS 4 CDS	type I restriction enzyme (specificity subunit)
N6_00196	205115	203517	CDS	1599	reverse		type I restriction enzyme M protein CDS	type I restriction enzyme M protein
N6_00197	206673	205600	CDS	1074	forward	xerD	xerD CDS	XerCD family integrase/recombinase
N6_00198	207436	206753	CDS	684	reverse		hypothetical protein CDS	hypothetical protein
N6_00199	208771	207509	CDS	1263	reverse	virb6	virb6 CDS	VirB6 type IV secretion protein
N6_00200	209051	208773	CDS	279	reverse		hypothetical protein CDS	hypothetical protein
N6_00201	210509	209103	CDS	1407	reverse		hypothetical protein CDS	hypothetical protein
N6_00202	212690	210513	CDS	2178	reverse		periplasmic competence protein-like protein CDS	periplasmic competence protein-like protein
N6_00203	212824	212705	CDS	120	reverse		hypothetical protein CDS	hypothetical protein
N6_00204	214221	212824	CDS	1398	reverse		hypothetical protein CDS	hypothetical protein
N6_00205	215241	214228	CDS	1014	reverse		hypothetical protein CDS	hypothetical protein
N6_00206	215380	215234	CDS	147	reverse		hypothetical protein CDS	hypothetical protein
N6_00207	224096	215544	CDS	8553	forward		adenine specific DNA methyltransferase CDS	adenine specific DNA methyltransferase
N6_00208	224905	224453	CDS	453	reverse		hypothetical protein CDS	hypothetical protein
N6_00209	225397	224915	CDS	483	reverse		lipoprotein CDS	lipoprotein
N6_00210	225882	225406	CDS	477	reverse		hypothetical protein CDS	hypothetical protein
N6_00211	226601	226344	CDS	258	reverse		hypothetical protein CDS	hypothetical protein
N6_00212	227550	226672	CDS	879	forward	pspA	pspA CDS	protease IV
N6_00213	228434	227553	CDS	882	forward	purU	purU CDS	formyltetrahydrofolate deformylase
N6_00214	228937	228476	CDS	462	forward		restriction modification system DNA specificity domain protein CDS	restriction modification system DNA specificity domain protein
N6_00215	229927	229265	CDS	663	reverse		type I restriction enzyme M protein (hsdM) CDS	type I restriction enzyme M protein (hsdM)
N6_00216	230112	229924	CDS	189	reverse		type I R-M system M protein CDS	type I R-M system M protein
N6_00217	231086	230271	CDS	816	reverse		type I R-M system M protein CDS	type I R-M system M protein
N6_00218	234132	231157	CDS	2976	forward	hsdR9	hsdR9 CDS	type I restriction enzyme subunit R
N6_00219	234839	234132	CDS	708	forward		metal-dependent hydrolase CDS	metal-dependent hydrolase
N6_00220	237516	234925	CDS	2592	reverse		iron(III) dicitrate transport protein (fecA) CDS	iron(III) dicitrate transport protein (fecA)
N6_00221	238959	237991	CDS	969	reverse		arginase CDS	arginase
N6_00222	240305	239163	CDS	1143	forward		alanine dehydrogenase CDS	alanine dehydrogenase
N6_00223	242137	240428	CDS	1710	forward		RloF CDS	RloF
N6_00224	242876	242148	CDS	729	reverse	horL	horL CDS	outer membrane protein HorL
N6_00225	243916	243062	CDS	855	forward	ppnK	ppnK CDS	inorganic polyphosphate/ATP-NAD kinase (Poly(P)/ATP NAD kinase)
N6_00226	245505	243931	CDS	1575	forward	recN	recN CDS	DNA repair protein RecN
N6_00227	246809	245502	CDS	1308	forward		fibronectin/fibrinogen-binding protein CDS	fibronectin/fibrinogen-binding protein
N6_00228	247124	246828	CDS	297	forward		hypothetical protein CDS	hypothetical protein
N6_00229	248130	247261	CDS	870	forward		cysteine-rich protein C CDS	cysteine-rich protein C
N6_00230	249032	248169	CDS	864	reverse		DNA polymerase III subunit epsilon CDS	DNA polymerase III subunit epsilon
N6_00231	249663	249010	CDS	654	reverse	rpe	rpe CDS	ribulose-phosphate 3-epimerase
N6_00232	250606	249734	CDS	873	forward	fbp	fbp CDS	fructose-1,6-bisphosphatase
N6_00233	250809	250606	CDS	204	forward		hypothetical protein CDS	hypothetical protein
N6_00234	250962	250822	CDS	141	forward		type II R-M system methyltransferase CDS	type II R-M system methyltransferase
N6_00235	251718	251077	CDS	642	forward		type II DNA methylase protein CDS	type II DNA methylase protein
N6_00236	252436	251711	CDS	726	forward		hypothetical protein CDS	hypothetical protein
N6_00237	253408	252551	CDS	858	reverse	fbcC	fbcC CDS	ubiquinol-cytochrome c reductase cytochrome c1 subunit
N6_00238	254643	253405	CDS	1239	reverse	fbcB	fbcB CDS	ubiquinol cytochrome c oxidoreductase,cytochromeb subunit
N6_00239	255157	254654	CDS	504	reverse	fbcF	fbcF CDS	cytochrome b6-F complex iron-sulfur subunit
N6_00240	258281	255282	CDS	3000	reverse	mfd	mfd CDS	transcription-repair coupling factor
N6_00241	258587	258285	CDS	303	reverse		hypothetical protein CDS	hypothetical protein
N6_00242	259552	258614	CDS	939	reverse		toxR-activated gene (tagE) CDS	toxR-activated gene (tagE)
N6_00243	260487	259561	CDS	927	reverse	tagE2	tagE2 CDS	Zn-metallopeptidase, M23 family
N6_00244	261662	260487	CDS	1176	reverse		folylpolyglutamate synthase (folC) CDS	folylpolyglutamate synthase (folC)
N6_00245	262164	261652	CDS	513	reverse		lipoprotein CDS	lipoprotein
N6_00246	264581	262161	CDS	2421	reverse	leuS	leuS CDS	leucyl-tRNA synthetase
N6_00247	264930	264592	CDS	339	reverse		integral membrane protein CDS	integral membrane protein
N6_00248	265911	264940	CDS	972	reverse	secF	secF CDS	preprotein translocase subunit SecF
N6_00249	267497	265920	CDS	1578	reverse	secD	secD CDS	preprotein translocase subunit SecD
N6_00250	267877	267494	CDS	384	reverse	yajC	yajC CDS	preprotein translocase subunit YajC
N6_00251	269241	267925	CDS	1317	reverse	nhaA	nhaA CDS	pH-dependent sodium/proton antiporter
N6_00252	272105	269265	CDS	2841	reverse		putative recombination protein RecB CDS	putative recombination protein RecB
N6_00253	273150	272356	CDS	795	forward	rpsB	rpsB CDS	30S ribosomal protein S2
N6_00254	274217	273150	CDS	1068	forward	tsf	tsf CDS	elongation factor Ts
N6_00255	276513	274666	CDS	1848	reverse		cell division protein (ftsI) CDS	cell division protein (ftsI)
N6_00256	276998	276669	CDS	330	reverse	fliE	fliE CDS	flagellar hook-basal body protein FliE
N6_00257	277611	277126	CDS	486	reverse	flgC	flgC CDS	flagellar basal body rod protein FlgC
N6_00258	278118	277624	CDS	495	reverse	flgB	flgB CDS	flagellar basal body rod protein FlgB
N6_00259	279418	278252	CDS	1167	forward		cell division protein (ftsW) CDS	cell division protein (ftsW)
N6_00260	280449	279442	CDS	1008	reverse		iron(III) ABC transporter periplasmic iron-binding protein (ceuE) CDS	iron(III) ABC transporter periplasmic iron-binding protein (ceuE)
N6_00261	281647	280646	CDS	1002	reverse		iron(III) ABC transporter periplasmic iron-binding protein CDS	iron(III) ABC transporter periplasmic iron-binding protein
N6_00262	282485	281889	CDS	597	forward	ahpC	ahpC CDS	alkyl hydroperoxide reductase
N6_00263	283440	282625	CDS	816	forward		putative outer membrane lipoprotein CDS	putative outer membrane lipoprotein
N6_00264	285918	284152	CDS	1767	reverse		penicillin-binding protein 2 CDS	penicillin-binding protein 2
N6_00265	286342	285899	CDS	444	reverse		putative inner membrane protein CDS	putative inner membrane protein
N6_00266	286976	286350	CDS	627	reverse	engB	engB CDS	ribosome biogenesis GTP-binding protein YsxC
N6_00267	287530	286973	CDS	558	reverse		OstA family organic solvent tolerance protein CDS	OstA family organic solvent tolerance protein
N6_00268	288123	287530	CDS	594	reverse		hypothetical protein CDS	hypothetical protein
N6_00269	288592	288098	CDS	495	reverse	kdsC	kdsC CDS	3-deoxy-D-manno-octulosonate 8-phosphate phosphatase
N6_00270	289533	288589	CDS	945	reverse		rare lipoprotein A (rlpA) CDS	rare lipoprotein A (rlpA)
N6_00271	290651	289533	CDS	1119	reverse	dniR	dniR CDS	regulatory protein DniR
N6_00272	291503	290739	CDS	765	reverse		Deoxyribonuclease CDS	Deoxyribonuclease
N6_00273	292198	291578	CDS	621	forward	ribC	ribC CDS	riboflavin synthase subunit alpha
N6_00274	292471	292199	CDS	273	forward		flagellar biosynthesis protein CDS	flagellar biosynthesis protein
N6_00275	293473	292490	CDS	984	forward	metN	metN CDS	DL-methionine transporter ATP-binding subunit
N6_00276	294122	293475	CDS	648	forward	yaeE	yaeE CDS	ABC transporter permease
N6_00277	294740	294309	CDS	432	reverse		hypothetical protein CDS	hypothetical protein
N6_00278	295346	294750	CDS	597	reverse		PAP2 family protein CDS	PAP2 family protein
N6_00279	296281	295346	CDS	936	reverse		methicillin resistance protein (llm) CDS	methicillin resistance protein (llm)
N6_00280	297283	296495	CDS	789	forward	pdxJ	pdxJ CDS	pyridoxine 5'-phosphate synthase
N6_00281	298208	297285	CDS	924	forward	pdxA	pdxA CDS	4-hydroxythreonine-4-phosphate dehydrogenase
N6_00282	299446	298424	CDS	1023	forward		putative DNA-binding/iron metalloprotein/AP endonuclease CDS	putative DNA-binding/iron metalloprotein/AP endonuclease
N6_00283	300412	299624	CDS	789	forward	flgG_1	flgG 1 CDS	flagellar basal body rod protein FlgG
N6_00284	300743	300402	CDS	342	reverse		flagellar basal body rod protein FlgG CDS	flagellar basal body rod protein FlgG
N6_00285	301146	300790	CDS	357	reverse		hypothetical protein CDS	hypothetical protein
N6_00286	301338	301201	CDS	138	reverse		hypothetical protein CDS	hypothetical protein
N6_00287	301824	301684	CDS	141	reverse		hypothetical protein CDS	hypothetical protein
N6_00288	302669	301908	CDS	762	reverse		hypothetical protein CDS	hypothetical protein
N6_00289	303647	302928	CDS	720	reverse		hypothetical protein CDS	hypothetical protein
N6_00290	304194	303778	CDS	417	reverse	nusB	nusB CDS	transcription antitermination protein NusB
N6_00291	304666	304196	CDS	471	reverse	ribH	ribH CDS	6,7-dimethyl-8-ribityllumazine synthase
N6_00292	305506	304676	CDS	831	reverse	kdsA	kdsA CDS	2-dehydro-3-deoxyphosphooctonate aldolase
N6_00293	306158	305493	CDS	666	reverse		carbonic anhydrase (icfA) CDS	carbonic anhydrase (icfA)
N6_00294	306963	306280	CDS	684	forward	pyrF	pyrF CDS	orotidine 5'-phosphate decarboxylase
N6_00295	307794	306964	CDS	831	forward	panC	panC CDS	pantoate--beta-alanine ligase
N6_00301	310836	308833	CDS	2004	reverse	hopZ	hopZ CDS	outer membrane protein HopZ
N6_00302	312790	311150	CDS	1641	reverse		heat shock protein 60 family chaperone GroEL CDS	heat shock protein 60 family chaperone GroEL
N6_00303	313172	312816	CDS	357	reverse	groES	groES CDS	co-chaperonin GroES
N6_00304	315136	313457	CDS	1680	forward	dnaG	dnaG CDS	DNA primase
N6_00305	316185	315133	CDS	1053	forward	trmU	trmU CDS	tRNA methyltransferase
N6_00306	317105	316278	CDS	828	forward		Valyl-tRNA synthetase CDS	Valyl-tRNA synthetase
N6_00307	317532	317251	CDS	282	forward	comB2	comB2 CDS	ComB2 competence protein
N6_00308	317795	317532	CDS	264	forward	comB3	comB3 CDS	ComB3 competence protein
N6_00309	320160	317797	CDS	2364	forward	virB4	virB4 CDS	type IV secretory pathway component VirB4
N6_00311	321824	320484	CDS	1341	forward		putative lipoprotein CDS	putative lipoprotein
N6_00312	322897	321932	CDS	966	forward	cheV_1	cheV 1 CDS	chemotaxis signal transduction protein CheV
N6_00313	324111	322894	CDS	1218	forward		carboxynorspermidine decarboxylase CDS	carboxynorspermidine decarboxylase
N6_00314	324705	324130	CDS	576	reverse		lipid A 1-phosphatase CDS	lipid A 1-phosphatase
N6_00315	326281	324716	CDS	1566	reverse	eptA	eptA CDS	lipid A 1-phosphoethanolamine transferase
N6_00316	329092	326948	CDS	2145	reverse		outer membrane protein HopD CDS	outer membrane protein HopD
N6_00317	330963	329683	CDS	1281	reverse	gltA	gltA CDS	type II citrate synthase
N6_00318	332443	331166	CDS	1278	forward	icdA	icdA CDS	isocitrate dehydrogenase
N6_00319	333036	332509	CDS	528	forward		hypothetical protein CDS	hypothetical protein
N6_00320	333669	333013	CDS	657	reverse		dethiobiotin synthetase (bioD) CDS	dethiobiotin synthetase (bioD)
N6_00321	335439	333673	CDS	1767	reverse		hypothetical protein CDS	hypothetical protein
N6_00322	335961	335548	CDS	414	forward		universal stress global response regulator UspA CDS	universal stress global response regulator UspA
N6_00323	336251	335976	CDS	276	forward	clpS	clpS CDS	ATP-dependent Clp protease adaptor protein ClpS
N6_00324	338476	336251	CDS	2226	forward	clpA	clpA CDS	ATP-dependent Clp protease ATP-binding subunit ClpA
N6_00325	338819	338466	CDS	354	forward		aspartate alpha-decarboxylase CDS	aspartate alpha-decarboxylase
N6_00326	339124	338822	CDS	303	forward		transcriptional regulatory protein CDS	transcriptional regulatory protein
N6_00327	340119	339124	CDS	996	forward		hypothetical protein CDS	hypothetical protein
N6_00328	341182	340127	CDS	1056	forward		NADH-ubiquinone oxidoreductase subunit CDS	NADH-ubiquinone oxidoreductase subunit
N6_00329	341311	341198	CDS	114	forward		comB7 putative lipoprotein CDS	comB7 putative lipoprotein
N6_00330	342051	341308	CDS	744	forward	comB1	comB1 CDS	ComB1 protein
N6_00331	343037	342051	CDS	987	forward	comB9	comB9 CDS	DNA transformation competence protein ComB9
N6_00332	344166	343030	CDS	1137	forward	virB10-2	virB10-2 CDS	type IV secretion system protein VirB10
N6_00333	345648	344236	CDS	1413	forward	manC	manC CDS	mannose-1-phosphate guanylyltransferase
N6_00334	346835	345690	CDS	1146	forward		GDP-D-mannose dehydratase CDS	GDP-D-mannose dehydratase
N6_00335	347760	346828	CDS	933	forward	wbcJ	wbcJ CDS	GDP-fucose synthetase
N6_00336	348541	348203	CDS	339	reverse		hypothetical protein CDS	hypothetical protein
N6_00337	349664	348666	CDS	999	reverse	hypE	hypE CDS	hydrogenase expression/formation protein
N6_00338	351940	349667	CDS	2274	reverse		transcriptional regulator (hypF) CDS	transcriptional regulator (hypF)
N6_00339	352908	351916	CDS	993	reverse		non-functional type II restriction endonuclease CDS	non-functional type II restriction endonuclease
N6_00340	353659	352967	CDS	693	reverse		adenine-specific DNA methyltransferase CDS	adenine-specific DNA methyltransferase
N6_00341	354723	353656	CDS	1068	reverse	dcm5	dcm5 CDS	DNA (cytosine-5-)-methyltransferase
N6_00342	354950	354720	CDS	231	reverse		restriction endonuclease CDS	restriction endonuclease
N6_00343	355942	354947	CDS	996	reverse		restriction endonuclease CDS	restriction endonuclease
N6_00344	357427	356387	CDS	1041	reverse		type II DNA modification enzyme CDS	type II DNA modification enzyme
N6_00345	358213	357428	CDS	786	reverse		type II restriction enzyme CDS	type II restriction enzyme
N6_00346	358564	358421	CDS	144	reverse		adenine/cytosine DNA methyltransferase CDS	adenine/cytosine DNA methyltransferase
N6_00347	360091	358601	CDS	1491	reverse		proline permease (putP) CDS	proline permease (putP)
N6_00348	363675	360118	CDS	3558	reverse	putA	putA CDS	proline/pyrroline dehydrogenase
N6_00349	364204	363995	CDS	210	forward		urease-enhancing factor CDS	urease-enhancing factor
N6_00350	364412	364317	CDS	96	forward		hypothetical protein CDS	hypothetical protein
N6_00351	364884	364525	CDS	360	forward	emm6	emm6 CDS	M protein, serotype 6
N6_00352	365277	364966	CDS	312	forward		hypothetical protein CDS	hypothetical protein
N6_00353	366153	365278	CDS	876	forward		chaperone protein dnaK CDS	chaperone protein dnaK
N6_00354	367096	366164	CDS	933	forward		chaperone protein dnaK CDS	chaperone protein dnaK
N6_00355	367748	367047	CDS	702	forward		chaperone protein dnaK CDS	chaperone protein dnaK
N6_00356	368590	367799	CDS	792	forward		chaperone protein dnaK CDS	chaperone protein dnaK
N6_00357	368775	368587	CDS	189	forward		hypothetical protein CDS	hypothetical protein
N6_00358	369154	368804	CDS	351	forward		hypothetical protein CDS	hypothetical protein
N6_00359	369430	369170	CDS	261	forward		hypothetical protein CDS	hypothetical protein
N6_00360	370805	369441	CDS	1365	forward		hypothetical protein CDS	hypothetical protein
N6_00361	371044	370775	CDS	270	forward		Cell division-related protein CDS	Cell division-related protein
N6_00362	371548	371201	CDS	348	forward		hypothetical protein CDS	hypothetical protein
N6_00363	372155	371541	CDS	615	forward		ATP-binding protein CDS	ATP-binding protein
N6_00364	373966	372206	CDS	1761	forward		ATP-binding protein CDS	ATP-binding protein
N6_00365	374848	374051	CDS	798	reverse		urease accessory protein UreH CDS	urease accessory protein UreH
N6_00366	375447	374848	CDS	600	reverse	ureG	ureG CDS	urease accessory protein UreG
N6_00367	376222	375476	CDS	747	reverse	ureF	ureF CDS	urease accessory protein UreF
N6_00368	376775	376263	CDS	513	reverse	ureE	ureE CDS	urease accessory protein UreE
N6_00369	377364	376777	CDS	588	reverse	ureI	ureI CDS	urease accessory protein
N6_00370	379267	377558	CDS	1710	reverse	ureB	ureB CDS	urease subunit beta
N6_00372	379987	379271	CDS	717	reverse	ureA	ureA CDS	urease subunit alpha
N6_00375	380806	380333	CDS	474	reverse	lspA	lspA CDS	lipoprotein signal peptidase
N6_00376	382137	380800	CDS	1338	reverse	glmM	glmM CDS	phosphoglucosamine mutase
N6_00377	382496	382227	CDS	270	forward	rpsT	rpsT CDS	30S ribosomal protein S20
N6_00378	383680	382622	CDS	1059	forward	prfA	prfA CDS	peptide chain release factor 1
N6_00379	384900	384118	CDS	783	forward	horA	horA CDS	outer membrane protein
N6_00380	386927	385152	CDS	1776	forward		hypothetical protein CDS	hypothetical protein
N6_00381	389348	387327	CDS	2022	reverse		methyl-accepting chemotaxis transducer (tlpC) CDS	methyl-accepting chemotaxis transducer (tlpC)
N6_00382	389905	389516	CDS	390	reverse	rpsI	rpsI CDS	30S ribosomal protein S9
N6_00383	390327	389902	CDS	426	reverse	rplM	rplM CDS	50S ribosomal protein L13
N6_00384	390857	390669	CDS	189	reverse		hypothetical protein CDS	hypothetical protein
N6_00385	392216	390864	CDS	1353	reverse		malate dehydrogenase (acceptor) CDS	malate dehydrogenase (acceptor)
N6_00386	393643	392270	CDS	1374	reverse		lipoprotein CDS	lipoprotein
N6_00387	395693	393663	CDS	2031	reverse		RNA polymerase sigma factor RpoD CDS	RNA polymerase sigma factor RpoD
N6_00388	396612	395917	CDS	696	reverse		5'-methylthioadenosine/S-adenosylhomocysteine nucleosidase CDS	5'-methylthioadenosine/S-adenosylhomocysteine nucleosidase
N6_00389	397552	396623	CDS	930	reverse	fabD	fabD CDS	malonyl CoA-acyl carrier protein transacylase
N6_00391	398990	397989	CDS	1002	forward		HrgA protein CDS	HrgA protein
N6_00392	399815	398994	CDS	822	forward	hsdM5	hsdM5 CDS	putative adenine-specific DNA-methyltransferase
N6_00393	400736	399837	CDS	900	reverse		alpha-1,2-fucosyltransferase CDS	alpha-1,2-fucosyltransferase
N6_00394	401362	400832	CDS	531	reverse		hypothetical protein CDS	hypothetical protein
N6_00395	402379	401435	CDS	945	forward		2-hydroxyacid dehydrogenase CDS	2-hydroxyacid dehydrogenase
N6_00396	402534	402370	CDS	165	reverse		hypothetical protein CDS	hypothetical protein
N6_00397	403466	402753	CDS	714	reverse		hypothetical protein CDS	hypothetical protein
N6_00398	405033	403573	CDS	1461	reverse	thrC	thrC CDS	threonine synthase
N6_00399	407256	405229	CDS	2028	forward		methyl-accepting chemotaxis protein TlpA CDS	methyl-accepting chemotaxis protein TlpA
N6_00400	408362	407256	CDS	1107	forward		DNA polymerase III gamma CDS	DNA polymerase III gamma
N6_00401	409334	408573	CDS	762	forward		outer membrane protein CDS	outer membrane protein
N6_00402	410099	409317	CDS	783	reverse		glycosyltransferase CDS	glycosyltransferase
N6_00403	411824	410130	CDS	1695	reverse		methyl-accepting chemotaxis protein (tlpB) CDS	methyl-accepting chemotaxis protein (tlpB)
N6_00404	413776	412031	CDS	1746	reverse		2',3'-cyclic-nucleotide 2'-phosphodiesterase CDS	2',3'-cyclic-nucleotide 2'-phosphodiesterase
N6_00405	414393	413926	CDS	468	reverse	luxS	luxS CDS	S-ribosylhomocysteinase
N6_00406	415570	414428	CDS	1143	reverse	metB	metB CDS	cystathionine gamma-synthase
N6_00407	416508	415591	CDS	918	reverse		cysteine synthetase (cysK) CDS	cysteine synthetase (cysK)
N6_00408	417205	416627	CDS	579	forward		McrBC restriction endonuclease system McrB subunit CDS	McrBC restriction endonuclease system McrB subunit
N6_00409	419305	417443	CDS	1863	reverse	dnaK	dnaK CDS	molecular chaperone DnaK
N6_00410	419912	419337	CDS	576	reverse	grpE	grpE CDS	heat shock protein GrpE
N6_00411	420742	419912	CDS	831	reverse		heat-inducible transcription repressor CDS	heat-inducible transcription repressor
N6_00412	421591	420953	CDS	639	forward	fucA	fucA CDS	L-fuculose phosphate aldolase
N6_00413	421909	421613	CDS	297	forward		hypothetical protein CDS	hypothetical protein
N6_00414	423801	421918	CDS	1884	reverse		motility accessory factor CDS	motility accessory factor
N6_00415	425393	423849	CDS	1545	reverse	flaB	flaB CDS	flagellin B
N6_00416	427769	425559	CDS	2211	forward	topA	topA CDS	DNA topoisomerase I
N6_00417	428688	427762	CDS	927	forward		radical SAM domain-containing protein CDS	radical SAM domain-containing protein
N6_00418	430736	429099	CDS	1638	forward		adenine-specific DNA methyltransferase CDS	adenine-specific DNA methyltransferase
N6_00419	431544	430702	CDS	843	forward		non-functional type II restriction endonuclease CDS	non-functional type II restriction endonuclease
N6_00420	433389	431590	CDS	1800	forward		GTP-binding protein CDS	GTP-binding protein
N6_00421	433620	433405	CDS	216	forward		adenine-specific DNA-methyltransferase CDS	adenine-specific DNA-methyltransferase
N6_00422	433916	433641	CDS	276	forward		adenine-specific DNA methyltransferase CDS	adenine-specific DNA methyltransferase
N6_00423	434342	433971	CDS	372	forward	MFOKI	MFOKI CDS	site-specific type II DNA methyltransferase
N6_00424	434857	434345	CDS	513	forward		type II restriction endonuclease CDS	type II restriction endonuclease
N6_00425	436107	435535	CDS	573	forward	dcm3	dcm3 CDS	DNA (cytosine-5-)-methyltransferase
N6_00426	436857	436303	CDS	555	forward		non-functional type II restriction endonuclease CDS	non-functional type II restriction endonuclease
N6_00427	437124	436879	CDS	246	reverse		hypothetical protein CDS	hypothetical protein
N6_00428	438040	437096	CDS	945	reverse		catalase-like protein CDS	catalase-like protein
N6_00429	439914	438328	CDS	1587	forward	hofC	hofC CDS	hof family outer membrane protein
N6_00430	441397	440000	CDS	1398	forward	hofD	hofD CDS	outer membrane protein HofD
N6_00431	444565	441797	CDS	2769	forward		hypothetical protein CDS	hypothetical protein
N6_00432	445637	444579	CDS	1059	forward		hypothetical protein CDS	hypothetical protein
N6_00433	446988	445852	CDS	1137	reverse		putative potassium channel protein CDS	putative potassium channel protein
N6_00434	447365	447177	CDS	189	reverse	rpmB	rpmB CDS	50S ribosomal protein L28
N6_00435	448301	447465	CDS	837	reverse	hpaA	hpaA CDS	Neuraminyllactose-binding hemagglutinin precursor (N-acetylneuraminyllactose-binding fibrillar hemagglutinin receptor-binding subunit) (NLBH) (Flagellar sheath adhesin); signal peptide
N6_00436	449487	448405	CDS	1083	forward	mraY	mraY CDS	phospho-N-acetylmuramoyl-pentapeptide- transferase
N6_00437	450757	449489	CDS	1269	forward	murD	murD CDS	UDP-N-acetylmuramoyl-L-alanyl-D-glutamate synthetase
N6_00438	451014	450754	CDS	261	reverse		hypothetical protein CDS	hypothetical protein
N6_00439	451405	451004	CDS	402	reverse		thioesterase CDS	thioesterase
N6_00440	452964	451636	CDS	1329	forward		sodium- and chloride-dependent transporter CDS	sodium- and chloride-dependent transporter
N6_00441	454303	452975	CDS	1329	forward		sodium- and chloride-dependent transporter CDS	sodium- and chloride-dependent transporter
N6_00442	455109	454318	CDS	792	forward		phospholipase A1 precursor (DR-phospholipase A) CDS	phospholipase A1 precursor (DR-phospholipase A)
N6_00443	455386	455078	CDS	309	forward		phospholipase A1 precursor (DR-phospholipase A) CDS	phospholipase A1 precursor (DR-phospholipase A)
N6_00444	456566	455442	CDS	1125	forward	dnaN	dnaN CDS	DNA polymerase III subunit beta
N6_00445	458900	456579	CDS	2322	forward	gyrB	gyrB CDS	DNA gyrase subunit B
N6_00446	459938	458946	CDS	993	forward		hypothetical protein CDS	hypothetical protein
N6_00447	460569	459925	CDS	645	forward		hypothetical protein CDS	hypothetical protein
N6_00448	462106	460886	CDS	1221	forward		putative outer membrane protein CDS	putative outer membrane protein
N6_00449	462744	462106	CDS	639	forward		UDP-sugar diphosphatase CDS	UDP-sugar diphosphatase
N6_00450	464104	462755	CDS	1350	forward		plasminogen binding protein CDS	plasminogen binding protein
N6_00451	465485	464106	CDS	1380	forward	glcD	glcD CDS	glycolate oxidase subunit
N6_00452	466272	465508	CDS	765	forward	dapB	dapB CDS	dihydrodipicolinate reductase
N6_00453	467066	466839	CDS	228	forward	cagB	cagB CDS	cag pathogenicity island protein B
N6_00454	467557	467210	CDS	348	forward		cag pathogenicity island protein (cag25) CDS	cag pathogenicity island protein (cag25)
N6_00455	468182	467559	CDS	624	forward		cag pathogenicity island protein D CDS	cag pathogenicity island protein D
N6_00456	471142	468197	CDS	2946	forward		cag pathogenicity island protein (cag23) CDS	cag pathogenicity island protein (cag23)
N6_00457	471950	471144	CDS	807	forward		cag pathogenicity island protein (cag22) CDS	cag pathogenicity island protein (cag22)
N6_00458	472433	472005	CDS	429	forward		cag pathogenicity island protein CagG CDS	cag pathogenicity island protein CagG
N6_00459	473562	472450	CDS	1113	forward		cag pathogenicity island protein (cag20) CDS	cag pathogenicity island protein (cag20)
N6_00460	474718	473573	CDS	1146	forward		cag pathogenicity island protein (cag19) CDS	cag pathogenicity island protein (cag19)
N6_00461	475428	474715	CDS	714	forward		cag pathogenicity island protein (cag18) CDS	cag pathogenicity island protein (cag18)
N6_00462	476430	475510	CDS	921	reverse	cagN	cagN CDS	cag pathogenicity island protein N
N6_00463	477575	476445	CDS	1131	reverse		cag pathogenicity island protein (cag16) CDS	cag pathogenicity island protein (cag16)
N6_00465	478352	477999	CDS	354	forward	cagP	cagP CDS	cag pathogenicity island protein P
N6_00466	479159	478854	CDS	306	forward		cag pathogenicity island protein (cag14) CDS	cag pathogenicity island protein (cag14)
N6_00467	480195	479596	CDS	600	forward	cagS	cagS CDS	cag pathogenicity island protein S
N6_00468	481235	480393	CDS	843	reverse		cag pathogenicity island protein (cag12) CDS	cag pathogenicity island protein (cag12)
N6_00469	481898	481248	CDS	651	reverse		cag pathogenicity island protein (cag11) CDS	cag pathogenicity island protein (cag11)
N6_00470	483038	482280	CDS	759	forward		cag pathogenicity island protein (cag10) CDS	cag pathogenicity island protein (cag10)
N6_00471	484650	483043	CDS	1608	forward		cag pathogenicity island protein (cag9) CDS	cag pathogenicity island protein (cag9)
N6_00472	486271	484703	CDS	1569	forward		cag pathogenicity island protein X CDS	cag pathogenicity island protein X
N6_00473	492075	486286	CDS	5790	forward		cag pathogenicity island protein (cag7) CDS	cag pathogenicity island protein (cag7)
N6_00474	492811	492212	CDS	600	forward		cag pathogenicity island protein (cag6) CDS	cag pathogenicity island protein (cag6)
N6_00475	493808	492816	CDS	993	forward		virB11-like protein CDS	virB11-like protein
N6_00476	496063	493817	CDS	2247	forward		cag pathogenicity island protein (cag5) CDS	cag pathogenicity island protein (cag5)
N6_00477	497046	496537	CDS	510	reverse		cag pathogenicity island protein (cag4) CDS	cag pathogenicity island protein (cag4)
N6_00478	498510	497065	CDS	1446	reverse		cag pathogenicity island protein (cag3) CDS	cag pathogenicity island protein (cag3)
N6_00479	499241	498510	CDS	732	reverse	cag2	cag2 CDS	cag pathogenicity island protein epsilon
N6_00480	499619	499272	CDS	348	reverse		cag pathogenicity island protein (cag1) CDS	cag pathogenicity island protein (cag1)
N6_00481	500814	499960	CDS	855	forward		chitin synthase regulatory factor 3 CDS	chitin synthase regulatory factor 3
N6_00482	502487	501045	CDS	1443	reverse		glutamine synthetase (glnA) CDS	glutamine synthetase (glnA)
N6_00483	504699	502627	CDS	2073	forward		RloF CDS	RloF
N6_00484	505211	504762	CDS	450	forward	rplI	rplI CDS	50S ribosomal protein L9
N6_00485	505757	505215	CDS	543	forward	hslV	hslV CDS	ATP-dependent protease peptidase subunit
N6_00486	507088	505757	CDS	1332	forward	hslU	hslU CDS	ATP-dependent protease ATP-binding subunit HslU
N6_00487	507993	507088	CDS	906	forward	era	era CDS	GTP-binding protein Era
N6_00488	508982	507990	CDS	993	forward		hypothetical protein CDS	hypothetical protein
N6_00489	509514	509167	CDS	348	forward		hypothetical protein CDS	hypothetical protein
N6_00490	510371	509838	CDS	534	forward		hypothetical protein CDS	hypothetical protein
N6_00491	510525	510373	CDS	153	forward		hypothetical protein CDS	hypothetical protein
N6_00492	510846	510565	CDS	282	forward		hypothetical protein CDS	hypothetical protein
N6_00493	511292	510846	CDS	447	forward		regulator of nonsense transcripts 1 CDS	regulator of nonsense transcripts 1
N6_00494	512661	511237	CDS	1425	forward		regulator of nonsense transcripts 1 CDS	regulator of nonsense transcripts 1
N6_00495	517063	513521	CDS	3543	forward		cytotoxin-associated protein A CDS	cytotoxin-associated protein A
N6_00496	517564	517265	CDS	300	forward		hypothetical protein CDS	hypothetical protein
N6_00497	518271	517504	CDS	768	reverse		glutamate racemase CDS	glutamate racemase
N6_00498	519624	518308	CDS	1317	reverse	rho	rho CDS	transcription termination factor Rho
N6_00499	520091	519888	CDS	204	forward	rpmE	rpmE CDS	50S ribosomal protein L31
N6_00500	520985	520128	CDS	858	forward		methylase CDS	methylase
N6_00501	521682	520999	CDS	684	forward		rRNA methylase CDS	rRNA methylase
N6_00502	522659	521694	CDS	966	forward		sialidase A CDS	sialidase A
N6_00503	523477	522656	CDS	822	forward		hypothetical protein CDS	hypothetical protein
N6_00504	523985	523548	CDS	438	reverse		hypothetical protein CDS	hypothetical protein
N6_00505	525388	524450	CDS	939	reverse	accA	accA CDS	acetyl-CoA carboxylase carboxyltransferase subunit alpha
N6_00506	526649	525411	CDS	1239	reverse	fabF	fabF CDS	3-oxoacyl-(acyl carrier protein) synthase II
N6_00507	526989	526753	CDS	237	reverse	acpP	acpP CDS	acyl carrier protein
N6_00508	527963	527220	CDS	744	reverse	fabG	fabG CDS	3-ketoacyl-(acyl-carrier-protein) reductase
N6_00509	528217	528005	CDS	213	reverse	rpsU	rpsU CDS	30S ribosomal protein S21
N6_00510	529568	528318	CDS	1251	reverse		hypothetical protein CDS	hypothetical protein
N6_00511	529987	529742	CDS	246	forward		hypothetical protein CDS	hypothetical protein
N6_00512	530658	530011	CDS	648	reverse		putative inner membrane protein CDS	putative inner membrane protein
N6_00513	531586	530765	CDS	822	reverse	dapF	dapF CDS	diaminopimelate epimerase
N6_00514	532746	531700	CDS	1047	forward		membrane protein CDS	membrane protein
N6_00515	533762	532890	CDS	873	reverse		radical SAM domain-containing protein CDS	radical SAM domain-containing protein
N6_00516	534892	533792	CDS	1101	reverse		GTP-dependent nucleic acid-binding protein EngD CDS	GTP-dependent nucleic acid-binding protein EngD
N6_00517	536384	534894	CDS	1491	reverse	pepA	pepA CDS	leucyl aminopeptidase
N6_00518	537010	536432	CDS	579	reverse		integral membrane protein CDS	integral membrane protein
N6_00519	537564	537025	CDS	540	reverse	apt	apt CDS	adenine phosphoribosyltransferase
N6_00520	537954	537622	CDS	333	reverse		putative inner membrane protein CDS	putative inner membrane protein
N6_00521	538461	538000	CDS	462	reverse	rpiB	rpiB CDS	ribose-5-phosphate isomerase B
N6_00522	539180	538482	CDS	699	reverse		membrane protein CDS	membrane protein
N6_00523	540061	539189	CDS	873	reverse		signal peptidase I (lepB) CDS	signal peptidase I (lepB)
N6_00524	540934	540062	CDS	873	reverse	folD	folD CDS	bifunctional 5,10-methylene-tetrahydrofolate dehydrogenase/ 5,10-methylene-tetrahydrofolate cyclohydrolase
N6_00525	543050	541020	CDS	2031	reverse	mdoB	mdoB CDS	phosphatidylglycerol-membrane-oligosaccharide glycerophosphotransferase MdoB
N6_00526	543613	543056	CDS	558	reverse	kdoH	3-deoxy-d-manno-octulosonic acid hydrolase subunit 1 CDS	3-deoxy-d-manno-octulosonic acid hydrolase subunit 1
N6_00527	544735	543617	CDS	1119	reverse		neuraminidase CDS	neuraminidase
N6_00528	545730	544711	CDS	1020	reverse	pyrC	pyrC CDS	dihydroorotase
N6_00529	546702	545734	CDS	969	reverse		siderophore-mediated iron transport protein CDS	siderophore-mediated iron transport protein
N6_00530	547567	546686	CDS	882	reverse		hypothetical protein CDS	hypothetical protein
N6_00531	547935	547564	CDS	372	reverse	fliN	fliN CDS	flagellar motor switch protein
N6_00532	548658	548017	CDS	642	reverse		endonuclease III (nth) CDS	endonuclease III (nth)
N6_00533	548891	548655	CDS	237	reverse	feoA	feoA CDS	ferrous iron transport protein A
N6_00534	551827	548888	CDS	2940	reverse		hypothetical protein CDS	hypothetical protein
N6_00535	552734	551871	CDS	864	forward		aminodeoxychorismate lyase (pabC) CDS	aminodeoxychorismate lyase (pabC)
N6_00536	553260	552919	CDS	342	forward	oorD	oorD CDS	2-oxoglutarate-acceptor oxidoreductase subunit OorD
N6_00537	554387	553260	CDS	1128	forward	oorA	oorA CDS	2-oxoglutarate-acceptor oxidoreductase subunit OorA
N6_00538	555210	554389	CDS	822	forward	oorB	oorB CDS	2-oxoglutarate-acceptor oxidoreductase subunit OorB
N6_00539	555764	555210	CDS	555	forward	oorC	oorC CDS	2-oxoglutarate-acceptor oxidoreductase subunit OorC
N6_00540	557650	555875	CDS	1776	forward		putative glycosyl transferase CDS	putative glycosyl transferase
N6_00541	557963	557799	CDS	165	forward		hypothetical protein CDS	hypothetical protein
N6_00542	559445	557973	CDS	1473	forward		disulfide oxidoreductase B (DsbB-like protein); membrane protein CDS	disulfide oxidoreductase B (DsbB-like protein); membrane protein
N6_00545	560498	559860	CDS	639	forward		tumor necrosis factor alpha-inducing protein CDS	tumor necrosis factor alpha-inducing protein
N6_00546	562483	560501	CDS	1983	reverse		penicillin-binding protein 1A CDS	penicillin-binding protein 1A
N6_00547	563605	562484	CDS	1122	reverse	bioF	bioF CDS	8-amino-7-oxononanoate synthase
N6_00548	564929	563628	CDS	1302	reverse		hemolysin secretion protein precursor (hylB) CDS	hemolysin secretion protein precursor (hylB)
N6_00549	565153	565001	CDS	153	reverse	fragment 4	fragment 4 CDS	secretion/efflux ABC transporter ATP-binding protein fragment 4
N6_00550	566809	565277	CDS	1533	forward	flaA	flaA CDS	flagellin A
N6_00551	567582	566929	CDS	654	forward		3-methyladenine DNA glycosylase CDS	3-methyladenine DNA glycosylase
N6_00552	568196	567579	CDS	618	forward		hypothetical protein CDS	hypothetical protein
N6_00553	569284	568265	CDS	1020	forward	hemE	hemE CDS	uroporphyrinogen decarboxylase
N6_00554	570727	569294	CDS	1434	forward	hefA	hefA CDS	outer-membrane protein of the hefABC efflux system
N6_00555	571441	570782	CDS	660	forward		membrane fusion protein (mtrC) CDS	membrane fusion protein (mtrC)
N6_00556	574540	571454	CDS	3087	forward	hefC	hefC CDS	Cytoplasmic pump proteins of the hefABC efflux system
N6_00557	575106	574537	CDS	570	forward		outer membrane protein CDS	outer membrane protein
N6_00558	584836	575273	CDS	9564	forward		hypothetical protein CDS	hypothetical protein
N6_00559	585398	584898	CDS	501	reverse		ABC transporter permease CDS	ABC transporter permease
N6_00560	585654	585415	CDS	240	reverse		ABC transporter permease CDS	ABC transporter permease
N6_00561	586337	586101	CDS	237	reverse		ABC transporter, ATP-binding protein CDS	ABC transporter, ATP-binding protein
N6_00562	586976	586644	CDS	333	reverse		hypothetical protein CDS	hypothetical protein
N6_00563	589071	587101	CDS	1971	reverse	ligA	ligA CDS	NAD-dependent DNA ligase LigA
N6_00564	590090	589149	CDS	942	forward	cheV_2	cheV 2 CDS	chemotaxis protein
N6_00565	591858	590125	CDS	1734	forward	aspS	aspS CDS	aspartyl-tRNA synthetase
N6_00566	592450	591875	CDS	576	forward	adk	adk CDS	adenylate kinase
N6_00567	593473	592475	CDS	999	forward		family 25 glycosyl transferase CDS	family 25 glycosyl transferase
N6_00568	594692	593514	CDS	1179	forward		family 25 glycosyl transferase CDS	family 25 glycosyl transferase
N6_00569	595269	594748	CDS	522	forward	ppa	ppa CDS	inorganic pyrophosphatase
N6_00570	597666	595414	CDS	2253	reverse		recombination and DNA strand exchange inhibitor protein CDS	recombination and DNA strand exchange inhibitor protein
N6_00571	598050	597673	CDS	378	reverse		hypothetical protein CDS	hypothetical protein
N6_00572	599399	598050	CDS	1350	reverse	murC	murC CDS	UDP-N-acetylmuramate--L-alanine ligase
N6_00573	600519	599392	CDS	1128	reverse	aspB1	aspB1 CDS	N-succinyldiaminopimelate aminotransferase AspB
N6_00574	601751	600672	CDS	1080	forward	ispG	ispG CDS	4-hydroxy-3-methylbut-2-en-1-yl diphosphate synthase
N6_00575	602959	601754	CDS	1206	forward		tetrahydrodipicolinate N-succinyltransferase (dapD) CDS	tetrahydrodipicolinate N-succinyltransferase (dapD)
N6_00576	604029	602971	CDS	1059	forward		cysteine-rich protein F CDS	cysteine-rich protein F
N6_00577	606281	604236	CDS	2046	forward		RloF CDS	RloF
N6_00578	606911	606327	CDS	585	reverse		modulator of drug activity (mda66) CDS	modulator of drug activity (mda66)
N6_00579	608234	607080	CDS	1155	forward	hyaA	hyaA CDS	hydrogenase small chain
N6_00580	609980	608244	CDS	1737	forward	hyaB	hyaB CDS	hydrogenase large chain
N6_00581	610667	609993	CDS	675	forward		quinone-reactive Ni/Fe hydrogenase, cytochrome bsubunit (hydC) CDS	quinone-reactive Ni/Fe hydrogenase, cytochrome bsubunit (hydC)
N6_00582	611200	610664	CDS	537	forward	hyaD	hyaD CDS	hydrogenase expression/formation protein
N6_00583	612740	611274	CDS	1467	forward		protein hydE CDS	protein hydE
N6_00584	613158	612745	CDS	414	reverse		hypothetical protein CDS	hypothetical protein
N6_00585	613729	613277	CDS	453	reverse		hypothetical protein CDS	hypothetical protein
N6_00586	614838	613912	CDS	927	forward	hopH	hopH CDS	outer membrane protein HopH
N6_00587	615593	614907	CDS	687	reverse	exsB	exsB CDS	trans-regulatory protein ExsB
N6_00588	616865	615657	CDS	1209	forward		poly(A) polymerase CDS	poly(A) polymerase
N6_00589	617890	617033	CDS	858	forward		3-hydroxyacid dehydrogenase CDS	3-hydroxyacid dehydrogenase
N6_00590	618545	617892	CDS	654	forward		NAD(P)H-flavin oxidoreductase CDS	NAD(P)H-flavin oxidoreductase
N6_00591	620029	618710	CDS	1320	forward	gltX_1	gltX 1 CDS	glutamylglutaminyl-tRNA synthetase
N6_00592	620319	620026	CDS	294	forward		integral membrane protein CDS	integral membrane protein
N6_00593	622010	620328	CDS	1683	forward		soluble lytic murein transglycosylase (slt) CDS	soluble lytic murein transglycosylase (slt)
N6_00594	622828	622007	CDS	822	forward	galU	galU CDS	UTP-glucose-1-phosphate uridylyltransferase
N6_00595	623247	622840	CDS	408	forward		hypothetical protein CDS	hypothetical protein
N6_00596	624518	623250	CDS	1269	forward	mur	mur CDS	UDP-N-acetylglucosamine 1-carboxyvinyltransferase
N6_00597	625982	624576	CDS	1407	forward	aspA	aspA CDS	aspartate ammonia-lyase
N6_00598	626617	626039	CDS	579	forward		transferase CDS	transferase
N6_00599	626870	626721	CDS	150	reverse	hopJ_1	hopJ 1 CDS	outer membrane protein HopJ
N6_00600	628379	626988	CDS	1392	forward	gltX_2	gltX 2 CDS	glutamyl-tRNA synthetase
N6_00601	629291	628494	CDS	798	reverse		molybdenum ABC transporter ATP-binding protein (modD) CDS	molybdenum ABC transporter ATP-binding protein (modD)
N6_00602	629962	629288	CDS	675	reverse		molybdenum ABC transporter permease (modB) CDS	molybdenum ABC transporter permease (modB)
N6_00603	630724	629984	CDS	741	reverse		molybdenum ABC transporter periplasmic molybdate-binding protein (modA) CDS	molybdenum ABC transporter periplasmic molybdate-binding protein (modA)
N6_00604	631508	630948	CDS	561	forward	horE	horE CDS	outer membrane protein HorE
N6_00605	633079	631829	CDS	1251	forward		sodium/hydrogen exchanger CDS	sodium/hydrogen exchanger
N6_00606	634913	633177	CDS	1737	forward		oligoendopeptidase F (pepF) CDS	oligoendopeptidase F (pepF)
N6_00607	635386	634898	CDS	489	forward		hypothetical protein CDS	hypothetical protein
N6_00608	636885	635398	CDS	1488	forward		hypothetical protein CDS	hypothetical protein
N6_00609	637201	636887	CDS	315	forward		integral membrane protein CDS	integral membrane protein
N6_00610	637978	637211	CDS	768	forward		DnaJ domain-containing protein CDS	DnaJ domain-containing protein
N6_00611	639899	638004	CDS	1896	forward		hypothetical protein CDS	hypothetical protein
N6_00612	640630	639947	CDS	684	forward		type I restriction enzyme R protein CDS	type I restriction enzyme R protein
N6_00613	643089	640804	CDS	2286	forward		type I restriction enzyme R protein CDS	type I restriction enzyme R protein
N6_00614	644713	643082	CDS	1632	forward	hsdM1	hsdM1 CDS	type I restriction enzyme M protein
N6_00615	645803	644706	CDS	1098	forward		type I restriction enzyme S protein (hsdS) CDS	type I restriction enzyme S protein (hsdS)
N6_00617	648268	646241	CDS	2028	forward		polyphosphate kinase CDS	polyphosphate kinase
N6_00618	649360	648305	CDS	1056	forward	pyrD	pyrD CDS	dihydroorotate dehydrogenase 2
N6_00619	650691	649357	CDS	1335	forward	pqqE	pqqE CDS	zinc protease
N6_00620	651608	650706	CDS	903	forward	dapA	dapA CDS	dihydrodipicolinate synthase
N6_00621	652393	651605	CDS	789	forward	hdhA	hdhA CDS	7-alpha-hydroxysteroid dehydrogenase
N6_00622	653011	652403	CDS	609	forward		hypothetical protein CDS	hypothetical protein
N6_00623	653547	653008	CDS	540	forward		phosphatidylglycerophosphate synthase (pgsA) CDS	phosphatidylglycerophosphate synthase (pgsA)
N6_00624	655203	653761	CDS	1443	forward		amino acid permease CDS	amino acid permease
N6_00625	656678	655251	CDS	1428	forward	htrA	htrA CDS	serine protease
N6_00626	657920	656700	CDS	1221	forward	ispDF	ispDF CDS	bifunctional 2-C-methyl-D-erythritol 4-phosphatecytidylyltransferase/2-C-methyl-D-erythritol2,4-cyclodiphosphate synthase
N6_00627	658838	657942	CDS	897	forward		two component response regulator CDS	two component response regulator
N6_00628	659929	659093	CDS	837	forward		5'-3' exonuclease CDS	5'-3' exonuclease
N6_00629	661273	660023	CDS	1251	reverse		hypothetical protein CDS	hypothetical protein
N6_00630	662307	661441	CDS	867	forward		co-chaperone-curved DNA binding protein A (CbpA) CDS	co-chaperone-curved DNA binding protein A (CbpA)
N6_00631	662688	662317	CDS	372	forward	hspR	hspR CDS	heat shock transcriptional regulator
N6_00632	663860	662685	CDS	1176	forward		recombination factor protein RarA CDS	recombination factor protein RarA
N6_00633	664472	664020	CDS	453	forward	fur	fur CDS	ferric uptake regulation protein
N6_00634	664989	664492	CDS	498	reverse		hypothetical protein CDS	hypothetical protein
N6_00635	665522	664986	CDS	537	reverse		hypothetical protein CDS	hypothetical protein
N6_00636	666408	665551	CDS	858	reverse		flagellar motor switch protein FliY CDS	flagellar motor switch protein FliY
N6_00637	667476	666412	CDS	1065	reverse	fliM	fliM CDS	flagellar motor switch protein FliM
N6_00638	668212	667469	CDS	744	reverse	fliA	fliA CDS	flagellar biosynthesis sigma factor
N6_00639	668528	668214	CDS	315	reverse		putative integral membrane protein CDS	putative integral membrane protein
N6_00640	669417	668533	CDS	885	reverse		ATP-binding protein CDS	ATP-binding protein
N6_00641	670790	669414	CDS	1377	reverse	flhF	flhF CDS	flagellar biosynthesis regulator FlhF
N6_00642	671275	670787	CDS	489	reverse		7, 8-dihydro-6-hydroxymethylpterin-pyrophosphokinase (folK) CDS	7, 8-dihydro-6-hydroxymethylpterin-pyrophosphokinase (folK)
N6_00643	672348	671275	CDS	1074	reverse		proline peptidase CDS	proline peptidase
N6_00644	672865	672362	CDS	504	reverse	aroD	aroD CDS	3-dehydroquinate dehydratase
N6_00645	674281	672995	CDS	1287	reverse		putative O-antigen polymerase CDS	putative O-antigen polymerase
N6_00646	674586	674314	CDS	273	reverse	rpsO	rpsO CDS	30S ribosomal protein S15
N6_00647	676927	674726	CDS	2202	forward	flhA	flhA CDS	flagellar biosynthesis protein FlhA
N6_00648	678000	676957	CDS	1044	forward		phosphoesterase RecJ-like protein CDS	phosphoesterase RecJ-like protein
N6_00649	679467	678796	CDS	672	reverse		two-component system regulatory protein CDS	two-component system regulatory protein
N6_00650	680922	679810	CDS	1113	reverse		integral membrane protein CDS	integral membrane protein
N6_00651	683109	681121	CDS	1989	forward	acoE	acoE CDS	acetyl-CoA synthetase
N6_00652	683658	683218	CDS	441	reverse		Ribosome maturation factor rimP CDS	Ribosome maturation factor rimP
N6_00653	683986	683651	CDS	336	reverse	rbfA	rbfA CDS	ribosome-binding factor A
N6_00654	686817	683986	CDS	2832	reverse	infB	infB CDS	translation initiation factor IF-2
N6_00655	687080	686814	CDS	267	reverse		nucleic acid binding transriptional terminator CDS	nucleic acid binding transriptional terminator
N6_00656	687936	687055	CDS	882	reverse	thrB	thrB CDS	homoserine kinase
N6_00657	688463	687990	CDS	474	reverse		putative glycoprotease family protein CDS	putative glycoprotease family protein
N6_00658	689372	688485	CDS	888	reverse	lpxC	lpxC CDS	UDP-3-O-[3-hydroxymyristoyl] N-acetylglucosaminedeacetylase
N6_00659	689956	689369	CDS	588	reverse	minC	minC CDS	septum formation inhibitor
N6_00660	691281	689959	CDS	1323	reverse		metalloendopeptidase related membrane protein CDS	metalloendopeptidase related membrane protein
N6_00661	692235	691291	CDS	945	reverse		3'-to-5' oligoribonuclease A CDS	3'-to-5' oligoribonuclease A
N6_00662	693101	692244	CDS	858	reverse		outer membrane protein CDS	outer membrane protein
N6_00663	693813	693091	CDS	723	reverse		outer membrane protein CDS	outer membrane protein
N6_00664	694774	693962	CDS	813	forward	panB	panB CDS	3-methyl-2-oxobutanoate hydroxymethyltransferase
N6_00665	695785	694775	CDS	1011	forward	ruvB	ruvB CDS	Holliday junction DNA helicase RuvB
N6_00666	696335	695853	CDS	483	forward		sec-independent translocase CDS	sec-independent translocase
N6_00667	697074	696328	CDS	747	forward	tatB	tatB CDS	sec-independent protein translocase subunit
N6_00668	698112	697075	CDS	1038	forward	queA	queA CDS	S-adenosylmethionine:tRNA ribosyltransferase-isomerase
N6_00669	698645	698109	CDS	537	forward	gidB	gidB CDS	16S rRNA methyltransferase GidB
N6_00670	698869	698639	CDS	231	forward		hypothetical protein CDS	hypothetical protein
N6_00671	699279	698872	CDS	408	forward		hypothetical protein CDS	hypothetical protein
N6_00673	700014	699412	CDS	603	reverse	horD	horD CDS	outer membrane protein HorD
N6_00674	700679	700305	CDS	375	forward	cheY	cheY CDS	CheY response regulator
N6_00675	701657	700692	CDS	966	forward	prmA	prmA CDS	ribosomal protein L11 methyltransferase
N6_00676	703564	701666	CDS	1899	forward	ftsH_1	ftsH 1 CDS	membrane bound zinc metallopeptidase
N6_00677	704524	703811	CDS	714	forward		phosphatidylserine synthase (pssA) CDS	phosphatidylserine synthase (pssA)
N6_00678	706758	704521	CDS	2238	forward		copper-transporting ATPase, P-type (copA) CDS	copper-transporting ATPase, P-type (copA)
N6_00679	706959	706759	CDS	201	forward		copper ion binding protein CDS	copper ion binding protein
N6_00680	708899	707583	CDS	1317	reverse		secreted protein CDS	secreted protein
N6_00681	709550	709035	CDS	516	forward		hypothetical protein CDS	hypothetical protein
N6_00682	710549	709554	CDS	996	reverse		nickel transport protein (nixA) CDS	nickel transport protein (nixA)
N6_00683	711101	710607	CDS	495	reverse		hypothetical protein CDS	hypothetical protein
N6_00684	711868	711314	CDS	555	reverse		ATPase CDS	ATPase
N6_00685	712453	711932	CDS	522	reverse		ATPase CDS	ATPase
N6_00686	713155	712586	CDS	570	reverse		Holliday junction resolvase CDS	Holliday junction resolvase
N6_00687	713782	713159	CDS	624	reverse		hypothetical protein CDS	hypothetical protein
N6_00688	715431	713776	CDS	1656	reverse	msbA	msbA CDS	multidrug resistance protein
N6_00689	716961	715522	CDS	1440	reverse	hofB	hofB CDS	outer membrane protein HofB
N6_00690	718179	717256	CDS	924	reverse	pyrB	pyrB CDS	aspartate carbamoyltransferase catalytic subunit
N6_00691	718761	718252	CDS	510	forward		hypothetical protein CDS	hypothetical protein
N6_00692	719468	718761	CDS	708	forward	tlyA	tlyA CDS	Pore-forming cytolysin
N6_00693	720276	719434	CDS	843	forward		bifunctional riboflavin kinase/FMN adenylyltransferase CDS	bifunctional riboflavin kinase/FMN adenylyltransferase
N6_00694	722248	720323	CDS	1926	forward		transketolase CDS	transketolase
N6_00695	724548	722245	CDS	2304	forward		hypothetical protein CDS	hypothetical protein
N6_00696	727085	724545	CDS	2541	forward		cell division protein CDS	cell division protein
N6_00697	728528	727248	CDS	1281	forward	kgtP	kgtP CDS	alpha-ketoglutarate permease
N6_00698	729392	728583	CDS	810	forward	flgG_2	flgG 2 CDS	flagellar basal-body rod protein FlgG
N6_00699	730310	730074	CDS	237	reverse		hypothetical protein CDS	hypothetical protein
N6_00700	731071	730313	CDS	759	reverse		hypothetical protein CDS	hypothetical protein
N6_00701	732894	731086	CDS	1809	reverse	lepA	lepA CDS	GTP-binding protein LepA
N6_00702	734741	732900	CDS	1842	reverse		1-deoxy-D-xylulose-5-phosphate synthase CDS	1-deoxy-D-xylulose-5-phosphate synthase
N6_00703	735514	734744	CDS	771	reverse	fliH	fliH CDS	flagellar assembly protein H
N6_00704	736538	735507	CDS	1032	reverse	fliG	fliG CDS	flagellar motor switch protein G
N6_00705	738254	736551	CDS	1704	reverse	fliF	fliF CDS	flagellar MS-ring protein
N6_00706	738960	738298	CDS	663	reverse		integral membrane protein CDS	integral membrane protein
N6_00707	740834	739218	CDS	1617	forward	pyrG	pyrG CDS	CTP synthetase
N6_00708	742393	740843	CDS	1551	forward		single-stranded-DNA-specific exonuclease (recJ) CDS	single-stranded-DNA-specific exonuclease (recJ)
N6_00709	743274	742393	CDS	882	forward	rluD	rluD CDS	Pseudouridine synthase (RNA-uridine isomerase) (RNA pseudouridylate synthase)
N6_00710	743952	743392	CDS	561	reverse		hypothetical protein CDS	hypothetical protein
N6_00711	744274	743936	CDS	339	reverse		hypothetical protein CDS	hypothetical protein
N6_00712	744982	744401	CDS	582	reverse		cysteine-rich protein C CDS	cysteine-rich protein C
N6_00713	745675	745271	CDS	405	reverse		Holliday junction resolvase-like protein CDS	Holliday junction resolvase-like protein
N6_00714	746472	745672	CDS	801	reverse		DNA processing chain A (dprA) CDS	DNA processing chain A (dprA)
N6_00715	746712	746479	CDS	234	reverse	minE	minE CDS	cell division topological specificity factor MinE
N6_00716	747515	746709	CDS	807	reverse	minD	minD CDS	cell division inhibitor
N6_00717	748531	747539	CDS	993	reverse		ketol-acid reductoisomerase CDS	ketol-acid reductoisomerase
N6_00719	749562	748780	CDS	783	forward		NAD synthetase CDS	NAD synthetase
N6_00720	750497	749559	CDS	939	forward	lpxK	lpxK CDS	tetraacyldisaccharide 4'-kinase
N6_00721	750972	750430	CDS	543	reverse		flagellar biosynthesis protein CDS	flagellar biosynthesis protein
N6_00722	751841	750969	CDS	873	reverse		CMP-N-acetylneuraminic acid synthetase CDS	CMP-N-acetylneuraminic acid synthetase
N6_00723	752515	751832	CDS	684	reverse		CMP-N-acetylneuraminic acid synthetase CDS	CMP-N-acetylneuraminic acid synthetase
N6_00724	753252	752539	CDS	714	reverse	flgH	flgH CDS	flagellar basal body L-ring protein
N6_00725	754121	753384	CDS	738	forward		outer membrane protein HorC CDS	outer membrane protein HorC
N6_00726	754672	754130	CDS	543	reverse		nuclease NucT CDS	nuclease NucT
N6_00727	756250	754814	CDS	1437	forward		polyE-rich protein CDS	polyE-rich protein
N6_00728	756863	756243	CDS	621	forward	gmk	gmk CDS	guanylate kinase
N6_00729	757174	756935	CDS	240	forward		sec-independent protein translocase protein CDS	sec-independent protein translocase protein
N6_00730	758802	757177	CDS	1626	forward	argS	argS CDS	arginyl-tRNA synthetase
N6_00731	759620	758865	CDS	756	forward		putative heme iron utilization protein CDS	putative heme iron utilization protein
N6_00732	761841	759925	CDS	1917	forward	hopU	hopU CDS	outer membrane protein
N6_00733	764385	761947	CDS	2439	reverse		phosphoenolpyruvate synthase CDS	phosphoenolpyruvate synthase
N6_00734	766582	764744	CDS	1839	forward	thrS	thrS CDS	threonyl-tRNA synthetase
N6_00735	767190	766579	CDS	612	forward	infC	infC CDS	translation initiation factor IF-3
N6_00736	767365	767171	CDS	195	forward	rpmI	rpmI CDS	50S ribosomal protein L35
N6_00737	767811	767461	CDS	351	forward	rplT	rplT CDS	50S ribosomal protein L20
N6_00738	768872	768012	CDS	861	forward	omp29	omp29 CDS	outer membrane protein 29
N6_00739	769810	769379	CDS	432	forward		periplasmic protein CDS	periplasmic protein
N6_00740	771078	770218	CDS	861	forward		hypothetical protein CDS	hypothetical protein
N6_00742	773372	772005	CDS	1368	reverse		L-serine deaminase (sdaA) CDS	L-serine deaminase (sdaA)
N6_00743	774613	773372	CDS	1242	reverse	sdaC	sdaC CDS	serine transporter
N6_00744	776144	774795	CDS	1350	forward	aroAII	aroAII CDS	phospho-2-dehydro-3-deoxyheptonate aldolase
N6_00745	776357	776223	CDS	135	forward		hypothetical protein CDS	hypothetical protein
N6_00746	777061	776603	CDS	459	reverse	bcp	bcp CDS	bacterioferritin comigratory protein
N6_00747	777706	777071	CDS	636	reverse		putative L-lactate dehydrogenase subunit YkgG CDS	putative L-lactate dehydrogenase subunit YkgG
N6_00748	779144	777699	CDS	1446	reverse		iron-sulfur electron transport protein CDS	iron-sulfur electron transport protein
N6_00749	779901	779173	CDS	729	reverse	glcD3	glcD3 CDS	(S)-2-hydroxy-acid oxidase
N6_00750	781774	780125	CDS	1650	forward		L-lactate permease (lctP) CDS	L-lactate permease (lctP)
N6_00751	783478	781823	CDS	1656	forward		L-lactate permease (lctP) CDS	L-lactate permease (lctP)
N6_00752	784371	783502	CDS	870	reverse		DNA glycosylase MutY CDS	DNA glycosylase MutY
N6_00753	785937	784489	CDS	1449	reverse		sodium/sulfate symporter CDS	sodium/sulfate symporter
N6_00754	787577	786111	CDS	1467	forward	fixN	fixN CDS	cbb3-type cytochrome c oxidase subunit I
N6_00755	788288	787590	CDS	699	forward		cbb3-type cytochrome c oxidase subunit II CDS	cbb3-type cytochrome c oxidase subunit II
N6_00756	788517	788299	CDS	219	forward		cbb3-type cytochrome c oxidase subunit Q (CcoQ) CDS	cbb3-type cytochrome c oxidase subunit Q (CcoQ)
N6_00757	789397	788519	CDS	879	forward	fixP	fixP CDS	cb-type cytochrome c oxidase subunit III
N6_00758	789614	789408	CDS	207	forward		hypothetical protein CDS	hypothetical protein
N6_00759	789718	789611	CDS	108	forward		hypothetical protein CDS	hypothetical protein
N6_00760	790299	789715	CDS	585	forward		putative inner membrane protein CDS	putative inner membrane protein
N6_00761	790892	790311	CDS	582	forward		putative inner membrane protein CDS	putative inner membrane protein
N6_00762	791749	790982	CDS	768	forward		hypothetical protein CDS	hypothetical protein
N6_00763	792609	791746	CDS	864	reverse		putative succinyl-CoA ligase subunit alpha CDS	putative succinyl-CoA ligase subunit alpha
N6_00764	793752	792709	CDS	1044	forward	recA	recA CDS	recombinase A
N6_00765	795043	793763	CDS	1281	forward	eno	eno CDS	phosphopyruvate hydratase
N6_00766	795311	795036	CDS	276	forward		hypothetical protein CDS	hypothetical protein
N6_00767	795925	795329	CDS	597	forward		periplasmic protein CDS	periplasmic protein
N6_00768	796418	795930	CDS	489	forward	aroK	aroK CDS	shikimate kinase
N6_00769	797396	796440	CDS	957	forward		general glycosylation pathway protein CDS	general glycosylation pathway protein
N6_00770	798514	797393	CDS	1122	reverse		lipopolysaccharide biosynthesis protein CDS	lipopolysaccharide biosynthesis protein
N6_00771	799578	798664	CDS	915	forward	hcpD	hcpD CDS	cysteinyl-tRNA synthetase
N6_00773	801035	800313	CDS	723	reverse		putative transcriptional regulatory protein CDS	putative transcriptional regulatory protein
N6_00774	802007	801036	CDS	972	reverse	hemB	hemB CDS	delta-aminolevulinic acid dehydratase
N6_00775	803365	802079	CDS	1287	reverse		putative histidine kinase sensor protein CDS	putative histidine kinase sensor protein
N6_00776	804068	803391	CDS	678	reverse	ompR	ompR CDS	response regulator
N6_00777	804947	804474	CDS	474	reverse		hypothetical protein CDS	hypothetical protein
N6_00778	805189	804926	CDS	264	reverse		hypothetical protein CDS	hypothetical protein
N6_00779	806505	805237	CDS	1269	reverse		protease CDS	protease
N6_00780	807251	806508	CDS	744	reverse		hypothetical protein CDS	hypothetical protein
N6_00781	808417	807326	CDS	1092	reverse	prfB	prfB CDS	peptide chain release factor 2
N6_00782	809653	808478	CDS	1176	reverse		molybdopterin biosynthesis protein (moeA) CDS	molybdopterin biosynthesis protein (moeA)
N6_00783	810430	809663	CDS	768	reverse	fliR	fliR CDS	flagellar biosynthesis protein FliR
N6_00784	811152	810424	CDS	729	reverse		putative integral membrane protein CDS	putative integral membrane protein
N6_00785	812528	811629	CDS	900	forward		cell binding factor 2 CDS	cell binding factor 2
N6_00786	813465	812542	CDS	924	forward	fba	fba CDS	fructose-bisphosphate aldolase
N6_00787	814050	813487	CDS	564	forward	efp	efp CDS	elongation factor P
N6_00788	815595	814567	CDS	1029	reverse	neuB	neuB CDS	sialic acid synthase
N6_00789	816240	815599	CDS	642	reverse		ABC transporter ATP-binding protein CDS	ABC transporter ATP-binding protein
N6_00790	817514	816240	CDS	1275	reverse	lnt	lnt CDS	apolipoprotein N-acyltransferase
N6_00791	818440	817739	CDS	702	forward	cvpA	cvpA CDS	membrane protein required for colicin V production
N6_00792	819955	818450	CDS	1506	forward	lysS	lysS CDS	lysyl-tRNA synthetase
N6_00793	821205	819955	CDS	1251	forward	glyA	glyA CDS	serine hydroxymethyltransferase
N6_00794	821758	821216	CDS	543	forward		hypothetical protein CDS	hypothetical protein
N6_00795	822583	821780	CDS	804	forward		putative inner membrane protein CDS	putative inner membrane protein
N6_00796	823888	823355	CDS	534	forward		hypothetical protein CDS	hypothetical protein
N6_00797	825402	823894	CDS	1509	reverse		phospholipase D CDS	phospholipase D
N6_00798	826161	825424	CDS	738	reverse	frdB	frdB CDS	fumarate reductase iron-sulfur subunit
N6_00799	828256	826154	CDS	2103	reverse	frdA	frdA CDS	fumarate reductase flavoprotein subunit
N6_00800	829075	828308	CDS	768	reverse	frdC	frdC CDS	fumarate reductase cytochrome b-556 subunit
N6_00801	829992	829288	CDS	705	forward	tpiA	tpiA CDS	triosephosphate isomerase
N6_00802	830835	830002	CDS	834	forward	fabI	fabI CDS	enoyl-[acyl-carrier protein] reductase I
N6_00803	831845	830835	CDS	1011	forward	lpxD	lpxD CDS	UDP-3-O-[3-hydroxymyristoyl] glucosamine N-acyltransferase
N6_00804	833067	831910	CDS	1158	forward	metK	metK CDS	S-adenosylmethionine synthetase
N6_00805	833547	833134	CDS	414	forward	ndk	ndk CDS	nucleoside diphosphate kinase
N6_00806	833929	833573	CDS	357	forward		hypothetical protein CDS	hypothetical protein
N6_00807	834091	833945	CDS	147	forward	rpmF	rpmF CDS	50S ribosomal protein L32
N6_00808	835188	834169	CDS	1020	forward	plsX	plsX CDS	glycerol-3-phosphate acyltransferase PlsX
N6_00809	836205	835213	CDS	993	forward	fabH	fabH CDS	3-oxoacyl-ACP synthase
N6_00810	836528	836226	CDS	303	forward		hypothetical protein CDS	hypothetical protein
N6_00811	837538	837155	CDS	384	reverse		hypothetical protein CDS	hypothetical protein
N6_00812	840580	837617	CDS	2964	reverse		hypothetical protein CDS	hypothetical protein
N6_00813	841786	840680	CDS	1107	forward		ATP-binding protein CDS	ATP-binding protein
N6_00814	842886	841846	CDS	1041	reverse		lipopolysaccharide biosynthesis protein CDS	lipopolysaccharide biosynthesis protein
N6_00815	843025	842897	CDS	129	reverse		putative lipopolysaccharide biosynthesis protein CDS	putative lipopolysaccharide biosynthesis protein
N6_00816	844526	843174	CDS	1353	forward	hofA	hofA CDS	outer membrane protein
N6_00817	846508	844643	CDS	1866	forward	htpG	htpG CDS	heat shock protein 90
N6_00818	847430	846678	CDS	753	reverse	hcpA	hcpA CDS	Cysteine-rich protein A
N6_00819	848677	847511	CDS	1167	reverse		succinyl-diaminopimelate desuccinylase CDS	succinyl-diaminopimelate desuccinylase
N6_00820	850553	848688	CDS	1866	reverse	gidA	gidA CDS	tRNA uridine 5-carboxymethylaminomethyl modification protein GidA
N6_00821	852307	850649	CDS	1659	forward		sodium-dependent transporter CDS	sodium-dependent transporter
N6_00822	853120	852320	CDS	801	forward		CDP-diglyceride synthetase (cdsA)	CDP-diglyceride synthetase (cdsA)
N6_00823	854227	853121	CDS	1107	forward		1-deoxy-D-xylulose 5-phosphate reductoisomerase CDS	1-deoxy-D-xylulose 5-phosphate reductoisomerase
N6_00824	854583	854278	CDS	306	forward		beta-1,4-N-acetylgalactosamyltransferase CDS	beta-1,4-N-acetylgalactosamyltransferase
N6_00825	855418	854558	CDS	861	forward		beta-1,4-N-acetylgalactosamyltransferase CDS	beta-1,4-N-acetylgalactosamyltransferase
N6_00826	855985	855434	CDS	552	reverse		phospholipid-binding protein CDS	phospholipid-binding protein
N6_00827	856592	856131	CDS	462	forward		hypothetical protein CDS	hypothetical protein
N6_00828	857925	856762	CDS	1164	forward		cysteine desulfurase CDS	cysteine desulfurase
N6_00829	858927	857947	CDS	981	forward	nifU	nifU CDS	nifU-like protein
N6_00830	859321	859088	CDS	234	forward		hypothetical protein CDS	hypothetical protein
N6_00831	860779	859433	CDS	1347	forward		DNA repair protein RadA CDS	DNA repair protein RadA
N6_00832	861982	860960	CDS	1023	forward		bifunctional methionine sulfoxide reductase A/B protein CDS	bifunctional methionine sulfoxide reductase A/B protein
N6_00833	863194	862361	CDS	834	reverse		integral membrane protein CDS	integral membrane protein
N6_00834	864676	864311	CDS	366	forward		hypothetical protein CDS	hypothetical protein
N6_00835	864968	864660	CDS	309	forward		addiction module toxin, RelE/StbE family CDS	addiction module toxin, RelE/StbE family
N6_00836	866392	865049	CDS	1344	reverse		transposase, IS605 OrfB family CDS	transposase, IS605 OrfB family
N6_00837	866649	866389	CDS	261	reverse		transposase, orfA CDS	transposase, orfA
N6_00838	868186	867041	CDS	1146	forward		nitrite extrusion protein (narK) CDS	nitrite extrusion protein (narK)
N6_00839	869157	868192	CDS	966	reverse		ATP-binding protein CDS	ATP-binding protein
N6_00840	869534	869157	CDS	378	reverse		hypothetical protein CDS	hypothetical protein
N6_00841	870460	869579	CDS	882	reverse		polysaccharide deacetylase CDS	polysaccharide deacetylase
N6_00842	871351	870473	CDS	879	reverse		putative N-carbamoyl-D-amino acid amidohydrolase CDS	putative N-carbamoyl-D-amino acid amidohydrolase
N6_00843	871839	871435	CDS	405	reverse		hypothetical protein CDS	hypothetical protein
N6_00844	872112	871855	CDS	258	reverse		membrane protein CDS	membrane protein
N6_00845	873410	872118	CDS	1293	reverse	hemL	hemL CDS	glutamate-1-semialdehyde aminotransferase
N6_00846	873974	873420	CDS	555	reverse		hypothetical protein CDS	hypothetical protein
N6_00847	875217	874222	CDS	996	reverse		alginate lyase CDS	alginate lyase
N6_00848	876341	875259	CDS	1083	reverse	obgE	obgE CDS	GTPase ObgE
N6_00849	877167	876361	CDS	807	reverse	dppF	dppF CDS	dipeptide transport system ATP-binding protein
N6_00850	878027	877164	CDS	864	reverse	dppD	dppD CDS	dipeptide transport system ATP-binding protein
N6_00851	878896	878039	CDS	858	reverse	dppC	dppC CDS	dipeptide transport system permease
N6_00852	879900	878896	CDS	1005	reverse	dppB	dppB CDS	dipeptide transport system permease
N6_00853	881560	879911	CDS	1650	reverse	dppA	dppA CDS	periplasmic dipeptide-binding protein
N6_00854	881943	881677	CDS	267	reverse	rpmA	rpmA CDS	50S ribosomal protein L27
N6_00855	882271	881957	CDS	315	reverse	rplU	rplU CDS	50S ribosomal protein L21
N6_00856	885000	882514	CDS	2487	forward	flgL	flgL CDS	flagellar hook-associated protein FlgL
N6_00857	886101	885082	CDS	1020	reverse		aliphatic amidase CDS	aliphatic amidase
N6_00858	887976	886297	CDS	1680	reverse	pabB	pabB CDS	p-aminobenzoate synthetase
N6_00859	888849	887977	CDS	873	reverse		hypothetical protein CDS	hypothetical protein
N6_00860	889152	888862	CDS	291	reverse		chorismate mutase PheA CDS	chorismate mutase PheA
N6_00861	890374	889157	CDS	1218	reverse		diaminopimelate decarboxylase CDS	diaminopimelate decarboxylase
N6_00862	899139	890422	CDS	8718	reverse		toxin-like outer membrane protein/vacuolating cytotoxin VacA CDS	toxin-like outer membrane protein/vacuolating cytotoxin VacA
N6_00863	899667	899194	CDS	474	reverse		putative integral membrane protein CDS	putative integral membrane protein
N6_00864	900198	899680	CDS	519	reverse		hypothetical protein CDS	hypothetical protein
N6_00865	901853	900201	CDS	1653	reverse	ftsH_2	ftsH 2 CDS	cell division protein FtsH3
N6_00866	903096	901840	CDS	1257	reverse		MiaB-like tRNA modifying enzyme CDS	MiaB-like tRNA modifying enzyme
N6_00867	904664	903093	CDS	1572	reverse		mechanosensitive ion channel protein CDS	mechanosensitive ion channel protein
N6_00868	905686	904655	CDS	1032	reverse	aroB	aroB CDS	3-dehydroquinate synthase
N6_00869	907127	905691	CDS	1437	reverse		putative TrkA domain-containing protein CDS	putative TrkA domain-containing protein
N6_00870	908299	907184	CDS	1116	forward	tgt	tgt CDS	queuine tRNA-ribosyltransferase
N6_00871	909383	908397	CDS	987	reverse		lipid A biosynthesis lauroyl acyltransferase CDS	lipid A biosynthesis lauroyl acyltransferase
N6_00872	910390	909380	CDS	1011	reverse		lipopolysaccharide heptosyltransferase-1 (rfaC) CDS	lipopolysaccharide heptosyltransferase-1 (rfaC)
N6_00873	911841	910387	CDS	1455	reverse		guanosine pentaphosphate phosphohydrolase CDS	guanosine pentaphosphate phosphohydrolase
N6_00874	912105	911851	CDS	255	reverse		ferredoxin CDS	ferredoxin
N6_00875	912719	912162	CDS	558	reverse		indole-3-glycerol phosphate synthase CDS	indole-3-glycerol phosphate synthase
N6_00876	913999	912707	CDS	1293	reverse		ATP-dependent nuclease CDS	ATP-dependent nuclease
N6_00877	914434	914036	CDS	399	reverse		hypothetical protein CDS	hypothetical protein
N6_00878	914990	914451	CDS	540	reverse		hypothetical protein CDS	hypothetical protein
N6_00879	915520	914987	CDS	534	reverse		membrane protein CDS	membrane protein
N6_00880	916523	915510	CDS	1014	reverse		hypothetical protein CDS	hypothetical protein
N6_00881	917139	916486	CDS	654	reverse		lipoprotein CDS	lipoprotein
N6_00882	918492	917179	CDS	1314	reverse		(dimethylallyl)adenosine tRNA methylthiotransferase CDS	(dimethylallyl)adenosine tRNA methylthiotransferase
N6_00883	918744	918502	CDS	243	reverse		hypothetical protein CDS	hypothetical protein
N6_00884	920034	918805	CDS	1230	reverse		chlorohydrolase CDS	chlorohydrolase
N6_00885	921155	920019	CDS	1137	reverse		dihydroorotase (pyrC) CDS	dihydroorotase (pyrC)
N6_00886	921884	921165	CDS	720	reverse		cytochrome c biogenesis protein (ccdA) CDS	cytochrome c biogenesis protein (ccdA)
N6_00887	924511	921941	CDS	2571	reverse	clpB	clpB CDS	ATP-dependent Clp protease, ATP-binding subunit ClpB
N6_00888	925342	924584	CDS	759	reverse		typeII DNA modification enzyme CDS	typeII DNA modification enzyme
N6_00889	926060	925443	CDS	618	reverse		type II DNA modification enzyme CDS	type II DNA modification enzyme
N6_00890	926485	926219	CDS	267	forward		hypothetical protein CDS	hypothetical protein
N6_00891	927980	926826	CDS	1155	forward		TCGA site-specific m6A methyltransferase CDS	TCGA site-specific m6A methyltransferase
N6_00892	929269	928016	CDS	1254	reverse	xseA	xseA CDS	exodeoxyribonuclease VII large subunit
N6_00893	930343	929291	CDS	1053	reverse		zinc metalloprotease CDS	zinc metalloprotease
N6_00894	931002	930343	CDS	660	reverse		secreted protein CDS	secreted protein
N6_00895	931423	930995	CDS	429	reverse		hypothetical protein CDS	hypothetical protein
N6_00896	932655	931420	CDS	1236	reverse	purA	purA CDS	adenylosuccinate synthetase
N6_00897	934172	932754	CDS	1419	reverse		Outer membrane protein HopG; putative signal peptide CDS	Outer membrane protein HopG; putative signal peptide
N6_00898	935636	934185	CDS	1452	reverse		Outer membrane protein HopF, putative signal peptide CDS	Outer membrane protein HopF, putative signal peptide
N6_00900	936994	935978	CDS	1017	forward		oligopeptide permease integral membrane protein CDS	oligopeptide permease integral membrane protein
N6_00901	938554	937004	CDS	1551	forward		oligopeptide ABC transporter ATP-binding protein(oppD) CDS	oligopeptide ABC transporter ATP-binding protein(oppD)
N6_00902	939143	938604	CDS	540	reverse		hypothetical protein CDS	hypothetical protein
N6_00903	940238	939150	CDS	1089	reverse		spfH domain-containing protein CDS	spfH domain-containing protein
N6_00904	941737	940259	CDS	1479	reverse	deaD	deaD CDS	ATP-dependent RNA helicase
N6_00905	942949	941921	CDS	1029	forward	flgI	flgI CDS	flagellar basal body P-ring biosynthesis proteinFlgA
N6_00906	943263	942946	CDS	318	forward		hypothetical protein CDS	hypothetical protein
N6_00907	944405	943260	CDS	1146	forward		signal-transducing protein, histidine kinase (atoS) CDS	signal-transducing protein, histidine kinase (atoS)
N6_00908	945044	944610	CDS	435	forward		neutrophil activating protein CDS	neutrophil activating protein
N6_00909	945349	945065	CDS	285	forward		hypothetical protein CDS	hypothetical protein
N6_00910	945737	945342	CDS	396	forward		hypothetical protein CDS	hypothetical protein
N6_00911	946670	945747	CDS	924	forward	ispB	ispB CDS	octaprenyl-diphosphate synthase
N6_00912	948019	946670	CDS	1350	forward	hemA	hemA CDS	glutamyl-tRNA reductase
N6_00913	949756	948023	CDS	1734	forward	proS	proS CDS	prolyl-tRNA synthetase
N6_00914	950686	949766	CDS	921	forward	hemC	hemC CDS	porphobilinogen deaminase
N6_00915	951054	950686	CDS	369	forward		hypothetical protein CDS	hypothetical protein
N6_00916	952228	951167	CDS	1062	forward	hcpE	hcpE CDS	Cysteine-rich protein E; beta-lactamase HcpE
N6_00917	953526	952996	CDS	531	reverse		integral membrane protein CDS	integral membrane protein
N6_00918	954698	953526	CDS	1173	reverse	gsp	gsp CDS	glutathionylspermidine synthase
N6_00919	955369	954722	CDS	648	reverse		flagellar motility protein CDS	flagellar motility protein
N6_00920	956182	955385	CDS	798	reverse	dsbC3	dsbC3 CDS	thiol:disulfide interchange protein DsbC
N6_00921	957029	956298	CDS	732	forward		3-deoxy-manno-octulosonate cytidylyltransferase CDS	3-deoxy-manno-octulosonate cytidylyltransferase
N6_00922	958682	957222	CDS	1461	forward	hopA	hopA CDS	Outer membrane protein/porin
N6_00924	960082	958925	CDS	1158	reverse		sulfate permease CDS	sulfate permease
N6_00925	961334	960333	CDS	1002	forward		outer membrane protein CDS	outer membrane protein
N6_00926	962179	961457	CDS	723	reverse		periplasmic protein CDS	periplasmic protein
N6_00927	962849	962361	CDS	489	forward		peptidyl-prolyl cis-trans isomerase B, cyclosporin-type rotamase (ppi) CDS	peptidyl-prolyl cis-trans isomerase B, cyclosporin-type rotamase (ppi)
N6_00928	963098	962868	CDS	231	forward	csrA	csrA CDS	carbon storage regulator
N6_00929	963901	963098	CDS	804	forward		4-diphosphocytidyl-2-C-methyl-D-erythritol kinase CDS	4-diphosphocytidyl-2-C-methyl-D-erythritol kinase
N6_00930	964356	963898	CDS	459	forward	smpB	smpB CDS	SsrA-binding protein
N6_00931	964811	964359	CDS	453	forward	exbB	exbB CDS	biopolymer transport protein
N6_00932	965223	964822	CDS	402	forward		biopolymer transport protein (exbD) CDS	biopolymer transport protein (exbD)
N6_00933	965874	965389	CDS	486	forward		ribonuclease P, protein component (rnpA) CDS	ribonuclease P, protein component (rnpA)
N6_00934	966217	965861	CDS	357	forward		protein YidD CDS	protein YidD
N6_00935	967869	966223	CDS	1647	forward		inner membrane protein translocase component YidC CDS	inner membrane protein translocase component YidC
N6_00936	968663	967869	CDS	795	forward	jag	jag CDS	spoIIIJ-associated protein
N6_00937	970008	968656	CDS	1353	forward	trmE	trmE CDS	tRNA modification GTPase TrmE
N6_00938	972442	970208	CDS	2235	forward		outer membrane protein HomD CDS	outer membrane protein HomD
N6_00939	973940	973029	CDS	912	reverse		hypothetical protein CDS	hypothetical protein
N6_00940	974291	973950	CDS	342	reverse		hypothetical protein CDS	hypothetical protein
N6_00941	974826	974299	CDS	528	reverse		membrane-associated lipoprotein (lpp20) CDS	membrane-associated lipoprotein (lpp20)
N6_00942	975482	974850	CDS	633	reverse		collagen-binding surface adhesin SpaP CDS	collagen-binding surface adhesin SpaP
N6_00943	976212	975898	CDS	315	reverse	trxA_2	trxA 2 CDS	thioredoxin
N6_00944	977041	976268	CDS	774	reverse	rluB	rluB CDS	ribosomal large subunit pseudouridine synthase B
N6_00945	980673	977038	CDS	3636	reverse	dnaE	dnaE CDS	DNA polymerase III subunit alpha
N6_00946	981873	980821	CDS	1053	forward	ccpA	ccpA CDS	cytochrome c551 peroxidase
N6_00947	982640	982053	CDS	588	reverse		putative secreted motility protein CDS	putative secreted motility protein
N6_00948	983336	982659	CDS	678	reverse		outer membrane protein CDS	outer membrane protein
N6_00949	984154	983339	CDS	816	reverse		ABC transporter substrate-binding protein CDS	ABC transporter substrate-binding protein
N6_00950	984924	984139	CDS	786	reverse		ABC transporter ATP-binding protein CDS	ABC transporter ATP-binding protein
N6_00951	986057	984924	CDS	1134	reverse		ABC transporter permease CDS	ABC transporter permease
N6_00952	986886	986191	CDS	696	forward		outer membrane protein CDS	outer membrane protein
N6_00953	987913	986891	CDS	1023	reverse	ilvE	ilvE CDS	branched-chain amino acid aminotransferase
N6_00954	988710	987964	CDS	747	reverse	horJ	horJ CDS	outer membrane protein HorJ
N6_00955	991517	988824	CDS	2694	reverse	polA	polA CDS	DNA polymerase I
N6_00956	992158	991583	CDS	576	reverse	BCGIB	BCGIB CDS	type IIS restriction enzyme protein
N6_00957	992799	992155	CDS	645	reverse		type II restriction enzyme CDS	type II restriction enzyme
N6_00958	994835	992796	CDS	2040	reverse		type II restriction modification enzyme methyltransferase CDS	type II restriction modification enzyme methyltransferase
N6_00959	995444	994869	CDS	576	reverse	comF	comF CDS	competence protein ComFC
N6_00960	996007	995432	CDS	576	reverse	tmk	tmk CDS	thymidylate kinase
N6_00961	996482	996009	CDS	474	reverse	coaD	coaD CDS	phosphopantetheine adenylyltransferase
N6_00962	997045	996482	CDS	564	reverse	ubiD	ubiD CDS	3-octaprenyl-4-hydroxybenzoate carboxy-lyase
N6_00963	997711	997055	CDS	657	reverse	flgA	flgA CDS	flagellar basal body P-ring biosynthesis proteinFlgA
N6_00964	999753	997708	CDS	2046	reverse		DNA helicase II (uvrD) CDS	DNA helicase II (uvrD)
N6_00965	1002287	999753	CDS	2535	reverse		hypothetical protein CDS	hypothetical protein
N6_00966	1003544	1002297	CDS	1248	reverse	serS	serS CDS	seryl-tRNA synthetase
N6_00967	1004342	1003545	CDS	798	reverse		nitrilase/cyanide hydratase CDS	nitrilase/cyanide hydratase
N6_00968	1004606	1004346	CDS	261	reverse	xseB	xseB CDS	exodeoxyribonuclease VII small subunit
N6_00969	1005356	1004616	CDS	741	reverse	ubiE	ubiE CDS	ubiquinone/menaquinone biosynthesis methyltransferase
N6_00970	1005812	1005366	CDS	447	reverse		integral membrane protein CDS	integral membrane protein
N6_00971	1006326	1005823	CDS	504	reverse		X-Pro dipeptidase CDS	X-Pro dipeptidase
N6_00972	1007512	1006382	CDS	1131	reverse		ABC transporter permease CDS	ABC transporter permease
N6_00973	1008606	1007509	CDS	1098	reverse		ABC-2 type transport system permease protein CDS	ABC-2 type transport system permease protein
N6_00974	1009607	1008618	CDS	990	reverse		HlyD family secretion protein CDS	HlyD family secretion protein
N6_00975	1011151	1009619	CDS	1533	reverse		lipase-like protein CDS	lipase-like protein
N6_00976	1012473	1011148	CDS	1326	reverse		TlyC-like hemolysin; membrane protein CDS	TlyC-like hemolysin; membrane protein
N6_00977	1014203	1012602	CDS	1602	reverse		phosphate permease CDS	phosphate permease
N6_00978	1014613	1014344	CDS	270	forward		NifU-like protein CDS	NifU-like protein
N6_00979	1015236	1014625	CDS	612	forward		Two-component sensor kinase CzcS CDS	Two-component sensor kinase CzcS
N6_00980	1016583	1015240	CDS	1344	forward	murE	murE CDS	UDP-N-acetylmuramoylalanyl-D-glutamate--2, 6-diaminopimelate ligase
N6_00981	1017537	1016587	CDS	951	forward		transaldolase CDS	transaldolase
N6_00982	1018128	1017592	CDS	537	forward	rplY	rplY CDS	50S ribosomal protein L25/general stress proteinCtc
N6_00983	1018698	1018138	CDS	561	forward		peptidyl-tRNA hydrolase CDS	peptidyl-tRNA hydrolase
N6_00984	1019820	1018753	CDS	1068	forward		permease; membrane protein CDS	permease; membrane protein
N6_00985	1020272	1019877	CDS	396	forward		putative type II methylase CDS	putative type II methylase
N6_00986	1020895	1020278	CDS	618	forward		putative type II methylase CDS	putative type II methylase
N6_00987	1021242	1020892	CDS	351	forward	dam1_1	dam1 1 CDS	DNA adenine methylase
N6_00988	1021790	1021287	CDS	504	forward	dam1_2	dam1 2 CDS	DNA adenine methylase
N6_00989	1022557	1021796	CDS	762	forward		putative endonuclease CDS	putative endonuclease
N6_00990	1023428	1022526	CDS	903	forward		putative endonuclease CDS	putative endonuclease
N6_00991	1024638	1023475	CDS	1164	reverse	hopK	hopK CDS	outer membrane protein HorK
N6_00992	1025257	1024820	CDS	438	forward		putative inner membrane protein CDS	putative inner membrane protein
N6_00993	1027635	1025254	CDS	2382	reverse		cation-transporting ATPase, P-type (copA) CDS	cation-transporting ATPase, P-type (copA)
N6_00994	1028377	1027661	CDS	717	reverse		methyltransferase small protein CDS	methyltransferase small protein
N6_00995	1029393	1028359	CDS	1035	reverse		riboflavin biosynthesis protein (ribG) CDS	riboflavin biosynthesis protein (ribG)
N6_00996	1030623	1029397	CDS	1227	reverse	gltS	gltS CDS	sodium/glutamate symport carrier protein
N6_00997	1031908	1030709	CDS	1200	forward		saccharopine dehydrogenase CDS	saccharopine dehydrogenase
N6_00998	1033294	1031918	CDS	1377	reverse		ferrodoxin-like protein CDS	ferrodoxin-like protein
N6_00999	1034062	1033400	CDS	663	forward		glycerol-3-phosphate acyltransferase PlsY CDS	glycerol-3-phosphate acyltransferase PlsY
N6_01000	1034412	1034059	CDS	354	forward	folB	folB CDS	Dihydroneopterin aldolase
N6_01001	1034698	1034396	CDS	303	forward		frpb-like protein CDS	frpb-like protein
N6_01002	1037507	1034874	CDS	2634	forward	frpB3	frpB3 CDS	Iron-regulated outer membrane protein
N6_01003	1038894	1037734	CDS	1161	forward	selA	selA CDS	L-seryl-tRNA(Ser) seleniumtransferase
N6_01004	1040178	1038991	CDS	1188	forward	nusA	nusA CDS	transcription elongation factor NusA
N6_01005	1040818	1040399	CDS	420	reverse		hypothetical protein CDS	hypothetical protein
N6_01006	1041154	1040852	CDS	303	reverse		hypothetical protein CDS	hypothetical protein
N6_01007	1041581	1041144	CDS	438	reverse		phage-associated protein CDS	phage-associated protein
N6_01008	1043002	1041806	CDS	1197	reverse		hypothetical protein CDS	hypothetical protein
N6_01009	1043248	1043030	CDS	219	reverse		hypothetical protein CDS	hypothetical protein
N6_01010	1044122	1043325	CDS	798	forward		integrase/recombinase (XERCD family) CDS	integrase/recombinase (XERCD family)
N6_01011	1044289	1044125	CDS	165	forward		hypothetical protein CDS	hypothetical protein
N6_01012	1044400	1044299	CDS	102	forward		hypothetical protein CDS	hypothetical protein
N6_01013	1044778	1044470	CDS	309	forward		hypothetical protein CDS	hypothetical protein
N6_01014	1045059	1044775	CDS	285	forward	virB2-2	virB2-2 CDS	VirB2 type IV secretion protein
N6_01015	1045334	1045071	CDS	264	forward	virB3-2	virB3-2 CDS	VirB3 type IV secretion protein
N6_01016	1045582	1045346	CDS	237	forward		hypothetical protein CDS	hypothetical protein
N6_01017	1046811	1045582	CDS	1230	forward		virB4 (virB4) CDS	virB4 (virB4)
N6_01018	1047613	1046846	CDS	768	forward		integrase/recombinase (XERCD family) CDS	integrase/recombinase (XERCD family)
N6_01019	1049517	1047601	CDS	1917	forward		hypothetical protein CDS	hypothetical protein
N6_01020	1049809	1049507	CDS	303	forward	virB2-1_1	virB2-1 1 CDS	VirB2 type IV secretion protein
N6_01021	1050070	1049810	CDS	261	forward	virB3-1_1	virB3-1 1 CDS	VirB3 type IV secretion protein
N6_01022	1050457	1050083	CDS	375	forward		DNA transfer protein CDS	DNA transfer protein
N6_01023	1052260	1050545	CDS	1716	reverse		outer membrane protein (omp19) CDS	outer membrane protein (omp19)
N6_01024	1053003	1052746	CDS	258	reverse	rpsR	rpsR CDS	30S ribosomal protein S18
N6_01025	1053571	1053026	CDS	546	reverse	ssb	ssb CDS	single-stranded DNA-binding protein
N6_01026	1054009	1053581	CDS	429	reverse	rpsF	rpsF CDS	30S ribosomal protein S6
N6_01027	1055184	1054162	CDS	1023	reverse		DNA polymerase III subunit delta CDS	DNA polymerase III subunit delta
N6_01028	1057108	1055174	CDS	1935	reverse	rnr	rnr CDS	ribonuclease R
N6_01029	1057899	1057108	CDS	792	reverse	aroE	aroE CDS	shikimate 5-dehydrogenase
N6_01030	1058485	1057907	CDS	579	reverse		hypothetical protein CDS	hypothetical protein
N6_01031	1059553	1058507	CDS	1047	reverse		oligopeptide ABC transporter permease (oppB) CDS	oligopeptide ABC transporter permease (oppB)
N6_01032	1061331	1059550	CDS	1782	reverse		oligopeptide ABC transporter periplasmic oligopeptide-binding protein (oppA) CDS	oligopeptide ABC transporter periplasmic oligopeptide-binding protein (oppA)
N6_01033	1062312	1061332	CDS	981	reverse		tryptophanyl-tRNA synthetase CDS	tryptophanyl-tRNA synthetase
N6_01034	1063106	1062384	CDS	723	reverse		biotin biosynthesis protein BioC CDS	biotin biosynthesis protein BioC
N6_01035	1063829	1063230	CDS	600	forward	secG	secG CDS	preprotein translocase subunit SecG
N6_01036	1064386	1063829	CDS	558	forward	frr	frr CDS	ribosome recycling factor
N6_01037	1064995	1064390	CDS	606	forward	pyrE	pyrE CDS	orotate phosphoribosyltransferase
N6_01038	1065443	1064985	CDS	459	forward		hypothetical protein CDS	hypothetical protein
N6_01039	1066129	1065440	CDS	690	forward	cobT	cobT CDS	nicotinate mononucleotide:5,6-dimethylbenzimidazole phosphor
N6_01040	1066632	1066231	CDS	402	forward	nuoA	nuoA CDS	NADH dehydrogenase subunit A
N6_01041	1067111	1066632	CDS	480	forward		NADH dehydrogenase subunit B CDS	NADH dehydrogenase subunit B
N6_01042	1067908	1067111	CDS	798	forward		NADH dehydrogenase subunit C CDS	NADH dehydrogenase subunit C
N6_01043	1069139	1067910	CDS	1230	forward	nuoD	nuoD CDS	NADH dehydrogenase subunit D
N6_01044	1069366	1069136	CDS	231	forward	nuoE	nuoE CDS	NADH dehydrogenase I subunit E
N6_01045	1070355	1069363	CDS	993	forward	nuoF	nuoF CDS	NADH dehydrogenase I subunit F
N6_01046	1072934	1070352	CDS	2583	forward		NADH dehydrogenase subunit G CDS	NADH dehydrogenase subunit G
N6_01047	1073920	1072931	CDS	990	forward	nuoH	nuoH CDS	NADH dehydrogenase subunit H
N6_01048	1074593	1073931	CDS	663	forward	nuoI	nuoI CDS	NADH dehydrogenase subunit I
N6_01049	1075134	1074586	CDS	549	forward	nuoJ	nuoJ CDS	NADH dehydrogenase subunit J
N6_01050	1075433	1075131	CDS	303	forward	nuoK	nuoK CDS	NADH dehydrogenase subunit K
N6_01051	1077274	1075436	CDS	1839	forward	nuoL	nuoL CDS	NADH dehydrogenase subunit L
N6_01052	1078816	1077278	CDS	1539	forward	nuoM	nuoM CDS	NADH dehydrogenase subunit M
N6_01053	1080275	1078803	CDS	1473	forward	nuoN	nuoN CDS	NADH dehydrogenase subunit N
N6_01054	1082670	1080295	CDS	2376	forward	pflA	pflA CDS	flagellar functional protein
N6_01055	1084051	1082672	CDS	1380	forward	algC	algC CDS	phosphomannomutase
N6_01056	1084623	1084246	CDS	378	forward		hypothetical protein CDS	hypothetical protein
N6_01057	1085523	1084909	CDS	615	reverse	thi80	thi80 CDS	thiamine pyrophosphokinase
N6_01058	1086173	1085511	CDS	663	reverse		nicotinamide mononucleotide transporter (pnuC) CDS	nicotinamide mononucleotide transporter (pnuC)
N6_01060	1086828	1086358	CDS	471	reverse		hypothetical protein CDS	hypothetical protein
N6_01061	1087187	1086852	CDS	336	reverse	coaX_3	coaX 3 CDS	Pantothenate kinase (type III)
N6_01062	1088567	1087914	CDS	654	forward		putative transcriptional regulator CDS	putative transcriptional regulator
N6_01063	1089179	1088631	CDS	549	reverse		hypothetical protein CDS	hypothetical protein
N6_01064	1090041	1089349	CDS	693	forward		acid phosphatase lipoprotein CDS	acid phosphatase lipoprotein
N6_01065	1091167	1090109	CDS	1059	forward		glycosyltransferase CDS	glycosyltransferase
N6_01066	1092836	1091334	CDS	1503	forward		anthranilate synthase component I CDS	anthranilate synthase component I
N6_01067	1093417	1092833	CDS	585	forward	trpG	trpG CDS	anthranilate synthase component II
N6_01068	1094421	1093414	CDS	1008	forward	trpD	trpD CDS	anthranilate phosphoribosyltransferase
N6_01069	1095772	1094414	CDS	1359	forward		bifunctional indole-3-glycerol phosphate synthase/phosphoribosylanthranilate isomerase CDS	bifunctional indole-3-glycerol phosphate synthase/phosphoribosylanthranilate isomerase
N6_01070	1096955	1095774	CDS	1182	forward	trpB	trpB CDS	tryptophan synthase subunit beta
N6_01071	1097740	1096952	CDS	789	forward	trpA	trpA CDS	tryptophan synthase subunit alpha
N6_01072	1099184	1098834	CDS	351	reverse	rplQ	rplQ CDS	50S ribosomal protein L17
N6_01073	1100218	1099184	CDS	1035	reverse	rpoA	rpoA CDS	DNA-directed RNA polymerase subunit alpha
N6_01074	1100856	1100230	CDS	627	reverse	rpsD	rpsD CDS	30S ribosomal protein S4
N6_01075	1101261	1100866	CDS	396	reverse	rpsK	rpsK CDS	30S ribosomal protein S11
N6_01076	1101646	1101284	CDS	363	reverse	rpsM	rpsM CDS	30S ribosomal protein S13
N6_01077	1102060	1101842	CDS	219	reverse	infA	infA CDS	translation initiation factor IF-1
N6_01078	1102821	1102060	CDS	762	reverse	map	map CDS	methionine aminopeptidase
N6_01079	1104083	1102821	CDS	1263	reverse	secY	secY CDS	preprotein translocase subunit SecY
N6_01080	1104527	1104126	CDS	402	reverse	rplO	rplO CDS	50S ribosomal protein L15
N6_01081	1104988	1104545	CDS	444	reverse	rpsE	rpsE CDS	30S ribosomal protein S5
N6_01082	1105359	1105003	CDS	357	reverse	rplR	rplR CDS	50S ribosomal protein L18
N6_01083	1105909	1105373	CDS	537	reverse	rplF	rplF CDS	50S ribosomal protein L6
N6_01084	1106315	1105920	CDS	396	reverse	rpsH	rpsH CDS	30S ribosomal protein S8
N6_01085	1107065	1106520	CDS	546	reverse	rplE	rplE CDS	50S ribosomal protein L5
N6_01086	1107299	1107078	CDS	222	reverse	rplX	rplX CDS	50S ribosomal protein L24
N6_01087	1107667	1107299	CDS	369	reverse	rplN	rplN CDS	50S ribosomal protein L14
N6_01088	1107930	1107670	CDS	261	reverse	rpsQ	rpsQ CDS	30S ribosomal protein S17
N6_01089	1108144	1107944	CDS	201	reverse	rpmC	rpmC CDS	50S ribosomal protein L29
N6_01090	1108556	1108131	CDS	426	reverse	rplP	rplP CDS	50S ribosomal protein L16
N6_01091	1109263	1108559	CDS	705	reverse	rpsC	rpsC CDS	30S ribosomal protein S3
N6_01092	1109635	1109267	CDS	369	reverse	rplV	rplV CDS	50S ribosomal protein L22
N6_01093	1109926	1109645	CDS	282	reverse	rpsS	rpsS CDS	30S ribosomal protein S19
N6_01094	1110767	1109937	CDS	831	reverse	rplB	rplB CDS	50S ribosomal protein L2
N6_01095	1111065	1110784	CDS	282	reverse	rplW	rplW CDS	50S ribosomal protein L23
N6_01096	1111716	1111069	CDS	648	reverse	rplD	rplD CDS	50S ribosomal protein L4
N6_01097	1112326	1111751	CDS	576	reverse	rplC	rplC CDS	50S ribosomal protein L3
N6_01098	1112677	1112363	CDS	315	reverse		30S ribosomal protein S10 CDS	30S ribosomal protein S10
N6_01099	1113975	1112887	CDS	1089	forward		ATP-binding protein CDS	ATP-binding protein
N6_01100	1114785	1114207	CDS	579	forward		hypothetical protein CDS	hypothetical protein
N6_01101	1115373	1114759	CDS	615	reverse	rnhB	rnhB CDS	ribonuclease HII
N6_01102	1115651	1115400	CDS	252	reverse		hypothetical protein CDS	hypothetical protein
N6_01103	1117064	1115673	CDS	1392	reverse	fumC	fumC CDS	fumarate hydratase
N6_01104	1117616	1117194	CDS	423	forward	crdA	crdA CDS	putative copper resistance determinant CrdA
N6_01105	1118859	1117621	CDS	1239	forward		heavy metal RND efflux outer membrane protein,CzcC family CDS	heavy metal RND efflux outer membrane protein,CzcC family
N6_01106	1119872	1118856	CDS	1017	forward		cobalt-zinc-cadmium resistance protein CzcB CDS	cobalt-zinc-cadmium resistance protein CzcB
N6_01107	1122986	1119873	CDS	3114	forward		cation efflux system protein CDS	cation efflux system protein
N6_01108	1123336	1122989	CDS	348	reverse		branched-chain amino acid transport protein AzlD; membrane protein CDS	branched-chain amino acid transport protein AzlD; membrane protein
N6_01109	1124016	1123330	CDS	687	reverse		branched-chain amino acid transport protein AzlC; membrane protein CDS	branched-chain amino acid transport protein AzlC; membrane protein
N6_01110	1125136	1124027	CDS	1110	reverse	dnaJ	dnaJ CDS	chaperone protein DnaJ
N6_01111	1126391	1125315	CDS	1077	forward		hypothetical protein CDS	hypothetical protein
N6_01112	1127274	1126600	CDS	675	forward		hypothetical protein CDS	hypothetical protein
N6_01113	1128384	1127338	CDS	1047	reverse	mnmA	mnmA CDS	tRNA-specific 2-thiouridylase MnmA
N6_01114	1129267	1128506	CDS	762	forward		heat shock protein DnaJ domain protein CDS	heat shock protein DnaJ domain protein
N6_01115	1129779	1129264	CDS	516	reverse		nicotinate-nucleotide adenyltransferase CDS	nicotinate-nucleotide adenyltransferase
N6_01116	1130218	1129772	CDS	447	reverse	nikR	nikR CDS	nickel responsive regulator
N6_01117	1130982	1130545	CDS	438	forward		biopolymer transport protein (exbB) CDS	biopolymer transport protein (exbB)
N6_01118	1131368	1130979	CDS	390	forward		biopolymer transport protein (exbD) CDS	biopolymer transport protein (exbD)
N6_01119	1132194	1131334	CDS	861	forward	tonB	siderophore-mediated iron transport protein CDS	siderophore-mediated iron transport protein
N6_01120	1132918	1132379	CDS	540	forward	hopM_1	hopM 1 CDS	outer membrane protein HopM
N6_01121	1133389	1132985	CDS	405	forward	hopM_2	hopM 2 CDS	outer membrane protein HopM
N6_01122	1133990	1133535	CDS	456	reverse		hypothetical protein CDS	hypothetical protein
N6_01123	1135450	1134158	CDS	1293	forward		hypothetical protein CDS	hypothetical protein
N6_01124	1137221	1135494	CDS	1728	forward		ATPase CDS	ATPase
N6_01125	1138114	1137224	CDS	891	forward		ATPase CDS	ATPase
N6_01126	1139043	1138126	CDS	918	forward	fmt	fmt CDS	methionyl-tRNA formyltransferase
N6_01127	1139690	1139052	CDS	639	forward		biotin--protein ligase CDS	biotin--protein ligase
N6_01128	1140487	1139693	CDS	795	forward		SpoOJ regulator (soj) CDS	SpoOJ regulator (soj)
N6_01129	1141363	1140491	CDS	873	forward		plasmid replication-partition related protein CDS	plasmid replication-partition related protein
N6_01130	1141908	1141474	CDS	435	forward		F0F1 ATP synthase subunit B' CDS	F0F1 ATP synthase subunit B'
N6_01131	1142427	1141912	CDS	516	forward	atpF	atpF CDS	F0F1 ATP synthase subunit B
N6_01132	1142970	1142428	CDS	543	forward		ATP synthase F0F1 subunit delta CDS	ATP synthase F0F1 subunit delta
N6_01133	1144504	1142993	CDS	1512	forward	atpA	atpA CDS	F0F1 ATP synthase subunit alpha
N6_01134	1145424	1144519	CDS	906	forward	atpG	atpG CDS	F0F1 ATP synthase subunit gamma
N6_01135	1146856	1145456	CDS	1401	forward		ATP synthase F0F1 subunit beta CDS	ATP synthase F0F1 subunit beta
N6_01136	1147238	1146867	CDS	372	forward	atpC	atpC CDS	ATP synthase F0F1 subunit epsilon
N6_01137	1147818	1147249	CDS	570	forward		biopolymer transport protein (exbB) CDS	biopolymer transport protein (exbB)
N6_01138	1148271	1147870	CDS	402	forward		biopolymer transport protein (exbD) CDS	biopolymer transport protein (exbD)
N6_01139	1149114	1148290	CDS	825	forward	tonB3	tonB3 CDS	periplasmic protein TonB
N6_01140	1150364	1149111	CDS	1254	forward	tolB	tolB CDS	translocation protein TolB
N6_01141	1150970	1150431	CDS	540	forward	pal	pal CDS	peptidoglycan-associated lipoprotein
N6_01142	1151973	1150978	CDS	996	forward		periplasmic protein CDS	periplasmic protein
N6_01143	1152517	1151960	CDS	558	forward		peptidyl-prolyl cis-trans isomerase, FKBP-type rotamase (slyD) CDS	peptidyl-prolyl cis-trans isomerase, FKBP-type rotamase (slyD)
N6_01144	1152755	1152549	CDS	207	forward		hypothetical protein CDS	hypothetical protein
N6_01145	1153022	1152819	CDS	204	forward	flgM	flgM CDS	Anti-sigma 28 factor
N6_01146	1154121	1153165	CDS	957	forward		type II DNA modification (methyltransferase CDS	type II DNA modification (methyltransferase
N6_01147	1154685	1154251	CDS	435	forward		hypothetical protein CDS	hypothetical protein
N6_01148	1156507	1154687	CDS	1821	forward	flgK	flgK CDS	flagellar hook-associated protein FlgK
N6_01149	1158411	1156708	CDS	1704	forward		gamma-glutamyltranspeptidase (ggt) CDS	gamma-glutamyltranspeptidase (ggt)
N6_01150	1159447	1158677	CDS	771	forward		cysteine-rich protein X CDS	cysteine-rich protein X
N6_01151	1161174	1159876	CDS	1299	forward		hypothetical protein CDS	hypothetical protein
N6_01152	1163190	1161214	CDS	1977	forward	uvrB	uvrB CDS	excinuclease ABC subunit B
N6_01153	1164020	1163187	CDS	834	reverse	omp3	omp3 CDS	outer membrane protein 3
N6_01154	1165662	1164340	CDS	1323	reverse	purB	purB CDS	adenylosuccinate lyase
N6_01155	1166715	1165771	CDS	945	reverse	porB	porB CDS	pyruvate ferredoxin oxidoreductase subunit beta
N6_01156	1167951	1166728	CDS	1224	reverse	porA	porA CDS	pyruvate flavodoxin oxidoreductase subunit alpha
N6_01157	1168353	1167961	CDS	393	reverse	porD	porD CDS	pyruvate flavodoxin oxidoreductase subunit delta
N6_01158	1168929	1168369	CDS	561	reverse	porG	porG CDS	pyruvate flavodoxin oxidoreductase subunit gamma
N6_01159	1169881	1169219	CDS	663	forward		outer membrane protein HorH CDS	outer membrane protein HorH
N6_01160	1171132	1169888	CDS	1245	reverse		hypothetical protein CDS	hypothetical protein
N6_01161	1172576	1171380	CDS	1197	forward		lipopolysaccharide biosynthesis protein CDS	lipopolysaccharide biosynthesis protein
N6_01162	1173873	1172707	CDS	1167	forward		lipopolysaccharide biosynthesis protein CDS	lipopolysaccharide biosynthesis protein
N6_01163	1174929	1173883	CDS	1047	reverse	adhA	adhA CDS	NADP-dependent alcohol dehydrogenase
N6_01164	1176109	1175099	CDS	1011	reverse	glk	glk CDS	glucokinase
N6_01165	1176779	1176096	CDS	684	reverse		glucose-6-phosphate 1-dehydrogenase (devB) CDS	glucose-6-phosphate 1-dehydrogenase (devB)
N6_01166	1178067	1176790	CDS	1278	reverse		glucose-6-phosphate 1-dehydrogenase CDS	glucose-6-phosphate 1-dehydrogenase
N6_01167	1179959	1178133	CDS	1827	forward	edd	edd CDS	phosphogluconate dehydratase
N6_01168	1180598	1179978	CDS	621	forward		2-keto-3-deoxy-6-phosphogluconate aldolase CDS	2-keto-3-deoxy-6-phosphogluconate aldolase
N6_01169	1181545	1180673	CDS	873	forward		secreted protein CDS	secreted protein
N6_01170	1182314	1181775	CDS	540	reverse		short chain alcohol dehydrogenase CDS	short chain alcohol dehydrogenase
N6_01171	1182527	1182411	CDS	117	reverse		short chain alcohol dehydrogenase CDS	short chain alcohol dehydrogenase
N6_01172	1184080	1182545	CDS	1536	reverse		putative Outer membrane protein CDS	putative Outer membrane protein
N6_01175	1185836	1184802	CDS	1035	forward		UDP-glucose 4-epimerase CDS	UDP-glucose 4-epimerase
N6_01176	1186558	1185830	CDS	729	reverse	truA	truA CDS	tRNA pseudouridine synthase A
N6_01177	1187575	1186559	CDS	1017	reverse		integral membrane protein CDS	integral membrane protein
N6_01178	1188251	1187622	CDS	630	reverse	pcm	pcm CDS	protein-L-isoaspartate O-methyltransferase
N6_01179	1189286	1188261	CDS	1026	reverse	nrdF	nrdF CDS	ribonucleotide-diphosphate reductase subunit beta
N6_01181	1190736	1189609	CDS	1128	reverse	pseC	pseC CDS	UDP-4-amino-4-deoxy-L-arabinose--oxoglutarate aminotransferase
N6_01182	1191386	1190733	CDS	654	reverse		hypothetical protein CDS	hypothetical protein
N6_01183	1191671	1191435	CDS	237	reverse		type II restriction endonuclease CDS	type II restriction endonuclease
N6_01184	1191954	1191676	CDS	279	reverse		type II restriction endonuclease CDS	type II restriction endonuclease
N6_01185	1192947	1191985	CDS	963	reverse		type II DNA modification enzyme (methyltransferase) CDS	type II DNA modification enzyme (methyltransferase)
N6_01186	1194407	1193040	CDS	1368	reverse		biotin carboxylase CDS	biotin carboxylase
N6_01187	1194895	1194413	CDS	483	reverse	accB	accB CDS	biotin carboxyl carrier protein
N6_01188	1195591	1195025	CDS	567	forward	dcd	dcd CDS	deoxycytidine triphosphate deaminase
N6_01189	1197838	1195751	CDS	2088	forward	homC	homC CDS	outer membrane protein HomC
N6_01190	1198602	1197922	CDS	681	reverse		16S rRNA methyltransferase RsmE CDS	16S ribosomal RNA methyltransferase RsmE
N6_01191	1199034	1198603	CDS	432	reverse		hypothetical protein CDS	hypothetical protein
N6_01192	1200097	1199090	CDS	1008	forward	hemH	hemH CDS	ferrochelatase
N6_01193	1200840	1200169	CDS	672	forward		thiol:disulfide interchange protein CDS	thiol:disulfide interchange protein
N6_01194	1203659	1200849	CDS	2811	forward	ycf5	ycf5 CDS	cytochrome c biogenesis protein
N6_01195	1203968	1203669	CDS	300	forward		alpha1,3-fucosyl transferase CDS	alpha1,3-fucosyl transferase
N6_01196	1204908	1204678	CDS	231	reverse		hypothetical protein CDS	hypothetical protein
N6_01197	1207571	1205028	CDS	2544	forward	alaS	alaS CDS	alanyl-tRNA synthetase
N6_01198	1208145	1207573	CDS	573	forward	maf	maf CDS	Maf-like protein
N6_01199	1209600	1208596	CDS	1005	reverse	amiF	amiF CDS	formamidase
N6_01200	1210894	1209767	CDS	1128	reverse	pyrA	pyrA CDS	carbamoyl phosphate synthase small subunit
N6_01201	1211445	1210894	CDS	552	reverse		hypothetical protein CDS	hypothetical protein
N6_01202	1212771	1211524	CDS	1248	reverse		integral membrane protein CDS	integral membrane protein
N6_01203	1213671	1212775	CDS	897	reverse		membrane transport protein CDS	membrane transport protein
N6_01204	1214500	1214039	CDS	462	forward		hypothetical protein CDS	hypothetical protein
N6_01205	1215730	1214588	CDS	1143	reverse	folP	folP CDS	dihydropteroate synthase
N6_01206	1216383	1215727	CDS	657	reverse		DNA polymerase III subunit delta' CDS	DNA polymerase III subunit delta'
N6_01207	1216922	1216380	CDS	543	reverse	hobA	hobA CDS	DnaA initiator-associating factor for replication initiation HobA
N6_01208	1218136	1216919	CDS	1218	reverse	lysC	lysC CDS	aspartate kinase
N6_01209	1218605	1218138	CDS	468	reverse	nudA	nudA CDS	dinucleoside polyphosphate hydrolase
N6_01210	1219056	1218766	CDS	291	reverse		cytochrome c553 CDS	cytochrome c553
N6_01211	1220190	1219153	CDS	1038	forward		coproporphyrinogen III oxidase CDS	coproporphyrinogen III oxidase
N6_01212	1220633	1220241	CDS	393	reverse		camphor resistance protein CrcB CDS	camphor resistance protein CrcB
N6_01213	1221360	1220680	CDS	681	reverse	hemD	hemD CDS	uroporphyrinogen-III synthase
N6_01214	1221695	1221363	CDS	333	reverse		rhodanese-like domain-containing protein CDS	rhodanese-like domain-containing protein
N6_01215	1224607	1221767	CDS	2841	forward		D-lactate dehydrogenase (dld) CDS	D-lactate dehydrogenase (dld)
N6_01216	1225352	1224648	CDS	705	forward		undecaprenyl pyrophosphate synthase CDS	undecaprenyl pyrophosphate synthase
N6_01217	1226032	1225346	CDS	687	forward	yhcG	yhcG CDS	ABC transporter ATP-binding protein
N6_01218	1227620	1226346	CDS	1275	forward		phosphoribosylamine--glycine ligase CDS	phosphoribosylamine--glycine ligase
N6_01219	1228141	1227662	CDS	480	forward		RDD family protein CDS	RDD family protein
N6_01220	1230405	1228144	CDS	2262	forward	imp	imp CDS	role in outermembrane permeability
N6_01221	1231123	1230419	CDS	705	forward		phosphoribosyltransferase CDS	phosphoribosyltransferase
N6_01222	1233192	1231126	CDS	2067	forward	pnp	pnp CDS	polynucleotide phosphorylase/polyadenylase
N6_01223	1234359	1233271	CDS	1089	reverse		hypothetical protein CDS	hypothetical protein
N6_01224	1234939	1234622	CDS	318	forward	atpE	atpE CDS	F0F1 ATP synthase subunit C
N6_01227	1236062	1235547	CDS	516	forward		serine acetyltransferase (cysE) CDS	serine acetyltransferase (cysE)
N6_01228	1236813	1236247	CDS	567	forward		ulcer-associated gene restriction endonuclease (iceA) CDS	ulcer-associated gene restriction endonuclease (iceA)
N6_01229	1237811	1236822	CDS	990	forward		ulcer associated adenine specific DNA methyltransferase CDS	ulcer associated adenine specific DNA methyltransferase
N6_01230	1238680	1238012	CDS	669	forward		haloacid dehalogenase CDS	haloacid dehalogenase
N6_01231	1240425	1238689	CDS	1737	reverse	hetA	hetA CDS	ABC transporter ATP-binding protein
N6_01236	1242325	1241126	CDS	1200	forward	tuf	tuf CDS	elongation factor Tu
N6_01237	1242517	1242359	CDS	159	forward	rpmG	rpmG CDS	50S ribosomal protein L33
N6_01239	1242955	1242791	CDS	165	forward		preprotein translocase subunit SecE CDS	preprotein translocase subunit SecE
N6_01240	1243512	1242985	CDS	528	forward	nusG	nusG CDS	transcription antitermination protein NusG
N6_01241	1243955	1243530	CDS	426	forward	rplK	rplK CDS	50S ribosomal protein L11
N6_01242	1244704	1244000	CDS	705	forward	rplA	rplA CDS	50S ribosomal protein L1
N6_01243	1245307	1244813	CDS	495	forward	rplJ	rplJ CDS	50S ribosomal protein L10
N6_01244	1245728	1245351	CDS	378	forward	rplL	rplL CDS	50S ribosomal protein L7/L12
N6_01245	1254622	1245950	CDS	8673	forward	rpoB	rpoB CDS	DNA-directed RNA polymerase subunit beta/beta'
N6_01246	1255118	1254711	CDS	408	forward	rpsL	rpsL CDS	30S ribosomal protein S12
N6_01247	1255601	1255134	CDS	468	forward	rpsG	rpsG CDS	30S ribosomal protein S7
N6_01248	1257691	1255613	CDS	2079	forward	fusA	fusA CDS	elongation factor G
N6_01249	1258663	1258277	CDS	387	forward		secreted protein involved in flagellar motility CDS	secreted protein involved in flagellar motility
N6_01250	1259906	1258857	CDS	1050	reverse		ADP-heptose-LPS heptosyltransferase II RfaF CDS	ADP-heptose-LPS heptosyltransferase II RfaF
N6_01251	1261296	1259968	CDS	1329	forward	hisS	hisS CDS	histidyl-tRNA synthetase
N6_01252	1262323	1261283	CDS	1041	forward		aspartate-semialdehyde dehydrogenase CDS	aspartate-semialdehyde dehydrogenase
N6_01253	1263246	1263040	CDS	207	reverse		4-oxalocrotonate tautomerase CDS	4-oxalocrotonate tautomerase
N6_01254	1263955	1263374	CDS	582	forward	recR	recR CDS	recombination protein RecR
N6_01255	1265097	1263952	CDS	1146	forward	truD	truD CDS	tRNA pseudouridine synthase D
N6_01256	1266016	1265084	CDS	933	forward		heat shock protein HtpX CDS	heat shock protein HtpX
N6_01257	1266559	1266017	CDS	543	forward	folE	folE CDS	GTP cyclohydrolase I
N6_01258	1267486	1266575	CDS	912	forward	ispA	ispA CDS	geranyltranstransferase
N6_01259	1268286	1267483	CDS	804	forward	surE	surE CDS	stationary phase survival protein SurE
N6_01260	1268942	1268283	CDS	660	forward		hypothetical protein CDS	hypothetical protein
N6_01261	1269548	1268946	CDS	603	forward		putative 6-pyruvoyl tetrahydrobiopterin synthase CDS	putative 6-pyruvoyl tetrahydrobiopterin synthase
N6_01262	1270306	1269551	CDS	756	forward	nrdG	nrdG CDS	6-pyruvoyltetrahydropterin 2'-reductase
N6_01263	1270879	1270394	CDS	486	forward		N-acetyltransferase 8-like protein CDS	N-acetyltransferase 8-like protein
N6_01264	1271790	1271383	CDS	408	reverse	proP	proP CDS	proline/betaine transporter
N6_01265	1273925	1272222	CDS	1704	reverse		hypothetical protein CDS	hypothetical protein
N6_01266	1274710	1273997	CDS	714	reverse		amino acid ABC transporter, permease protein CDS	amino acid ABC transporter, permease protein
N6_01267	1275464	1274694	CDS	771	reverse		amino acid ABC transporter periplasmic binding protein CDS	amino acid ABC transporter periplasmic binding protein
N6_01268	1276665	1275532	CDS	1134	reverse		alanine racemase CDS	alanine racemase
N6_01269	1278024	1276672	CDS	1353	reverse	dagA	dagA CDS	amino acid transporter
N6_01270	1279297	1278065	CDS	1233	reverse	dadA	dadA CDS	D-amino acid dehydrogenase subunit
N6_01271	1279696	1279319	CDS	378	reverse		translation initiation inhibitor CDS	translation initiation inhibitor
N6_01276	1282190	1280700	CDS	1491	forward		integral membrane protein CDS	integral membrane protein
N6_01277	1282866	1282516	CDS	351	forward		hypothetical protein CDS	hypothetical protein
N6_01278	1284256	1283243	CDS	1014	reverse		periplasmic protein CDS	periplasmic protein
N6_01279	1284718	1284266	CDS	453	reverse		rRNA large subunit methyltransferase CDS	rRNA large subunit methyltransferase
N6_01280	1285601	1284732	CDS	870	reverse	accD	accD CDS	acetyl-CoA carboxylase subunit beta
N6_01281	1286296	1285682	CDS	615	forward		recombination protein RecO CDS	recombination protein RecO
N6_01282	1286963	1286307	CDS	657	forward		competence/damage-inducible protein CinA CDS	competence/damage-inducible protein CinA
N6_01283	1287532	1286966	CDS	567	reverse		hypothetical protein CDS	hypothetical protein
N6_01284	1288067	1287597	CDS	471	reverse		oxygen-insensitive NAD(P)H nitroreductase CDS	oxygen-insensitive NAD(P)H nitroreductase
N6_01285	1288230	1288117	CDS	114	reverse		oxygen-insensitive NAD(P)H nitroreductase CDS	oxygen-insensitive NAD(P)H nitroreductase
N6_01286	1289081	1288227	CDS	855	reverse		prolipoprotein diacylglyceryl transferase CDS	prolipoprotein diacylglyceryl transferase
N6_01287	1289818	1289090	CDS	729	reverse	rluA	rluA CDS	ribosomal pseudouridine synthase
N6_01288	1291011	1289830	CDS	1182	reverse		3-deoxy-D-manno-octulosonic-acid transferase CDS	3-deoxy-D-manno-octulosonic-acid transferase
N6_01289	1291791	1291012	CDS	780	reverse		putative zinc ribbon domain-containing protein CDS	putative zinc ribbon domain-containing protein
N6_01290	1292532	1291801	CDS	732	reverse		GTP cyclohydrolase 1 type 2 CDS	GTP cyclohydrolase 1 type 2
N6_01291	1293430	1292534	CDS	897	reverse	glyQ	glyQ CDS	glycyl-tRNA synthetase subunit alpha
N6_01292	1294382	1293444	CDS	939	reverse	gpsA	gpsA CDS	NAD(P)H-dependent glycerol-3-phosphate dehydrogenase
N6_01293	1296139	1294523	CDS	1617	reverse		ATPase CDS	ATPase
N6_01294	1298475	1296136	CDS	2340	reverse		putative tRNA modification GTPase TrmE CDS	putative tRNA modification GTPase TrmE
N6_01295	1300124	1298478	CDS	1647	reverse		interferon-induced GTP-binding protein Mx2 CDS	interferon-induced GTP-binding protein Mx2
N6_01296	1300615	1300328	CDS	288	reverse		virulence associated protein D (vapD) CDS	virulence associated protein D (vapD)
N6_01297	1300967	1300686	CDS	282	reverse		hypothetical protein CDS	hypothetical protein
N6_01298	1304037	1300978	CDS	3060	reverse		cation efflux system protein (czcA) CDS	cation efflux system protein (czcA)
N6_01299	1305116	1304037	CDS	1080	reverse		nickel-cobalt-cadmium resistance protein (nccB) CDS	nickel-cobalt-cadmium resistance protein (nccB)
N6_01300	1306348	1305113	CDS	1236	reverse		nickel cobalt outer membrane efflux protein CDS	nickel cobalt outer membrane efflux protein
N6_01301	1308506	1306401	CDS	2106	reverse	glyS	glyS CDS	glycyl-tRNA synthetase subunit beta
N6_01302	1309692	1308619	CDS	1074	forward		hypothetical protein CDS	hypothetical protein
N6_01303	1311180	1309705	CDS	1476	forward	pgm	pgm CDS	phosphoglyceromutase
N6_01304	1311476	1311195	CDS	282	forward	gatC	gatC CDS	aspartyl/glutamyl-tRNA amidotransferase subunit C
N6_01305	1312878	1311568	CDS	1311	reverse		adenosylmethionine-8-amino-7-oxononanoate aminotransferase CDS	adenosylmethionine-8-amino-7-oxononanoate aminotransferase
N6_01306	1314471	1313008	CDS	1464	forward		peptidyl-prolylcis-transisomerase D CDS	peptidyl-prolylcis-transisomerase D
N6_01307	1315964	1314486	CDS	1479	forward	ftsA	ftsA CDS	cell division protein
N6_01308	1317250	1316093	CDS	1158	forward	ftsZ	ftsZ CDS	cell division protein FtsZ
N6_01309	1318034	1317471	CDS	564	reverse		hypothetical protein CDS	hypothetical protein
N6_01310	1318363	1318124	CDS	240	reverse		hypothetical protein CDS	hypothetical protein
N6_01311	1318797	1318345	CDS	453	reverse		hypothetical protein CDS	hypothetical protein
N6_01312	1319869	1319036	CDS	834	reverse		small-conductance mechanosensitive channel; membrane protein CDS	small-conductance mechanosensitive channel; membrane protein
N6_01313	1321754	1320546	CDS	1209	forward	futB	futB CDS	Alpha1,3-fucosyltransferase
N6_01314	1323115	1321769	CDS	1347	reverse	gdhA	gdhA CDS	glutamate dehydrogenase
N6_01315	1324012	1323182	CDS	831	reverse		protoporphyrinogen oxidase CDS	protoporphyrinogen oxidase
N6_01316	1325232	1324009	CDS	1224	reverse		zinc-metallo protease (YJR117W) CDS	zinc-metallo protease (YJR117W)
N6_01317	1325943	1325413	CDS	531	forward	crdS	crdS CDS	putative two-component regulation system CdrRS, sensor component CrdS
N6_01318	1326697	1325951	CDS	747	reverse		putative inner membrane protein CDS	putative inner membrane protein
N6_01319	1327106	1326879	CDS	228	forward		hypothetical protein CDS	hypothetical protein
N6_01320	1327355	1327119	CDS	237	forward		hypothetical protein CDS	hypothetical protein
N6_01321	1329199	1327340	CDS	1860	forward	priA	priA CDS	primosome assembly protein PriA
N6_01322	1329992	1329261	CDS	732	reverse	cmoA	cmoA CDS	tRNA (cmo5U34)-methyltransferase
N6_01323	1330688	1330047	CDS	642	reverse		iron-dependent superoxide dismutase CDS	iron-dependent superoxide dismutase
N6_01324	1331412	1330912	CDS	501	forward		thiol peroxidase CDS	thiol peroxidase
N6_01325	1332170	1331673	CDS	498	reverse	cheW	cheW CDS	chemotaxis protein CheW
N6_01326	1334587	1332167	CDS	2421	reverse	cheA	cheA CDS	chemotaxis family two-component system sensor kinase CheA
N6_01327	1335578	1334643	CDS	936	reverse	cheV_3	cheV 3 CDS	chemotaxis protein CheV
N6_01328	1336340	1335582	CDS	759	reverse		UDP-2,3-diacylglucosamine hydrolase CDS	UDP-2,3-diacylglucosamine hydrolase
N6_01329	1337010	1336342	CDS	669	reverse		Alanine racemase domain-containing protein CDS	Alanine racemase domain-containing protein
N6_01330	1338884	1337034	CDS	1851	reverse		3-octaprenyl-4-hydroxybenzoate carboxy-lyase CDS	3-octaprenyl-4-hydroxybenzoate carboxy-lyase
N6_01331	1340468	1338894	CDS	1575	reverse	serA	serA CDS	D-3-phosphoglycerate dehydrogenase
N6_01332	1341032	1340484	CDS	549	reverse		periplasmic protein CDS	periplasmic protein
N6_01333	1342731	1341061	CDS	1671	reverse	rpsA	rpsA CDS	30S ribosomal protein S1
N6_01334	1343676	1342852	CDS	825	reverse	ispH	ispH CDS	4-hydroxy-3-methylbut-2-enyl diphosphate reductase
N6_01335	1344955	1343666	CDS	1290	reverse		3-phosphoshikimate 1-carboxyvinyltransferase CDS	3-phosphoshikimate 1-carboxyvinyltransferase
N6_01336	1347253	1344959	CDS	2295	reverse	pheT	pheT CDS	phenylalanyl-tRNA synthetase subunit beta
N6_01337	1348239	1347253	CDS	987	reverse	pheS	pheS CDS	phenylalanyl-tRNA synthetase subunit alpha
N6_01338	1348634	1348320	CDS	315	forward	ycfF	ycfF CDS	HIT-family protein
N6_01339	1349975	1348653	CDS	1323	forward		aminotransferase CDS	aminotransferase
N6_01340	1350591	1350001	CDS	591	forward		hypothetical protein CDS	hypothetical protein
N6_01341	1353086	1350696	CDS	2391	forward		biotin sulfoxide reductase (bisC) CDS	biotin sulfoxide reductase (bisC)
N6_01342	1353741	1353253	CDS	489	forward		hypothetical protein CDS	hypothetical protein
N6_01343	1355278	1353752	CDS	1527	forward	guaA	guaA CDS	GMP synthase
N6_01344	1356112	1355363	CDS	750	forward	hpaA1	hpaA1 CDS	putative neuraminyllactose-binding hemagglutininHpaA
N6_01349	1359096	1357225	CDS	1872	forward		mechanosensitive ion channel family protein CDS	mechanosensitive ion channel family protein
N6_01350	1360268	1359099	CDS	1170	reverse	cfa	cfa CDS	cyclopropane-fatty-acyl-phospholipid synthase
N6_01351	1362389	1360437	CDS	1953	forward		methionyl-tRNA synthetase CDS	methionyl-tRNA synthetase
N6_01352	1363409	1362390	CDS	1020	forward		ferrochelatase CDS	ferrochelatase
N6_01353	1364210	1363413	CDS	798	forward		methyltransferase CDS	methyltransferase
N6_01354	1364642	1364214	CDS	429	forward		Thioesterase superfamily protein CDS	Thioesterase superfamily protein
N6_01355	1365816	1364647	CDS	1170	forward	capJ	capJ CDS	type 1 capsular polysaccharide biosynthesis protein J
N6_01356	1367678	1365831	CDS	1848	forward	speA	speA CDS	arginine decarboxylase
N6_01357	1368382	1367831	CDS	552	reverse		hypothetical protein CDS	hypothetical protein
N6_01358	1368755	1368516	CDS	240	reverse		hypothetical protein CDS	hypothetical protein
N6_01359	1369393	1368872	CDS	522	reverse		hypothetical protein CDS	hypothetical protein
N6_01360	1370730	1369408	CDS	1323	reverse		hypothetical protein CDS	hypothetical protein
N6_01361	1372027	1370774	CDS	1254	reverse		hypothetical protein CDS	hypothetical protein
N6_01362	1373812	1372124	CDS	1689	reverse		RloF CDS	RloF
N6_01363	1374225	1373812	CDS	414	reverse		hypothetical protein CDS	hypothetical protein
N6_01364	1375276	1374548	CDS	729	reverse		transporter; membrane protein CDS	transporter; membrane protein
N6_01365	1376239	1375283	CDS	957	reverse	corA	corA CDS	magnesium and cobalt transport protein
N6_01366	1377463	1376255	CDS	1209	reverse	pgk	pgk CDS	phosphoglycerate kinase
N6_01367	1378471	1377479	CDS	993	reverse		glyceraldehyde-3-phosphate dehydrogenase CDS	glyceraldehyde-3-phosphate dehydrogenase
N6_01368	1379261	1378560	CDS	702	reverse		uracil-DNA glycosylase CDS	uracil-DNA glycosylase
N6_01369	1379959	1379258	CDS	702	reverse		1-acyl-glycerol-3-phosphate acyltransferase CDS	1-acyl-glycerol-3-phosphate acyltransferase
N6_01370	1381061	1379946	CDS	1116	reverse		putative inner membrane protein CDS	putative inner membrane protein
N6_01371	1382488	1381124	CDS	1365	reverse		protease CDS	protease
N6_01372	1383580	1382963	CDS	618	reverse	hypAIVR	hypAIVR CDS	type II restriction endonuclease
N6_01373	1384659	1383580	CDS	1080	reverse		adenine-specific DNA methyltransferase CDS	adenine-specific DNA methyltransferase
N6_01374	1385747	1385097	CDS	651	reverse		adenine specific DNA methyltransferase CDS	adenine specific DNA methyltransferase
N6_01375	1387006	1385972	CDS	1035	reverse		adenine specific DNA methyltransferase CDS	adenine specific DNA methyltransferase
N6_01376	1387166	1386963	CDS	204	reverse		adenine-specific DNA methyltransferase CDS	adenine-specific DNA methyltransferase
N6_01377	1388377	1387190	CDS	1188	reverse		adenine specific DNA methyltransferase CDS	adenine specific DNA methyltransferase
N6_01378	1389223	1388402	CDS	822	reverse	nadC	nadC CDS	nicotinate-nucleotide pyrophosphorylase
N6_01379	1390233	1389223	CDS	1011	reverse	nadA	nadA CDS	quinolinate synthetase
N6_01380	1391026	1390223	CDS	804	reverse		phosphatidylserine decarboxylase CDS	phosphatidylserine decarboxylase
N6_01381	1391526	1391020	CDS	507	reverse		putative inner membrane protein CDS	putative inner membrane protein
N6_01382	1392033	1391539	CDS	495	reverse		hypothetical protein CDS	hypothetical protein
N6_01383	1392910	1392026	CDS	885	reverse	ubiA	ubiA CDS	prenyltransferase
N6_01384	1394250	1392937	CDS	1314	reverse	comE	comE CDS	DNA transfer protein ComE
N6_01385	1395713	1394247	CDS	1467	reverse		replicative DNA helicase CDS	replicative DNA helicase
N6_01386	1397118	1395724	CDS	1395	reverse		integral membrane protein CDS	integral membrane protein
N6_01387	1398233	1397121	CDS	1113	reverse		histidine kinase sensor protein CDS	histidine kinase sensor protein
N6_01388	1398930	1398289	CDS	642	reverse		two-component regulator CDS	two-component regulator
N6_01389	1400284	1399013	CDS	1272	reverse		type IIS restriction enzyme R protein (MBOIIR) CDS	type IIS restriction enzyme R protein (MBOIIR)
N6_01390	1401082	1400300	CDS	783	reverse		type IIS restriction enzyme M1 protein (mod) CDS	type IIS restriction enzyme M1 protein (mod)
N6_01391	1401932	1401069	CDS	864	reverse		modification methylase mjai CDS	modification methylase mjai
N6_01392	1403595	1402180	CDS	1416	forward	mod_1	mod 1 CDS	adenine-specific DNA methylase
N6_01393	1404649	1403579	CDS	1071	forward	mod9	mod9 CDS	modification methylase KpnI
N6_01394	1407580	1404659	CDS	2922	forward		type III restriction enzyme R protein CDS	type III restriction enzyme R protein
N6_01395	1408381	1407635	CDS	747	reverse	mreC	mreC CDS	rod shape-determining protein MreC
N6_01396	1409428	1408385	CDS	1044	reverse	mreB	mreB CDS	rod shape-determining protein MreB
N6_01397	1410827	1409481	CDS	1347	reverse	clpX	clpX CDS	ATP-dependent protease ATP-binding subunit ClpX
N6_01398	1411641	1410829	CDS	813	reverse	lpxA	lpxA CDS	UDP-N-acetylglucosamine acyltransferase
N6_01399	1412123	1411644	CDS	480	reverse	fabZ	fabZ CDS	(3R)-hydroxymyristoyl-ACP dehydratase
N6_01400	1412695	1412306	CDS	390	reverse		flagellar assembly protein FliW CDS	flagellar assembly protein FliW
N6_01401	1413023	1412913	CDS	111	forward		hypothetical protein CDS	hypothetical protein
N6_01402	1413765	1413103	CDS	663	forward		competence lipoprotein (comL) CDS	competence lipoprotein (comL)
N6_01403	1416296	1413807	CDS	2490	forward		ATP-dependent protease La CDS	ATP-dependent protease La
N6_01404	1417132	1416305	CDS	828	forward	tyrA	tyrA CDS	prephenate dehydrogenase
N6_01405	1418337	1417474	CDS	864	reverse		DNA/RNA endonuclease G (nucG) CDS	DNA/RNA endonuclease G (nucG)
N6_01406	1420414	1418456	CDS	1959	reverse	mod_2	mod 2 CDS	adenine-specific DNA-methyltransferase
N6_01407	1422750	1420408	CDS	2343	reverse		putative type III restriction enzyme R protein CDS	putative type III restriction enzyme R protein
N6_01408	1424012	1423164	CDS	849	forward	bioB	bioB CDS	biotin synthase
N6_01409	1424890	1424012	CDS	879	forward		ribonuclease N CDS	ribonuclease N
N6_01410	1426054	1425554	CDS	501	reverse		pyruvate kinase CDS	pyruvate kinase
N6_01411	1426327	1426187	CDS	141	forward		hypothetical protein CDS	hypothetical protein
N6_01412	1427058	1426534	CDS	525	reverse		acyl coenzyme A thioesterase CDS	acyl coenzyme A thioesterase
N6_01413	1428053	1427199	CDS	855	forward		short-chain oxidoreductase CDS	short-chain oxidoreductase
N6_01414	1429026	1428046	CDS	981	forward	fecD	fecD CDS	iron(III) ABC transporter permease
N6_01415	1429793	1429026	CDS	768	forward	fecE	fecE CDS	iron(III) dicitrate transporter ATP-binding protein
N6_01416	1431350	1429854	CDS	1497	reverse	vacA_1	vacA 1 CDS	Vacuolating cytotoxin
N6_01417	1433454	1431340	CDS	2115	reverse	vacA_2	vacA 2 CDS	Vacuolating cytotoxin
N6_01418	1435074	1433677	CDS	1398	reverse	cysS	cysS CDS	cysteinyl-tRNA synthetase
N6_01419	1436535	1435075	CDS	1461	reverse	mviN	mviN CDS	virulence factor MviN
N6_01420	1438472	1436628	CDS	1845	forward		putative ATPase CDS	putative ATPase
N6_01421	1439048	1438497	CDS	552	forward	ruvA	ruvA CDS	Holliday junction ATP-dependent DNA helicase RuvA
N6_01422	1440264	1439842	CDS	423	forward		lipoprotein CDS	lipoprotein
N6_01423	1441474	1440749	CDS	726	reverse		hypothetical protein CDS	hypothetical protein
N6_01424	1442079	1441606	CDS	474	forward	ruvC	ruvC CDS	Holliday junction resolvase
N6_01425	1444455	1442080	CDS	2376	reverse		iron-regulated outer membrane protein (frpB) CDS	iron-regulated outer membrane protein (frpB)
N6_01426	1446293	1444776	CDS	1518	forward		catalase CDS	catalase
N6_01427	1447313	1446438	CDS	876	forward		katA associated protein CDS	katA associated protein
N6_01428	1447614	1447399	CDS	216	forward		hypothetical protein CDS	hypothetical protein
N6_01429	1448001	1447672	CDS	330	reverse		alkylphosphonate uptake protein (phnA) CDS	alkylphosphonate uptake protein (phnA)
N6_01430	1448848	1448354	CDS	495	forward	cdh3	cdh3 CDS	CDP-diacylglycerol phosphotidylhydrolase
N6_01431	1449087	1448845	CDS	243	forward	cdh1	cdh1 CDS	CDP-diacylglycerol phosphotidylhydrolase
N6_01432	1451448	1449292	CDS	2157	forward	flgE_1	flgE 1 CDS	flagellar hook protein FlgE
N6_01433	1451860	1451507	CDS	354	forward	hypA	hypA CDS	hydrogenase nickel incorporation protein
N6_01434	1452325	1451864	CDS	462	forward		hypothetical protein CDS	hypothetical protein
N6_01435	1453407	1452325	CDS	1083	forward	lpxB	lpxB CDS	ipid-A-disaccharide synthase
N6_01436	1453942	1453448	CDS	495	forward	greA	greA CDS	transcription elongation factor GreA
N6_01437	1454369	1453932	CDS	438	forward	dut	dut CDS	deoxyuridine 5'-triphosphate nucleotidohydrolase
N6_01438	1455022	1454366	CDS	657	forward		hypothetical protein CDS	hypothetical protein
N6_01439	1456694	1455024	CDS	1671	forward	pgbB	pgbB CDS	plasminogen-binding protein PgbB
N6_01440	1457370	1456699	CDS	672	forward		pantothenate kinase CDS	pantothenate kinase
N6_01441	1458113	1457361	CDS	753	forward		integral membrane protein CDS	integral membrane protein
N6_01442	1458624	1458103	CDS	522	forward		histinol phosphatase CDS	histinol phosphatase
N6_01443	1459625	1458633	CDS	993	forward		ADP-L-glycero-D-mannoheptose-6-epimerase CDS	ADP-L-glycero-D-mannoheptose-6-epimerase
N6_01444	1461013	1459622	CDS	1392	forward	hldE	hldE CDS	bifunctional protein HldE
N6_01445	1461584	1461006	CDS	579	forward		phosphoheptose isomerase CDS	phosphoheptose isomerase
N6_01446	1461745	1461596	CDS	150	forward		hypothetical protein CDS	hypothetical protein
N6_01447	1462719	1461742	CDS	978	reverse		guanosine 5'-monophosphate oxidoreductase CDS	guanosine 5'-monophosphate oxidoreductase
N6_01448	1464518	1462917	CDS	1602	forward	yheS	yheS CDS	ABC transporter ATP-binding protein
N6_01449	1465069	1464515	CDS	555	forward		Excinuclease ATPase subunit CDS	Excinuclease ATPase subunit
N6_01450	1465464	1465066	CDS	399	forward		Excinuclease ATPase subunit CDS	Excinuclease ATPase subunit
N6_01451	1466357	1465674	CDS	684	reverse		integral membrane protein CDS	integral membrane protein
N6_01452	1467290	1466511	CDS	780	forward		integrase/recombinase (XERCD family) CDS	integrase/recombinase (XERCD family)
N6_01453	1467602	1467309	CDS	294	forward		hypothetical protein CDS	hypothetical protein
N6_01454	1469132	1467609	CDS	1524	forward		hypothetical protein CDS	hypothetical protein
N6_01455	1469431	1469156	CDS	276	forward	virB2-1_2	virB2-1 2 CDS	VirB2 type IV secretion protein
N6_01456	1469698	1469432	CDS	267	forward	virB3-1_2	virB3-1 2 CDS	VirB3 type IV secretion protein
N6_01457	1472114	1469691	CDS	2424	forward		VirB4-like protein CDS	VirB4-like protein
N6_01458	1474150	1472117	CDS	2034	forward		DNA topoisomerase I (topA) CDS	DNA topoisomerase I (topA)
N6_01459	1475436	1474267	CDS	1170	forward	virB8-1	virB8-1 CDS	VirB8 type IV secretion protein
N6_01460	1476560	1475769	CDS	792	reverse		hypothetical protein CDS	hypothetical protein
N6_01461	1477554	1477198	CDS	357	reverse	rplS	rplS CDS	50S ribosomal protein L19
N6_01462	1478265	1477576	CDS	690	reverse	trmD	trmD CDS	tRNA (guanine-N(1)-)-methyltransferase
N6_01463	1478820	1478266	CDS	555	reverse	rimM	rimM CDS	16S rRNA-processing protein RimM
N6_01464	1479174	1478821	CDS	354	reverse		RNA-binding protein CDS	RNA-binding protein
N6_01465	1479421	1479191	CDS	231	reverse	rpsP	rpsP CDS	30S ribosomal protein S16
N6_01466	1480841	1479495	CDS	1347	reverse	ffh	ffh CDS	signal recognition particle protein
N6_01467	1483480	1480856	CDS	2625	reverse	valS	valS CDS	valyl-tRNA synthetase
N6_01468	1484019	1483612	CDS	408	forward		flagellar assembly protein FliW CDS	flagellar assembly protein FliW
N6_01469	1485092	1484031	CDS	1062	forward	murG	murG CDS	undecaprenyldiphospho-muramoylpentapeptide beta-N- acetylglucosaminyltransferase
N6_01470	1487293	1485200	CDS	2094	forward		outer membrane protein HopI CDS	outer membrane protein HopI
N6_01471	1490975	1487316	CDS	3660	forward		outer membrane protein HopL CDS	outer membrane protein HopL
N6_01472	1491763	1490990	CDS	774	forward		pyrroline-5-carboxylate reductase CDS	pyrroline-5-carboxylate reductase
N6_01473	1492323	1491790	CDS	534	forward	fic	fic CDS	cell filamentation protein Fic
N6_01474	1492991	1492569	CDS	423	reverse		putative metalloprotease CDS	putative metalloprotease
N6_01475	1493539	1493045	CDS	495	reverse		flavodoxin FldA CDS	flavodoxin FldA
N6_01476	1494212	1493631	CDS	582	reverse		integral membrane protein CDS	integral membrane protein
N6_01477	1494533	1494336	CDS	198	forward		cation transport subunit forcbb3-type oxidase CDS	cation transport subunit forcbb3-type oxidase
N6_01478	1495531	1494560	CDS	972	forward		thioredoxin reductase CDS	thioredoxin reductase
N6_01479	1496698	1495538	CDS	1161	reverse		tetracycline resistance protein tetA(P) CDS	tetracycline resistance protein tetA(P)
N6_01480	1498399	1496762	CDS	1638	forward	pgi	pgi CDS	glucose-6-phosphate isomerase
N6_01481	1500121	1498706	CDS	1416	forward	hofH	hofH CDS	outer membrane protein HofH
N6_01482	1502527	1500464	CDS	2064	reverse		carbon starvation protein CDS	carbon starvation protein
N6_01483	1503390	1502737	CDS	654	forward		glutamine ABC transporter permease (glnP) CDS	glutamine ABC transporter permease (glnP)
N6_01484	1504063	1503392	CDS	672	forward	glnP	glnP CDS	polar amino acid transport system permease
N6_01485	1504811	1504065	CDS	747	forward	glnQ	glnQ CDS	polar amino acid transport system ATP-binding protein
N6_01486	1505693	1504860	CDS	834	forward		ABC transporter substrate-binding protein CDS	ABC transporter substrate-binding protein
N6_01487	1506366	1505815	CDS	552	forward		hypothetical protein CDS	hypothetical protein
N6_01488	1507874	1506651	CDS	1224	reverse	fucP	fucP CDS	glucose/galactose transporter
N6_01489	1509310	1508003	CDS	1308	reverse		permease; membrane protein CDS	permease; membrane protein
N6_01490	1511695	1509770	CDS	1926	reverse	hopQ_2	hopQ 2 CDS	outer membrane protein HopQ
N6_01491	1512857	1512156	CDS	702	reverse	deoD	deoD CDS	purine-nucleoside phosphorylase
N6_01492	1514095	1512854	CDS	1242	reverse	deoB	deoB CDS	phosphopentomutase
N6_01493	1515363	1514107	CDS	1257	reverse	nupC	nupC CDS	pyrimidine nucleoside transport protein
N6_01495	1517007	1515676	CDS	1332	forward		major facilitator family transporter CDS	major facilitator family transporter
N6_01496	1517788	1517027	CDS	762	forward		PP-loop family ATPase CDS	PP-loop family ATPase
N6_01497	1518948	1517797	CDS	1152	reverse		Na+/H+ antiporter (napA) CDS	Na+/H+ antiporter (napA)
N6_01498	1520353	1518974	CDS	1380	reverse		multidrug resistance protein; membrane protein CDS	multidrug resistance protein; membrane protein
N6_01499	1521696	1520521	CDS	1176	reverse		sugar efflux transporter CDS	sugar efflux transporter
N6_01500	1522711	1521968	CDS	744	forward	cah	cah CDS	Alpha-carbonic anhydrase
N6_01501	1523198	1523025	CDS	174	reverse	hopJ_2	hopJ 2 CDS	outer membrane protein HopJ
N6_01502	1530375	1523245	CDS	7131	reverse		vacuolating cytotoxin (VacA)-like protein CDS	vacuolating cytotoxin (VacA)-like protein
N6_01503	1531511	1530513	CDS	999	reverse	gapA	gapA CDS	glyceraldehyde 3-phosphate dehydrogenase
N6_01504	1532348	1531656	CDS	693	forward		integral membrane protein CDS	integral membrane protein
N6_01505	1535704	1532447	CDS	3258	forward	carB	carB CDS	carbamoyl phosphate synthase large subunit
N6_01506	1536140	1535709	CDS	432	forward		N6-threonylcarbamoyl adenosine t(6)A37 modification in tRNA CDS	N6-threonylcarbamoyl adenosine t(6)A37 modification in tRNA
N6_01507	1538752	1536317	CDS	2436	forward		iron-regulated outer membrane protein CDS	iron-regulated outer membrane protein
N6_01508	1540544	1538922	CDS	1623	forward	hopG-2	hopG-2 CDS	outer membrane protein
N6_01510	1542857	1541313	CDS	1545	reverse		outer membrane protein HopB CDS	outer membrane protein HopB
N6_01511	1544471	1542924	CDS	1548	reverse		outer membrane protein HopC CDS	outer membrane protein HopC
N6_01513	1547213	1545192	CDS	2022	reverse		ATP-dependent helicase CDS	ATP-dependent helicase
N6_01514	1548355	1547222	CDS	1134	reverse		adenine specific DNA methyltransferase CDS	adenine specific DNA methyltransferase
N6_01515	1548964	1548377	CDS	588	reverse		putative restriction endonuclease CDS	putative restriction endonuclease
N6_01516	1550833	1549016	CDS	1818	reverse	flgE_2	flgE 2 CDS	flagellar hook protein FlgE
N6_01517	1551819	1550830	CDS	990	reverse	flgD	flgD CDS	flagellar basal body rod modification protein
N6_01518	1553402	1551870	CDS	1533	reverse		flagellar control protein CDS	flagellar control protein
N6_01519	1554763	1553795	CDS	969	forward	pta_1	pta 1 CDS	phosphotransacetylase
N6_01520	1555178	1554807	CDS	372	forward	pta_2	pta 2 CDS	phosphotransacetylase
N6_01521	1555309	1555124	CDS	186	forward	pta_3	pta 3 CDS	phosphotransacetylase
N6_01522	1555541	1555359	CDS	183	forward	ackA1	ackA1 CDS	Acetate kinase
N6_01523	1556244	1555564	CDS	681	forward		acetate kinase CDS	acetate kinase
N6_01524	1556563	1556204	CDS	360	forward		acetate kinase CDS	acetate kinase
N6_01525	1556961	1556662	CDS	300	forward		hypothetical protein CDS	hypothetical protein
N6_01526	1557097	1556972	CDS	126	forward		hypothetical protein CDS	hypothetical protein
N6_01527	1557935	1557207	CDS	729	forward	hypB	hypB CDS	hydrogenase expression/formation protein
N6_01528	1558168	1557935	CDS	234	forward	hypC	hypC CDS	hydrogenase expression/formation protein
N6_01529	1559286	1558174	CDS	1113	forward		hydrogenase expression/formation protein (hypD) CDS	hydrogenase expression/formation protein (hypD)
N6_01530	1559758	1559237	CDS	522	reverse		hypothetical protein CDS	hypothetical protein
N6_01533	1560554	1560336	CDS	219	forward		hypothetical protein CDS	hypothetical protein
N6_01534	1561572	1560559	CDS	1014	reverse		hypothetical protein CDS	hypothetical protein
N6_01535	1562472	1561792	CDS	681	forward		hypothetical protein CDS	hypothetical protein
N6_01536	1562855	1562604	CDS	252	forward		hypothetical protein CDS	hypothetical protein
N6_01537	1563630	1562827	CDS	804	forward		putative cell division protein CDS	putative cell division protein
N6_01538	1565014	1563947	CDS	1068	reverse		integrase/recombinase (xerD) CDS	integrase/recombinase (xerD)
N6_01539	1566309	1566169	CDS	141	reverse	virD2-2_1	virD2-2 1 CDS	relaxase
N6_01540	1567036	1566428	CDS	609	reverse	virD2-2_2	virD2-2 2 CDS	relaxase
N6_01541	1568077	1567421	CDS	657	reverse	virD2-2_3	virD2-2 3 CDS	relaxase
N6_01542	1568205	1568086	CDS	120	reverse	virD2-2_4	virD2-2 4 CDS	relaxase
N6_01543	1569247	1568957	CDS	291	reverse		hypothetical protein CDS	hypothetical protein
N6_01544	1573356	1569574	CDS	3783	reverse		type IIS restriction-modification protein CDS	type IIS restriction-modification protein
N6_01545	1574656	1573484	CDS	1173	reverse		hypothetical protein CDS	hypothetical protein
N6_01546	1575655	1574669	CDS	987	reverse		hypothetical protein CDS	hypothetical protein
N6_01547	1578691	1575776	CDS	2916	reverse		type III restriction enzyme R protein (res) CDS	type III restriction enzyme R protein (res)
N6_01548	1579278	1578694	CDS	585	reverse		type III R-M system modification enzyme CDS	type III R-M system modification enzyme
N6_01549	1580624	1579275	CDS	1350	reverse		type III DNA modification enzyme (methyltransferase) CDS	type III DNA modification enzyme (methyltransferase)
N6_01550	1582552	1580681	CDS	1872	reverse		ATP-dependent DNA helicase RecG CDS	ATP-dependent DNA helicase RecG
N6_01551	1582981	1582634	CDS	348	forward		hypothetical protein CDS	hypothetical protein
N6_01552	1583620	1582985	CDS	636	forward		outer membrane protein CDS	outer membrane protein
N6_01553	1584369	1583617	CDS	753	reverse	exoA	exoA CDS	exodeoxyribonuclease III
N6_01555	1585988	1584549	CDS	1440	reverse	comH	comH CDS	DNA transformation competence protein ComH
N6_01556	1587590	1586217	CDS	1374	reverse	dnaA	dnaA CDS	chromosome replication initiator DnaA
N6_01557	1588285	1587743	CDS	543	forward		purine nucleoside phosphorylase (punB) CDS	purine nucleoside phosphorylase (punB)
N6_01558	1588559	1588320	CDS	240	forward		hypothetical protein CDS	hypothetical protein
N6_01559	1590353	1588560	CDS	1794	forward	glmS	glmS CDS	glucosamine--fructose-6-phosphate aminotransferase
N6_01560	1591001	1590375	CDS	627	forward	thyX	thyX CDS	FAD-dependent thymidylate synthase
N6_01561	1591689	1591471	CDS	219	forward		hypothetical protein CDS	hypothetical protein
N6_01562	1592378	1591890	CDS	489	forward		hypothetical protein CDS	hypothetical protein
N6_01563	1594198	1592378	CDS	1821	forward		RloF CDS	RloF
N6_01564	1595255	1594413	CDS	843	forward		hypothetical protein CDS	hypothetical protein
N6_01565	1595824	1595378	CDS	447	reverse		7-cyano-7-deazaguanine reductase CDS	7-cyano-7-deazaguanine reductase
N6_01566	1596225	1595884	CDS	342	forward		iojap-related protein CDS	iojap-related protein
N6_01567	1597129	1596296	CDS	834	forward	miaA	miaA CDS	tRNA delta(2)-isopentenylpyrophosphate transferase
N6_01568	1598233	1597130	CDS	1104	forward		lipopolysaccharide 1,2-glucosyltransferase CDS	lipopolysaccharide 1,2-glucosyltransferase
N6_01569	1599046	1598249	CDS	798	forward	fragment 1	fragment 1 CDS	metal-dependent hydrolase fragment 1
N6_01570	1599923	1599057	CDS	867	forward		sulfatase CDS	sulfatase
N6_01571	1600775	1599996	CDS	780	reverse	murB	murB CDS	UDP-N-acetylenolpyruvoylglucosamine reductase
N6_01572	1601045	1600779	CDS	267	reverse	fliQ	fliQ CDS	flagellar biosynthesis protein FliQ
N6_01573	1602360	1601056	CDS	1305	reverse	fliI	fliI CDS	flagellum-specific ATP synthase
N6_01574	1603275	1602361	CDS	915	reverse	virB11	virB11 CDS	virB11 protein
N6_01575	1606054	1603292	CDS	2763	reverse	ileS	ileS CDS	isoleucyl-tRNA synthetase
N6_01576	1606333	1606079	CDS	255	reverse		RNA binding protein CDS	RNA binding protein
N6_01577	1607055	1606435	CDS	621	forward		hypothetical protein CDS	hypothetical protein
N6_01578	1607872	1607183	CDS	690	reverse		hypothetical protein CDS	hypothetical protein
N6_01579	1608005	1607823	CDS	183	reverse		hypothetical protein CDS	hypothetical protein
N6_01580	1608506	1608249	CDS	258	reverse		hypothetical protein CDS	hypothetical protein
N6_01581	1609733	1608660	CDS	1074	reverse		rRNA large subunit methyltransferase N CDS	ribosomal RNA large subunit methyltransferase N
N6_01582	1610719	1609730	CDS	990	reverse		polysialic acid capsule expression protein (kpsF) CDS	polysialic acid capsule expression protein (kpsF)
N6_01583	1612778	1610703	CDS	2076	reverse		ATP-binding protein CDS	ATP-binding protein
N6_01584	1613631	1612816	CDS	816	reverse	ksgA	ksgA CDS	dimethyladenosine transferase
N6_01585	1614121	1613885	CDS	237	forward		histidine and glutamine-rich metal binding protein CDS	histidine and glutamine-rich metal binding protein
N6_01586	1615068	1614649	CDS	420	reverse		hypothetical protein CDS	hypothetical protein
N6_01587	1615616	1615101	CDS	516	reverse		hypothetical protein CDS	hypothetical protein
N6_01588	1616890	1615628	CDS	1263	reverse		type IV secretion system protein TrbL CDS	type IV secretion system protein TrbL
N6_01589	1618320	1616887	CDS	1434	reverse		hypothetical protein CDS	hypothetical protein
N6_01590	1620375	1618330	CDS	2046	reverse	virD2-2_5	virD2-2 5 CDS	relaxase
N6_01591	1621427	1620375	CDS	1053	reverse		helicase, Snf2 family CDS	helicase, Snf2 family
N6_01592	1621592	1621428	CDS	165	reverse		hypothetical protein CDS	hypothetical protein
N6_01593	1622897	1622229	CDS	669	forward	parA_1	parA 1 CDS	chromosome partitioning protein ParA
N6_01594	1623321	1622944	CDS	378	forward		hypothetical protein CDS	hypothetical protein
N6_01595	1623964	1623299	CDS	666	forward		hypothetical protein CDS	hypothetical protein
N6_01596	1624841	1624038	CDS	804	reverse		hypothetical protein CDS	hypothetical protein
N6_01597	1625281	1624811	CDS	471	reverse		hypothetical protein CDS	hypothetical protein
N6_01598	1626586	1625336	CDS	1251	reverse	topA3_1	topA3 1 CDS	DNA topoisomerase I
N6_01599	1626980	1626636	CDS	345	reverse	topA3_2	topA3 2 CDS	DNA topoisomerase I
N6_01600	1627398	1627084	CDS	315	reverse	topA3_3	topA3 3 CDS	DNA topoisomerase I
N6_01601	1627812	1627411	CDS	402	reverse		hypothetical protein CDS	hypothetical protein
N6_01602	1628114	1627863	CDS	252	reverse		hypothetical protein CDS	hypothetical protein
N6_01603	1628323	1628111	CDS	213	reverse		hypothetical protein CDS	hypothetical protein
N6_01604	1629086	1628823	CDS	264	forward		hypothetical protein CDS	hypothetical protein
N6_01605	1629382	1629083	CDS	300	forward		hypothetical protein CDS	hypothetical protein
N6_01606	1630323	1629382	CDS	942	forward	virB11-2_1	virB11-2 1 CDS	type IV secretion system protein VirB11
N6_01607	1630775	1630320	CDS	456	forward		hypothetical protein CDS	hypothetical protein
N6_01608	1631062	1630772	CDS	291	forward		hypothetical protein CDS	hypothetical protein
N6_01609	1631620	1631063	CDS	558	forward		VirD4 coupling protein CDS	VirD4 coupling protein
N6_01610	1633348	1631621	CDS	1728	forward		conjugal transfer protein (traG) CDS	conjugal transfer protein (traG)
N6_01611	1633903	1633622	CDS	282	reverse	yafQ	yafQ CDS	mRNA interferase YafQ
N6_01612	1634210	1633896	CDS	315	reverse		hypothetical protein CDS	hypothetical protein
N6_01613	1636481	1634571	CDS	1911	forward	virD2-1_1	virD2-1 1 CDS	relaxase
N6_01614	1637678	1636506	CDS	1173	reverse		hypothetical protein CDS	hypothetical protein
N6_01615	1638262	1637945	CDS	318	forward		hypothetical protein CDS	hypothetical protein
N6_01616	1638566	1638264	CDS	303	forward		hypothetical protein CDS	hypothetical protein
N6_01617	1639534	1638563	CDS	972	forward	virB11-2_2	virB11-2 2 CDS	type IV secretion system protein VirB11
N6_01618	1640004	1639531	CDS	474	forward		hypothetical protein CDS	hypothetical protein
N6_01619	1640263	1640006	CDS	258	forward		hypothetical protein CDS	hypothetical protein
N6_01620	1642495	1640282	CDS	2214	forward		conjugal transfer protein (traG) CDS	conjugal transfer protein (traG)
N6_01621	1642988	1642692	CDS	297	reverse		hypothetical protein CDS	hypothetical protein
N6_01622	1645312	1643315	CDS	1998	forward	virD2-1_2	virD2-1 2 CDS	relaxase
N6_01624	1651279	1649738	CDS	1542	forward		comB9-like competence protein CDS	comB9-like competence protein
N6_01625	1652511	1651276	CDS	1236	forward	comB10-2	comB10-2 CDS	competence protein
N6_01626	1652874	1652581	CDS	294	forward		hypothetical protein CDS	hypothetical protein
N6_01627	1653149	1652961	CDS	189	forward		hypothetical protein CDS	hypothetical protein
N6_01629	1656688	1655540	CDS	1149	reverse		putative transposase CDS	putative transposase
N6_01630	1657124	1656657	CDS	468	reverse		ISHa1152 transposase A CDS	ISHa1152 transposase A
N6_01631	1658191	1657583	CDS	609	forward	parA_2	parA 2 CDS	chromosome partitioning protein ParA
N6_01632	1658557	1658273	CDS	285	forward		hypothetical protein CDS	hypothetical protein
N6_01633	1659769	1658534	CDS	1236	reverse		outer membrane protein CDS	outer membrane protein
N6_01634	1660888	1659776	CDS	1113	reverse	hopJ_3	hopJ 3 CDS	outer membrane protein HopJ
N6_01635	1661073	1660981	CDS	93	forward		hypothetical protein CDS	hypothetical protein
N6_01636	1661688	1661173	CDS	516	reverse		putative type I restriction enzyme specificity subunit CDS	putative type I restriction enzyme specificity subunit
N6_01637	1662585	1661884	CDS	702	forward	comB8-2	comB8-2 CDS	competence protein
N6_01638	1663572	1663036	CDS	537	forward	babA	babA CDS	blood group antigen-binding adhesin BabA
N6_01639	1664200	1663520	CDS	681	reverse		hypothetical protein CDS	hypothetical protein
N6_01640	1664507	1664154	CDS	354	reverse		hypothetical protein CDS	hypothetical protein
N6_01641	1665371	1664745	CDS	627	forward		hypothetical protein CDS	hypothetical protein
