# Supplementary material for: Single-base resolution quantitative genome methylation analysis in the model bacterium Helicobacter pylori by enzymatic methyl sequencing (EM-Seq) reveals influence of strain, growth phase, and methyl homeostasis
Source: BMC Biol. 2024 May 29;22:125. doi: 10.1186/s12915-024-01921-1 (PMC11134628; doi:10.1186/s12915-024-01921-1)
Supplement: Supplementary file 3 — Additional file 3: Table S2. EM-seq conversion frequencies [%] for all cytosine-methylated sites (Gm5CGC, Tm4CTTC, m5CCTC motifs) in the H. pylori N6 genome. [file 12915_2024_1921_MOESM3_ESM.xlsx]

## Sheet: N6_GCGC
Table S2: EM-seq conversion frequencies [%] (inverse measure of methylation [%]) for all Gm5CGC motifs/sites in the H. pylori N6 genome (two replicates for each condition)
Position (bp)	N6-wt_plate_rep1	N6-wt_plate_rep2	N6-wt_4h_rep1	N6-wt_4h_rep2	N6-gcgc_rep1	N6-gcgc_rep2	N6-tcttc_rep1	N6-tcttc_rep2	N6wt-OD05_rep1	N6wt-OD05_rep2	N6wt-OD1_rep1	N6wt-OD1_rep2	N6-luxS_rep1	N6-luxS_rep2	N6wt+Met_rep1	N6wt+Met_rep2	N6wt-WOmet_rep1	N6wt-WOmet_rep2
706	0	1.69492	0	0	100	100	3.57143	2.63158	5.55556	5.71429	0	10.8696	0	2.27273	7.69231	1.03093	7.14286	5.66038
707	0	1.63934	2.27273	1.38889	100	100	0.877193	0	0	3.125	0	2.32558	0	4.08163	10	1.5873	0	13.6364
1250	0	1.9802	4	5.12821	100	100	2	0.699301	7.40741	6.66667	22.2222	14.7059	1.13636	10.7143	7.14286	2.43902	11.4754	10.1695
1251	3.7037	6.25	1.53846	3.38983	96.875	97.8723	0.671141	1.88679	0	0	0	8.06452	0	8.16327	8.33333	1.08696	7.69231	10.2041
1360	0	0	0	4.61538	100	99.0291	0	1.45985	0	3.125	0	6.55738	2.7027	6.25	0	0	5.12821	7.40741
1361	0	1.63934	0	7.14286	100	100	2.83688	2.88462	0	25	0	14.8148	3.57143	12.8205	0	4	2.43902	17.0213
1881	0	0	2.17391	1.69492	100	99.0826	0.813008	0	0	0	0	0	0	3.77358	0	0	0	4.44444
1882	4.7619	0	1.42857	3.94737	96	100	0.826446	0	0	0	4.7619	4.87805	1.81818	1.66667	0	3.57143	6.15385	4.34783
1949	0	2.40964	8.88889	11.25	95	98.9362	3.7037	6.03448	4.54545	12.9032	13.6364	24.4444	4	20.8333	16.6667	9.27835	8.82353	22.7273
1950	0	2.8169	2.08333	0	100	97.2973	2.83019	1.03093	0	0	5.88235	5.40541	0	9.80392	12.5	5.19481	8.51064	20
1970	3.33333	2.5974	0	3.94737	95	98.9691	4.58716	5.08475	8.69565	15.625	7.14286	14	2.73973	7.69231	7.69231	6.86275	11.1111	26.5306
1971	0	4.41176	8.69565	15.5172	100	98.5915	6.25	5.82524	5.26316	24.2424	10.5263	32.3529	6.34921	11.1111	0	6.84932	11.1111	20
2084	0	1.5873	2.12766	12.1951	100	98.8506	1.9802	0.869565	0	10.3448	6.25	11.4286	1.47059	10.2564	11.1111	5.88235	12.1951	12
2085	0	0	5.88235	6.55738	100	100	0.826446	0	0	6.45161	8.69565	4.7619	0	6.38298	0	4.87805	10.9091	2.43902
2690	0	0	0	0	100	95.3488	0	1.5873	0	0	0	5.26316	0	0	0	1.2987	0	0
2691	0	0	0	1.35135	96.5517	100	0	0.833333	0	10.8108	0	13.3333	0	6.12245	0	1.81818	4.08163	4
2735	0	0	5.88235	13.0435	100	95.6044	1.0989	3.0303	7.40741	4.16667	0	21.0526	0	2.22222	16.6667	4.6875	3.33333	15
2736	0	0	0	1.13636	94.2857	98	2.15827	0.746269	0	2.04082	11.4286	8	2.27273	1.69492	0	3.07692	6.45161	2.04082
2744	0	5.35714	9.375	16.2791	100	96.5909	6.81818	6.74157	3.84615	23.3333	6.25	23.6842	3.1746	25	16.6667	9.375	28.5714	33.3333
2745	3.33333	1.16279	3.57143	3.26087	94.7368	100	1.41844	2.32558	0	4.25532	2.77778	8	3.26087	14.5455	0	3.07692	5.26316	14.5833
3529	0	5.88235	5.26316	5.40541	100	100	4.25532	4.08163	0	17.8571	0	14.2857	3.33333	11.1111	14.2857	1.63934	7.40741	21.9512
3530	0	1.04167	0	2.91262	100	100	2.38095	3.125	9.67742	7.14286	0	12	5.10204	11.4286	5.88235	6.08696	12.5	12.963
3552	0	6	5.55556	13.8889	100	98.5075	3.37079	6.74157	18.75	26.087	10	18.75	7.14286	30.7692	12.5	10.1695	28.5714	40
3553	0	3.40909	0	6.12245	100	100	1.75439	0.617284	2.85714	6.97674	0	8.88889	2.15054	12.1622	16.6667	2.52101	12.1212	6.77966
3660	0	0	0	8	90	98.75	4.71698	4.90196	8.69565	25	21.4286	37.2093	0	10.4167	0	7.8125	17.0732	18.1818
3661	0	1	0	4.70588	100	98.4375	0	0	0	3.77358	4	4.16667	3.8961	6.55738	0	0.884956	6.45161	0
3992	0	4.65116	0	6.06061	100	98.8636	1.94175	3.09278	0	10.8108	0	12.5	4.08163	4.44444	25	3.44828	10.7143	28.5714
3993	2.63158	1.13636	3.63636	8.43373	100	100	2.87356	2.98507	0	11.3636	7.40741	13.5593	3.52941	8.92857	10	5.66038	18.75	8.69565
4336	0	1.81818	6.52174	13.1148	100	94.3396	3.09278	7.76699	3.7037	17.1429	15	21.6216	1.81818	17.8571	33.3333	1.38889	18.4211	24.2424
4337	0	1.0989	5.55556	13.5135	100	100	3.4965	4.23729	13.6364	26.1905	7.69231	19.5652	1.28205	24.4444	10	4.44444	12.5	17.0213
4648	0	1.19048	0	1.42857	100	98.6301	0.909091	3.36134	3.57143	7.69231	0	10.5263	1.23457	6.55738	0	3.09278	6.52174	12.5
4649	0	0	1.92308	1.35135	100	100	0	0.833333	3.84615	7.5	0	1.75439	0	1.96078	7.69231	1.83486	2.08333	2.38095
5693	8.33333	0	11.3636	9.09091	100	98.8636	5.26316	6.66667	0	0	0	10.8108	0	17.1429	0	2.38095	12.9032	13.5135
5694	0	0	1.81818	4.10959	96.7742	98.1651	2.05479	4.37956	0	8.57143	0	12.069	1.47059	6.97674	18.1818	3.40909	8.33333	9.09091
5733	0	11.7647	15.3846	15.2174	100	98.8372	8.73786	8.25688	5.26316	10	11.1111	35.8974	1.96078	15.625	0	9.21053	14.2857	12.5
5734	7.40741	12.3457	19.2308	26.087	96.9697	98.2456	18.7919	19.1781	18.5185	31.8182	16.6667	32.0755	10.9589	38.4615	27.2727	17.0213	46.2963	45.4545
5863	0	4.6875	8.47458	7.69231	100	97.9798	7.57576	3.73832	4	9.375	15.3846	30.2326	6.12245	7.14286	25	12.5	26.6667	26.6667
5864	0	3.8961	2.63158	2	95.8333	97.3684	1.73913	2.94118	6.25	3.44828	6.25	5.55556	1.72414	0	0	0	20	9.7561
6197	0	7.40741	5	14.5833	100	100	6.79612	8.33333	6.89655	15	0	33.3333	4.65116	8.57143	0	7.24638	14.6341	18.4211
6198	3.7037	1.0989	4	2.5974	100	98.3193	2.08333	2.39521	6.25	6.97674	0	12.2449	1.35135	2.22222	11.1111	3.2	10.1449	10.3448
6347	0	0	4.34783	2.38095	100	97.3684	5.05051	3	7.14286	8.88889	0	14.2857	0	3.84615	0	6.55738	11.6279	11.1111
6348	0	2.04082	7.27273	11.1111	100	99.0991	4.48718	6.29371	19.3548	23.2558	18.75	24.4444	1.44928	18.6441	16.6667	3.53982	30.6122	22.2222
6813	0	0	0	5.26316	100	98.9247	1.5625	0	3.57143	13.3333	0	2.85714	1.53846	7.27273	14.2857	1.31579	15.2174	16.6667
6814	0	1.13636	4.34783	2.8169	100	96.748	1.25	1.86335	3.22581	9.52381	0	11.5385	0	4	12.5	2	6.66667	11.3636
6962	0	3.22581	1.88679	2.04082	100	96.0526	4.90196	2.85714	4.7619	13.9535	6.25	8.88889	1.75439	6.97674	0	3.57143	4.87805	20.7547
6963	0	1.0989	0	4.54545	100	96.4912	1.93548	0.617284	0	7.69231	0	1.88679	1.16279	7.69231	0	2	0	5.71429
6996	0	0	1.72414	6.52174	100	97.5904	1.0989	1.05263	5	6.66667	5.55556	15.2174	1.75439	4.87805	0	2.5	11.1111	10.7143
6997	0	1.13636	1.72414	3.37079	100	100	0.666667	2.46914	4.7619	2.5641	5.88235	5	1.08696	3.33333	0	0.970874	0	6.25
7010	0	2.08333	3.84615	11.6279	100	100	2.29885	5.20833	8.69565	4.7619	5.26316	11.6279	0	15	0	6.17284	13.8889	19.2982
7011	0	7.31707	3.33333	4.3956	100	97.4138	2.5641	3.87097	4.54545	5.26316	11.1111	15.2542	1.1236	15.625	0	2.9703	10	9.45946
7542	18.1818	29.5082	33.3333	13.0435	100	98.9011	32.3077	24.2718	31.5789	40	21.4286	47.0588	6.25	43.9024	33.3333	29.4872	32.5	40
7543	0	1.26582	0	0	95.8333	99.1379	0.740741	0.724638	0	0	0	4.65116	0	1.81818	10	0	0	2.7027
7544	0	0	0	0	100	98.9011	0.775194	0	0	4.44444	0	5.88235	0	2.38095	0	0	2.7027	2.5641
7545	20	38.1579	46.9388	41.791	96	98.2759	45.5882	52.2059	66.6667	68.9655	54.1667	74.4186	39.0625	40.7407	36.3636	56.7308	62.2222	47.2222
7703	0	2.5641	0	0	100	98.5294	0	0	0	2.27273	11.1111	10.3448	0	4.7619	8.33333	3.84615	3.22581	4.54545
7704	8.57143	12.5	10.1695	17.4603	100	97.3451	8.52713	12.9771	11.1111	21.0526	20.8333	36.3636	9.21053	23.3333	40	14.2857	25.7143	37.5
8486	0	1.49254	0	2.66667	100	100	1.86916	0.869565	0	0	0	2.43902	0	0	11.1111	0	8.10811	5.26316
8487	2.85714	4.81928	1.78571	8.86076	100	98.8095	5.36913	3.90625	0	15.5172	0	17.1429	2.5974	13.0435	0	8.73786	14.2857	15
8772	0	5.55556	2.32558	12.2449	96.2963	100	3.80952	3.7037	12.5	16.6667	0	13.0435	3.7037	21.2766	0	2.8169	18.5185	17.9487
8773	0	1.0101	3.8961	3.7037	100	100	2.89017	2.40964	0	9.30233	0	12.2449	1.2987	6.49351	5.88235	1.88679	1.72414	5.45455
8802	12	5.45455	8.51064	6.77966	96.4286	97.5904	9.32203	9.90099	0	17.2414	0	10	4.91803	13.9535	0	9.52381	8.10811	11.6279
8803	0	10.5263	12.3288	12.6984	100	100	15.6069	15.625	33.3333	30.9524	15.7895	24.0741	10.8108	22.3684	31.25	25	24.1379	33.3333
8841	0	0	2.32558	1.69492	96.4286	98.7952	1.7094	1.72414	8.33333	3.33333	0	11.4286	3.125	2.04082	0	1.0989	6.38298	6.25
8842	5.12821	1.17647	0	0	100	100	2.40964	0.70922	0	4.25532	0	6.38298	1.42857	0	15.3846	1.17647	2.17391	7.31707
9114	5.26316	1.75439	4.7619	9.61538	95.4545	97.3333	6.86275	6.18557	9.09091	19.3548	0	17.5	4.08163	23.913	10	15.873	29.0323	18.75
9115	0	3.09278	3.07692	7.05882	96.875	99.0826	3.94737	5.19481	4	13.1579	8.69565	12.8205	1.03093	10.6383	0	6.4	14	12.2449
9155	0	0	0	4.87805	100	100	2.35294	1.03093	0	5.71429	0	2.7027	0	8.51064	0	0	3.7037	14.6341
9156	0	0	1.47059	2.46914	100	100	0.787402	0.645161	0	2	0	10.9375	0	10.4167	14.2857	1.53846	5.55556	7.84314
9215	0	0	4.54545	2.77778	100	97.3333	2.53165	1.9802	7.69231	7.14286	0	10	0	10.2564	0	0	0	10.5263
9216	0	1.9802	0	0.980392	100	97.9167	1.23457	2.71739	5.55556	8.69565	0	6.15385	0	3.57143	14.2857	0.689655	5.88235	10.9375
9268	0	0	0	4.87805	100	100	1.38889	4.9505	0	7.40741	7.69231	10	3.27869	2.5641	0	3.77358	6.45161	9.375
9269	0	1.85185	5.19481	3.8835	100	100	2.27273	2.23464	0	10.2041	5	14.0351	0.990099	7.24638	0	4.34783	8.51064	20
9434	0	0	0	0	100	100	0	2.12766	5.88235	6.45161	5	10.8108	0	17.6471	9.09091	4.61538	19.0476	7.14286
9435	1.88679	2.72727	2.40964	4.0404	96.875	98.4	3.26087	4.37158	0	0	0	1.78571	7.07071	4.6875	8.33333	4.16667	5.76923	14.5455
9787	0	0	2.77778	3.1746	100	98.9583	1.76991	1.92308	0	3.44828	0	9.30233	0	6.25	0	1.20482	3.125	8.33333
9788	0	0.877193	4.81928	3.0303	95.7447	96.9697	2.61438	3.28947	0	10.8108	0	9.375	1.2987	8.69565	9.09091	8.77193	13.253	6.15385
9840	0	0	0	2.7027	100	97.9381	0.943396	1.92308	0	3.22581	0	4.65116	0	0	0	1.28205	5.26316	10
9841	0	1	3.79747	3.79747	94.5946	98.8764	0.689655	1.6129	3.44828	11.1111	3.22581	17.2414	3.75	14.8936	0	5.43478	10.7692	10.9375
10091	3.84615	0	5.26316	3.27869	100	98.7342	2	3.09278	7.69231	6.66667	0	10.3448	0	9.30233	0	3.8961	16.6667	20
10092	0	0	1.47059	2.53165	100	99.0196	1.43885	0.740741	7.40741	6.97674	0	6.81818	4.70588	10	0	0	5.08475	8.06452
10115	0	0	0	8.77193	100	97.6744	0	2.15054	0	15.625	0	0	4.54545	2.5	14.2857	4	10	11.9048
10116	0	0.952381	1.6129	0	100	100	1.94805	2.94118	0	2.32558	0	11.3636	0	7.93651	0	0	5.35714	11.7647
10170	0	1.44928	5.26316	1.53846	100	94.4444	0.980392	1.04167	0	2.94118	7.69231	3.125	2.22222	4.25532	0	4	0	4
10171	0	1	1.40845	2.04082	100	100	3.01205	0.719424	0	2.5641	0	12.2807	1.19048	4.61538	0	4.16667	9.09091	15
10283	0	0	0	3.0303	100	98.9011	2.83019	0.746269	5.88235	9.52381	0	4.7619	0	5.66038	0	3.52941	6.38298	7.69231
10284	0	2.7027	3.44828	0	100	100	1.81818	1.40845	0	0	0	8	1.49254	5.76923	0	1.88679	15	12.5
10331	0	2.66667	16	25.4237	100	96.6292	9.2437	11.5702	13.6364	28.2051	10.5263	42.8571	6.77966	29.6296	53.8462	11.1111	22.4138	31.746
10332	0	1.31579	3.44828	2.24719	100	100	0.684932	1.55039	0	2.63158	0	5.66038	2.89855	2.08333	0	1.94175	10	7.69231
10391	0	3.0303	0	0	100	99.0196	0.833333	1.7094	0	7.31707	0	5.40541	1.81818	1.85185	9.09091	1.21951	6.55738	2.38095
10392	0	1.44928	3.44828	3.75	100	98.8235	3.78788	0.884956	0	4.25532	0	6.25	3.0303	0	0	1.04167	1.88679	4.65116
10709	0	6.15385	11.1111	10.4167	100	98.9247	5.17241	5.12821	8	13.5135	26.3158	28	7.40741	16.6667	0	13.4146	16.6667	20.5882
10710	0	3.0303	3.50877	6.66667	100	96.1165	3.57143	4.41176	0	3.84615	5	12	1.66667	3.22581	0	1.9802	6.15385	10.9091
11151	0	0	7.40741	5.55556	100	98.913	7.14286	5.66038	4	5.26316	0	8.33333	2.04082	9.09091	0	11.1111	12.1212	10.2564
11152	0	0	5	5.74713	100	97.7612	2.39521	3.24675	0	1.81818	0	15.2542	3.65854	9.83607	9.09091	4.54545	15.6863	13.7931
11527	0	2.5641	3.33333	5	100	98.0583	2.29008	1.76991	0	13.3333	7.14286	5.71429	6.06061	4.25532	11.7647	4	2.12766	11.6279
11528	0	3.0303	4.25532	3.27869	100	98.8235	3.53982	2.9703	0	8.57143	0	9.09091	0	5	0	7.77778	10.5263	10.8108
11591	0	1.49254	2	4.22535	100	97.7011	1.7094	0	0	2.94118	0	2.85714	1.5625	4.25532	0	4.3956	10	4
11592	0	3.22581	10	5.26316	100	94.7368	3.44828	8.40336	3.57143	16.6667	15.3846	11.7647	0	15.7895	16.6667	6.45161	12.1212	17.9487
11617	8.69565	6.34921	4.34783	4.28571	100	98.8095	0.925926	8.75912	2.77778	9.375	8.33333	12.8205	1.51515	17.5	21.0526	9.7561	24.4444	22
11618	0	0	0	1.85185	100	94.8718	0	1.73913	0	2.94118	8.33333	6.25	1.81818	9.7561	0	0	10	0
11906	0	3.1746	2.32558	0	100	98.6667	3.66972	3.125	4.34783	13.3333	6.66667	23.5294	5.88235	13.5135	0	5.71429	15.625	9.09091
11907	0	0	0	6.49351	90.9091	98.0198	5.66038	10.7438	6.45161	8.82353	9.09091	12.8205	3.0303	20.339	12.5	7.52688	14.8148	23.0769
12161	0	1.5625	2.5	1.5625	100	100	0	0	0	5.88235	0	4.7619	0	4.7619	0	1.03093	0	9.67742
12162	2.7027	1.04167	3.57143	12.766	100	97.561	0.595238	1.1976	5.55556	7.69231	6.25	7.84314	2.32558	18.1818	0	3.15789	6.55738	12.5
12354	8.33333	1.69492	0	8.77193	100	100	5.40541	3.7037	5	0	0	20.5882	2.32558	19.2308	11.1111	3	22.2222	14.2857
12355	0	4.93827	0	1.31579	100	100	1.93548	0	0	2.7027	0	7.84314	0	0	0	2.08333	2	1.75439
12472	0	0	2.5641	0	100	98.4615	0	0	0	6.89655	0	4.25532	0	0	0	1.35135	6.06061	0
12473	0	0	3.0303	1.66667	100	100	0.649351	0.793651	0	3.44828	0	4.08163	2.5641	0	0	3	3.125	5.88235
12522	5.26316	2.63158	2.22222	10.5263	100	98.5714	4.58716	5.74713	6.25	18.5185	7.14286	16.3265	2.32558	27.2727	22.2222	4.05405	15.625	13.8889
12523	0	0	0	5.26316	100	98.7013	0	5.45455	5.88235	4	0	2.5641	4.41176	2.77778	0	2.63158	8	4.44444
12581	0	0	2.17391	3.38983	100	96.8085	1.86916	1.13636	0	3.33333	0	4.16667	0	2.63158	0	1.2987	12.5	0
12582	0	0	6.38298	5.66038	100	98.5915	4.0404	3.19149	0	7.69231	4.16667	16.129	1.69492	21.4286	14.2857	10.4478	0	16.2162
12636	0	1.78571	2.04082	7.69231	100	96.6292	1.96078	1.11111	10	9.375	5.88235	4.54545	2.22222	5.71429	0	3.75	10.2564	13.9535
12637	7.40741	1.85185	3.33333	7.69231	100	97.619	5.30973	3.7037	18.75	30.5556	8	30	1.6129	18.75	20	7.22892	17.6471	18.6047
12665	0	0	3.77358	3.33333	100	95.4545	0	3.125	0	2.77778	6.66667	13.8889	2.04082	5.88235	0	1	5	4.34783
12666	3.125	0	1.75439	16.9492	100	97.8261	1.76991	5.10204	0	12.9032	7.40741	17.5	1.72414	13.1579	16.6667	2.35294	5.40541	10.6383
12736	0	0	0	1.35135	100	97.9798	0	0.806452	0	2.27273	5	6	0	11.6279	0	1.86916	2	8.16327
12737	2.7027	4.65116	6.25	10.8108	96.875	96.1039	4.46429	9.52381	11.1111	16.2162	11.1111	15	2.12766	10.5263	9.09091	6.09756	15.1515	24.4444
12881	0	0	0	4.25532	93.3333	100	0	0.862069	5.88235	9.375	0	4.34783	0	0	0	2.24719	4.87805	2.5
12882	0	2.85714	2.17391	0	100	100	1.78571	3.44828	0	11.4286	5.26316	5.88235	0	16.6667	10	3.84615	16.2791	2.32558
12892	0	0	2.43902	5.88235	94.1176	100	0	2.63158	0	3.33333	7.69231	2.32558	0	0	9.09091	2.29885	5.71429	9.52381
12893	0	1.35135	2.12766	6.45161	100	100	1.81818	3.44828	4	5.40541	0	3.84615	0	13.3333	0	2.38095	11.3636	6.66667
13049	0	1.78571	7.40741	2.08333	100	98.4127	2.7027	2.22222	0	3.22581	10	21.0526	1.78571	6.45161	0	4.16667	10	24.3902
13050	0	2.12766	1.47059	3.57143	100	100	1.96078	6.57895	0	13.1579	7.14286	2.17391	6.15385	1.5873	0	2.47934	3.44828	3.77358
13303	0	0	0	0	100	95.7746	3.22581	1.23457	0	11.5385	0	10	6.81818	15.1515	0	3.38983	24.1379	2.94118
13304	0	2.10526	2.17391	7.14286	100	99.0566	3.20513	1.92308	7.40741	2.7027	0	5.66038	1.63934	6.89655	0	0	5.88235	3.77358
13470	0	0	2.38095	2.5	100	98.4848	1.78571	0	3.22581	2.7027	0	0	0	0	0	0	3.84615	4.54545
13471	0	0	1.28205	7.04225	100	98.9899	4.41176	5.92593	10.5263	10.8108	0	22.807	1.49254	16.3265	5.55556	4.0404	12	28
13546	0	0	0	2.38095	100	96.3636	3.125	1.17647	4.16667	7.40741	7.69231	20.5128	0	11.5385	8.33333	3.44828	9.52381	15.5556
13547	3.7037	2.17391	0	1.53846	100	98.9583	2.91971	2.08333	10.5263	6.97674	7.14286	13.7931	1.26582	9.375	7.14286	3.73832	12.766	18.1818
14343	0	0	0	1.75439	100	100	1.9802	1.69492	0	6.97674	0	8.69565	0	12.5	0	0.970874	8.33333	9.30233
14344	0	0	0	2.5974	100	100	0	1.5625	0	3.7037	0	17.9487	0	2.5	0	2.5	9.52381	2.77778
15299	0	0	0	0	100	92.5	0	0	5	2.27273	0	2.5	2.66667	4.54545	0	1.11111	2.5	4.44444
15300	0	1.05263	0	0	100	100	2.95858	1.2987	0	4.7619	0	3.7037	1.63934	7.01754	0	1.02041	7.69231	5.88235
15983	0	0	2.43902	4.08163	95	100	0.952381	2.35294	0	0	0	4.44444	1.85185	6.97674	0	1.35135	0	17.3913
15984	0	1.42857	1.51515	0	95.6522	99.0909	1.42857	2.83688	0	2.32558	0	6.25	0	3.77358	0	1.0101	4.54545	1.92308
16065	3.44828	0	2.27273	0	96	97.7528	0.787402	2.08333	0	0	0	4.54545	0	6.12245	11.1111	1.17647	13.3333	8.33333
16066	0	0	0	5	95.2381	98.9474	1.78571	0.917431	0	0	3.7037	2.63158	1.53846	7.69231	0	3.37079	6.06061	8.92857
16391	7.40741	0	10.2564	0	79.1667	90.2439	1.5873	2.47934	10.7143	14.2857	7.69231	12.8205	3.84615	8.88889	0	5.68182	12.1951	11.6279
16392	0	0	5.66038	10.2041	100	100	5.83942	5.47945	9.09091	22.2222	0	15.5556	2.73973	7.84314	0	3.48837	5.88235	12.1212
16591	0	1.6129	1.75439	9.09091	100	98.75	2.3622	0	0	9.67742	3.33333	11.9048	1.49254	7.69231	0	0	6.52174	7.40741
16592	3.22581	3.27869	4	0	100	100	3.57143	0.757576	0	4.7619	0	11.5385	4.61538	4.7619	0	0	1.88679	12.766
16709	7.14286	1.44928	1.72414	0	100	96.7391	1.65289	2.94118	11.1111	5.71429	4.54545	0	1.72414	1.72414	0	1.1236	0	0
16710	3.22581	0	0	0	100	98.8095	3.05344	3.14961	0	0	0	0	2.85714	2	13.3333	2.5	2.22222	2.5
16779	0	2.98507	3.44828	0	100	97.5	0.724638	4.12371	4.7619	12.5	0	13.6364	0	7.27273	20	5.37634	4.7619	14.2857
16780	4	6.84932	0	2.5974	94.7368	98.75	6.94444	4.6875	0	2.43902	0	2.32558	1.44928	4.25532	0	3.19149	1.96078	14.8936
17102	0	0	3.77358	3.38983	95	95.4128	3.125	0.961538	0	2.38095	0	12.8205	2	6	16.6667	0.980392	7.69231	3.7037
17103	0	1.38889	0	2.17391	100	98.1651	1.5873	0.787402	3.7037	4.34783	0	3.77358	1.35135	0	0	1.0101	1.75439	0
17216	0	2.24719	4.6875	6.89655	100	97.5	5.55556	5.6338	9.67742	13.7255	16.6667	16.9811	0	17.0213	0	3.66972	20.4082	11.3208
17217	0	1.72414	1.96078	1.66667	100	98.7342	0	1.72414	0	3.125	5	6.25	0	2.04082	0	2.7027	8.51064	2.63158
17316	0	4.93827	1.78571	3.50877	100	99.1304	2.20588	0.869565	2.77778	7.69231	0	5.26316	1.28205	5.88235	5.88235	1.05263	12.5	10.7692
17317	3.125	1.20482	1.44928	1.51515	100	100	0.724638	0	0	2.12766	4.7619	9.61538	0	2	0	2.10526	6.97674	5.12821
17421	0	0	0	0	100	100	1.68067	0.934579	0	0	0	0	1.66667	0	0	0	2.77778	4.08163
17422	0	0	1.63934	1.44928	100	99.0826	2.23881	2.18978	0	2.38095	0	2.7027	3.26087	3.63636	0	0	2	3.92157
17824	0	1.66667	0	0	100	97.6744	0.884956	1.03093	0	0	6.25	2.5641	0	4.25532	10	0	0	2.38095
17825	8.10811	4.28571	15.2174	15.3846	100	96.25	15.534	11.3821	32.4324	20	8.69565	32.5	12.3288	27.2727	50	13.6364	38.2353	52.2727
17981	3.22581	0	0	1.47059	100	98.9247	0.75188	0	0	0	0	3.50877	0	1.88679	0	2.35294	0	2.38095
17982	0	0	0	1.63934	100	97.3333	0.990099	2.80374	0	2.85714	0	5.12821	1.40845	3.84615	0	3.07692	2.08333	0
18023	3.44828	1.49254	2.22222	3.33333	100	96.7033	0.769231	4.6875	0	2.63158	0	11.3636	0	3.57143	0	3.33333	8.33333	5.76923
18024	0	0	2.5641	8.47458	100	100	1.81818	4	3.22581	10	6.66667	8.57143	1.5625	6.25	8.33333	1.53846	9.09091	11.3636
18179	3.84615	3.50877	7.01754	0	100	97.7778	6.92308	11.4286	6.25	8.92857	9.09091	22	3.38983	12.963	21.4286	5.43478	16.129	20
18180	0	3.22581	4.7619	0	100	98.7179	3.22581	8.49057	20	2.5641	16	8.62069	2.17391	4.87805	12.5	9.21053	3.0303	14.2857
18196	3.57143	0	1.92308	2.89855	100	100	1.68067	0.909091	0	3.63636	0	1.88679	0	3.63636	7.69231	0	9.375	5
18197	0	4.54545	2.38095	5.71429	100	98.6111	1.0101	0	5	7.14286	3.84615	11.8644	3.57143	4.25532	0	3.84615	11.1111	11.3636
18245	5	0	0	3.07692	100	98.6667	0	4.80769	3.44828	4.65116	0	20.4545	0	5.76923	0	3.84615	10.3448	8
18246	5.55556	2.77778	3.7037	2.63158	100	98.9011	1.69492	0	7.14286	0	0	9.25926	1.47059	8.33333	10	1.96078	4.7619	3.57143
19092	0	0	4.08163	10.5263	100	98.5714	4.70588	2.27273	0	7.40741	0	32.2581	3.92157	15.9091	0	6.45161	15.3846	18.6047
19093	0	0	1.75439	1.26582	96.6667	100	2.5974	1.875	4.7619	8.51064	0	1.85185	0	7.27273	0	2.5641	0	7.40741
19132	0	0	1.81818	2.38095	100	100	2.12766	0	4.34783	0	0	9.375	4.44444	2.94118	0	2.7027	16	13.0435
19133	2.43902	2.9703	0	2.1978	96.7742	100	3.3557	3.14465	5	1.92308	7.14286	11.8644	2.73973	5.76923	0	3.53982	4	5.76923
19694	0	1.38889	0	5.12821	100	100	2.67857	0	0	8.69565	5.88235	5.26316	0	7.57576	0	2	4.25532	10.2041
19695	0	2.63158	12.963	17.3077	100	98.7654	4.2735	4	8	23.6842	15.3846	22.2222	1.85185	18.6047	0	7.04225	18	9.43396
19829	0	0	2.5	1.51515	94.1176	100	1.06383	1.68067	0	3.44828	0	6.06061	2.04082	4.44444	0	0	3.33333	10.2564
19830	0	3.48837	6.55738	5.33333	100	100	5	2.23881	3.44828	7.5	0	13.3333	2.7027	9.52381	15.3846	1.21951	7.93651	13.3333
20198	0	2.38095	0	4.05405	100	100	0	0.699301	0	5.55556	0	2.12766	0	2	0	0	2.27273	0
20199	4.34783	7.79221	10.4167	18.0328	96.2963	98.8372	10.5691	9.40171	13.6364	27.027	33.3333	26.8293	4.22535	17.9487	0	9.87654	38.4615	34.8837
20240	0	0	1.81818	3.22581	100	100	0.724638	1.63934	0	6.66667	0	0	0	0	0	0	2.5	10.5263
20241	0	7.52688	7.40741	19.0476	96.7742	94.5055	13.4752	17.8571	32	20.5882	23.8095	40.4255	7.69231	38.8889	25	14.4737	28.5714	30.9524
20391	0	0	0	3.44828	100	96.1165	0	1.9802	0	13.3333	0	2.63158	0	8.33333	0	3.26087	2.5	5.26316
20392	0	1.26582	0	1.17647	95.6522	95.4023	2.54777	3.90625	0	3.22581	0	13.5135	3.125	17.1429	0	2.27273	5.76923	2.38095
20604	0	2.77778	9.7561	16.6667	100	100	8.62069	18.2796	15	6.45161	21.4286	28.8889	10.4167	10	0	11.9403	23.5294	36.6667
20605	0	2.9703	2.85714	4.16667	100	98.8889	4.96894	1.25786	9.09091	11.6279	5	8.06452	0	11.1111	11.7647	3.67647	4.54545	6.25
20772	0	0	0	5.35714	100	97.2973	0.934579	1.8018	0	5.26316	0	6.45161	3.63636	2	0	1.03093	8.69565	5.26316
20773	0	7.77778	9.52381	13.0952	96	100	7.36196	9.39597	0	17.1429	17.6471	28.8136	4.30108	18.5185	0	10.2804	20	19.4444
21109	0	1.36986	0	0	100	100	2.91262	0.8	4.7619	5.55556	0	7.54717	1.47059	7.14286	0	0	4.7619	2.04082
21110	0	1.0989	1.81818	1.19048	100	98.9796	0.740741	1.5873	5	5.26316	0	7.14286	0	5.55556	0	2.29885	15.9091	10
21554	0	2.27273	1.85185	1.49254	100	99.0385	0	0	0	0	0	7.31707	1.40845	4.25532	10	1.14943	2.17391	9.7561
21555	6.25	1.42857	0	0	95.6522	96.6292	0	1.48148	5.88235	2.94118	10	7.69231	1.75439	11.5385	0	3.92157	6.38298	12.766
21688	0	0	0	0	100	100	0	1.6	0	11.7647	0	9.09091	0	0	7.69231	2.04082	2.38095	10
21689	0	0	0	7.93651	100	96.9231	6.19469	4.6875	15	18.4211	10.5263	17.5	6.77966	8.33333	33.3333	3.06122	7.5	14.2857
21945	0	12.3288	10.3448	14.5161	100	100	12.2807	10.9244	5.88235	12.9032	18.1818	18.1818	6.38298	18.5185	10	9.27835	23.6842	24.3243
21946	0	0	4.16667	5.7971	95.4545	98.8235	2.68456	5.03597	4.16667	2.38095	6.25	4.08163	2.5974	9.25926	33.3333	3.26087	5.17241	18.1818
23633	0	1.38889	0	2	100	97.8261	0	3.19149	5	2.85714	0	0	0	0	0	1.17647	0	0
23634	0	2.7027	0	3.0303	100	98.0952	0.719424	0.649351	0	4.25532	0	6.25	0	2.12766	0	0	13.7931	5.76923
23990	0	0	0	2.17391	100	100	3.48837	1.86916	13.0435	3.125	6.66667	12.1951	2.12766	7.89474	0	6.06061	7.89474	13.1579
23991	0	1.04167	1.53846	0	96.9697	99.1453	0.729927	1.33333	0	8.57143	0	2.17391	0	4.87805	0	0.970874	5.88235	6.25
26539	0	2.77778	0	6.15385	94.7368	99	0	2.41935	0	12.1951	0	10.5263	1.63934	7.01754	50	3.22581	4.44444	15.873
26540	0	0	0	0	100	99.1667	0.636943	1.84049	0	6.06061	0	10.5263	1.36986	1.51515	5.55556	0.746269	6	8.47458
26658	5.55556	2.8169	1.88679	6.52174	95.2381	98.9362	1.9802	1	3.57143	7.40741	5	18.4211	0	8.33333	12.5	5.7971	13.6364	27.2727
26659	2	0	3.94737	3.33333	100	98.4127	2.76243	3.84615	4.16667	6.66667	0	3.1746	0.934579	6.12245	6.66667	1.66667	9.83607	9.52381
27203	0	2.73973	4.34783	5	100	98.9691	0.900901	1	0	10	0	10.5263	0	5.88235	0	2.17391	12.2449	11.3636
27204	4.08163	8	15.7143	9.70874	100	99.1667	18.8679	20.4225	9.09091	18	11.1111	18.3673	5.33333	23.1884	5.26316	9.27835	16.3636	19.3548
27372	0	2.1978	2.04082	4.22535	92.3077	99.1525	0.775194	0	0	2.63158	7.69231	13.1579	0	13.8889	8.33333	1.92308	2	10
27373	0	0	1.78571	6.57895	100	98.0952	2.12766	3.57143	2.94118	6.25	9.52381	23.6364	3.94737	8.06452	0	3.7037	4	9.09091
27919	0	4.22535	2.32558	17.3913	100	98.8636	4.6729	5.78512	8.33333	6.25	0	19.2982	4.83871	16.2162	10	8.82353	14.2857	30
27920	0	1.11111	4.61538	2.77778	100	100	0	1.48148	0	0	5.26316	2.63158	1.0989	5.88235	0	1.68067	6.66667	0
28344	0	5.08475	10.2564	16.6667	100	98.6111	8.79121	12.2449	0	30.9524	6.66667	31.4286	12.6984	12.963	11.1111	16	17.1429	34.7826
28345	3.22581	0	3.57143	2.85714	100	99.0991	0.769231	4.72441	4.7619	5.88235	0	5.71429	2.89855	17.3913	0	4.12371	5.40541	9.09091
29011	0	0	2.32558	1.88679	93.3333	98.0952	0	0	5.88235	4.7619	0	9.80392	0	0	9.09091	1.0989	13.9535	6.12245
29012	9.52381	2.5641	0	5.71429	100	100	0.862069	1.69492	5.55556	4.87805	0	5.88235	1.47059	3.92157	0	0	8.33333	4
29321	0	1.35135	1.69492	0	100	97.2477	1.50376	1.6	3.84615	3.22581	0	1.42857	0	1.78571	14.2857	1.11111	4.34783	2.63158
29322	0	2.5	0	1.92308	100	98.9474	0	0	4.16667	1.78571	7.14286	0	1.47059	4.87805	0	1.38889	6.97674	0
29423	36.1111	45.1613	35	44.8718	100	99	36.9565	36.9369	52	50	62.5	56.7164	35.2941	47.7273	11.1111	38.1818	42.1053	52.381
29424	0	1.25	3.63636	0	100	96.7033	3.36134	2.10526	0	0	0	2.38095	1.66667	0	0	1.2987	0	0
29425	0	0	0	2.5974	100	98.9474	0.724638	0	0	7.14286	0	3.1746	0	4.54545	0	3.77358	0	4.7619
29426	35.7143	44.8718	42.5926	39.2857	100	96.7033	44.6281	37.234	51.7241	61.5385	55	48.7805	36.6667	47.1698	0	44.1558	64.4444	49.0196
29537	0	0	1.96078	5.97015	100	100	9.80392	4.06504	0	11.1111	12	18.3673	3.1746	10.8696	23.5294	5.69106	9.30233	18.8679
29538	0	2.66667	7.27273	3.22581	100	98.1308	1	0.900901	4.34783	2.5	0	10.4167	0	0	10	2	13.3333	4.54545
29693	5	1.25	1.85185	6.12245	93.75	100	7.63359	3.96825	8.33333	15.625	5.55556	10.2041	1.96078	14.2857	15.3846	3.8961	13.5135	12.5
29694	0	0	1.96078	1.38889	100	98.4375	1.43885	0	0	6.25	5	4.65116	2.12766	4.08163	0	0	0	4.34783
30521	16.129	13.7255	18.5185	12.1622	100	100	1.51515	2.17391	8.33333	5.40541	14.2857	13.7931	0	4.08163	12.5	8.73786	13.1579	20
30522	0	9.09091	6.66667	15.3846	95.6522	98.913	0.900901	0	0	13.5135	0	6.45161	1.5873	4.25532	14.2857	14.8148	5.76923	15.3846
31041	0	0	4.10959	3.8961	100	100	0	0.757576	0	9.30233	0	3.63636	1.49254	4.87805	0	0	2.7027	7.54717
31042	6.25	1.63934	1.88679	2	100	97.3913	2.29008	2.54237	5.26316	14.2857	23.5294	13.8889	1.88679	13.5135	0	7.86517	15.2174	15.7895
31170	4.16667	0	2.7027	0	100	100	2.05479	0.757576	0	6.81818	0	15.625	0	6.66667	0	2.85714	2.22222	5.88235
31171	0	2.5641	2.27273	1.69492	100	97.8022	0.900901	0.925926	0	3.0303	0	11.6279	0	7.27273	0	3.09278	4.54545	17.5
31567	5.12821	5.20833	8.69565	8.04598	100	100	14.2857	8.52713	14.2857	17.0732	8	26.1905	10	11.7647	12.5	8.33333	18	17.4603
31568	3.44828	1.5873	0	4.87805	100	100	6.31579	3.65854	12.5	7.40741	17.3913	14.6341	2	10	7.14286	8.33333	30.5556	30.2326
31670	4	3.84615	3.27869	8.04598	100	98.9247	4.28571	3.62319	3.22581	7.5	6.66667	15.7895	1.28205	8.06452	0	5.49451	13.5593	8.33333
31671	0	3.63636	0	0	100	96.25	1.14943	1.36986	0	12.9032	0	10	0	4.7619	12.5	5.06329	10	16.6667
31936	0	1.11111	0	2.22222	96.2963	100	1.66667	2.17391	0	6.66667	0	8.33333	2.66667	0	0	0.980392	0	3.50877
31937	0	0	2.08333	1.72414	96	98.9362	2.7027	1.73913	9.52381	6.97674	4.7619	8.69565	0	12.963	0	1.0101	10.8108	17.5
32036	4.16667	3.7037	8.16327	11.8644	100	100	10.084	7.46269	11.4286	26.3158	8.33333	32.1429	1.5873	28	25	4.34783	32.5581	20
32037	0	0	0	1.36986	100	100	0	0	0	6.81818	5.88235	7.40741	0	8.51064	0	2	2.38095	2.08333
32375	0	1.25	1.31579	0	100	98.1818	0	1.96078	0	5.71429	4	1.44928	1.33333	3.38983	0	0	0	0
32376	0	1.36986	4	4.83871	95.4545	98.7013	1.68067	0	0	2.85714	0	2.38095	3.33333	2.63158	0	3.1746	2.17391	2.38095
32464	3.33333	3.84615	8.95522	4.87805	100	99	4.54545	4.51613	5	11.3636	12	13.2075	1.25	10.3448	9.09091	6.08696	14.8148	20.7547
32465	0	7.93651	9.7561	15.6863	90.4762	98.0769	7.86517	19.2308	19.0476	32.4324	18.1818	37.8378	17.3077	30	40	19.2308	40	32.5581
32539	0	2.38095	1.5625	1.44928	100	100	1.3986	1.5748	0	2.85714	0	6.12245	0	3.77358	0	0	10.6383	9.61538
32540	0	0	0	0	95	100	4.05405	0	4.16667	0	0	12.5	2.22222	18.1818	0	6.38298	6.89655	5.55556
32580	0	4.81928	3.44828	7.24638	100	97.9592	4.25532	3.50877	7.14286	12.5	6.66667	11.3208	1.38889	8.51064	10	7.20721	15.2174	24.5283
32581	0	0	0	2.43902	94.1176	97.7778	0	3.92157	4.34783	4	0	14.2857	0	13.1579	20	0	5	14.8148
32630	0	1.49254	2.04082	6.25	100	100	1.65289	4	0	5.88235	0	11.7647	0	8.16327	0	2.06186	2.27273	10
32631	0	0	0	0	100	100	1.26582	1	4.54545	0	0	3.22581	0	3.125	0	0	0	7.69231
32743	0	0	0	1.96078	92.8571	98.9474	1.03093	1.69492	5.88235	0	0	17.0732	0	6.97674	16.6667	1.40845	0	10.3448
32744	0	2.32558	5.45455	10.1449	96.875	100	3.30579	2.91971	0	14.2857	0	14.5833	3.125	12.1951	0	5.88235	9.25926	16.6667
32816	0	0	0	6.34921	100	100	0.806452	0.854701	0	3.125	0	8	1.38889	11.1111	0	1.35135	7.14286	5
32817	0	0	1.49254	2.5974	100	97.3684	0.78125	1.51515	0	2.63158	0	2	1.20482	5	6.66667	0.877193	4.87805	4
33309	0	6.81818	13.5593	17.8947	96.9697	100	9.43396	9.87654	12.5	26.3158	16.6667	31.4815	8.21918	28.5714	30.7692	20	23.913	14.2857
33310	0	2.32558	7.27273	9.375	100	97.2973	9.09091	5.26316	23.8095	8.57143	0	26.3158	5.17241	17.7778	0	5.47945	15.3846	30.1887
33697	0	3.94737	3.33333	5.71429	100	100	2.68456	5.71429	3.22581	13.5135	6.25	22	3.22581	16.2791	20	4.54545	20.9302	9.7561
33698	0	0	0	5	100	100	2.4	4.5045	7.14286	5.40541	0	21.9512	0	0	14.2857	2.24719	11.6279	5.55556
34727	2.5641	0	1.5873	5.33333	100	97.8723	0.735294	1.7094	7.69231	4.08163	0	5.35714	0	1.96078	0	2.08333	6.38298	6
34728	0	0	0	2.17391	95	98.3051	0	2.77778	0	0	0	7.69231	3.84615	0	0	2.08333	0	6.66667
34910	0	1.6129	7.84314	5.33333	100	100	3.36134	6.03448	0	34.7826	0	25	1.69492	7.5	12.5	4.65116	18.75	17.0213
34911	0	0	2.27273	3.57143	94.4444	98.7654	0.757576	3.7037	4.7619	11.9048	4.54545	13.6364	0	12.2449	0	2.32558	6	14.8936
35844	3.84615	4.47761	7.31707	16.129	100	99.0826	10.6195	10.2041	11.7647	21.4286	8.33333	22.8571	1.53846	25.7143	33.3333	8.82353	22.8571	39.5349
35845	0	1.13636	1.6129	4.28571	100	100	2.68456	2.08333	0	3.84615	0	4.65116	2.66667	10.6061	11.1111	1.72414	10.3448	10.9091
36090	3.0303	1.44928	1.81818	3.65854	95.2381	100	3.4965	3.84615	3.84615	5	0	14.7541	0	9.43396	0	3	11.1111	3.84615
36091	7.14286	0	0	3.63636	100	100	0	0	0	0	0	13.5135	0	7.14286	12.5	1.19048	9.52381	2.63158
36161	6.06061	19.7917	17.1429	35.8025	100	97.4026	28.169	29.6875	29.1667	37.8378	50	47.3684	14.2857	35.7143	14.2857	32.5843	41.0256	48.0769
36162	0	0	0	0	100	100	2.15054	0	0	0	0	6.45161	0	0	14.2857	3.38983	0	2.43902
36163	0	0	2.85714	1.21951	100	97.4026	0	0.787402	4.16667	2.85714	0	3.63636	0	1.81818	0	0	7.14286	1.96078
36164	58.3333	59.322	67.5	51.6667	100	100	74.4681	63.3333	70.8333	54.5455	53.3333	70.9677	45.8333	56	42.8571	53.4483	52.2727	64.1026
36235	0	0.943396	0	5.05051	100	98.9691	3.8961	2.98507	0	19.6078	5.26316	17.5439	1.02041	13.8462	0	9.90991	7.54717	12.1212
36236	0	0	6.25	13.3333	100	100	1.17647	3.125	3.22581	10.2564	11.1111	19.2308	0	16.129	0	1.38889	15.7895	2.7027
36677	0	5.37634	6.55738	5.49451	100	100	11.5385	15.6716	5.71429	23.0769	0	5.40541	5.19481	12	16.6667	5.55556	8.33333	9.09091
36678	0	24.6154	22.7273	22.807	100	100	21.0526	24.0385	10	27.7778	26.6667	62.2222	11.2903	37.0968	18.1818	22.8916	25.4902	37.8378
37240	0	3.44828	1.19048	0	97.1429	98.1651	2.80899	2.24719	0	5	6.66667	3.33333	3.84615	0	0	3.87097	2.40964	9.83607
37241	0	0	0	3.33333	100	96.8254	0	0	4.7619	0	0	8.16327	0	1.92308	0	1.49254	0	7.69231
37570	7.40741	0	7.14286	14.7541	100	100	6.76692	5.94059	11.5385	21.875	10.5263	22.449	3.84615	25	42.8571	8.21918	31.25	23.6842
37571	4.54545	1.5625	4.22535	5	100	97.8947	0.757576	3.30579	0	17.0213	16.6667	20.4082	0	11.4754	50	2.94118	10	8.33333
38267	5.88235	1.96078	5	5.17241	100	94.8052	6.52174	12.5	4.16667	16.2791	4.7619	30.303	3.50877	16.2162	0	8.69565	17.6471	24.4444
38268	0	0	0	1.36986	100	98.8372	0.694444	2.47934	0	2.5	7.69231	0	0	5.26316	0	3.8835	0	2.5
38440	23.8095	21.4286	27.2727	30	100	100	32.0312	26.1538	21.0526	20.4545	15.3846	34.7826	16.9014	35.4167	44.4444	21.3592	25.5814	27.451
38441	0	0	0	1.2987	100	98	0.666667	0	0	2.38095	5	0	2.85714	0	0	2.15054	0	5.26316
38442	0	0	1.78571	1.66667	100	100	0.787402	0.775194	0	2.27273	0	0	0	2.08333	0	0.980392	2.27273	0
38443	21.0526	27.4194	27.6596	27.6316	100	97	19.3333	21.2121	38.4615	38.0952	23.8095	42	25.7143	26.5306	40	24.7312	20	29.8246
38490	0	0	0	1.53846	100	100	0.70922	1.65289	8.69565	0	0	6.12245	3.07692	0	0	0	7.31707	8.19672
38491	0	3.1746	1.88679	2.53165	100	98.8235	0.724638	3.0303	0	0	0	25.7143	0	8.82353	0	5	11.1111	7.01754
39906	0	11.1111	10.2041	25.4545	100	98.9362	16.8142	13.913	18.1818	22.5806	25	19.1489	4.47761	18.75	33.3333	14.9425	33.3333	34.375
39907	0	0	0	6.45161	100	98.5714	0.819672	2.5641	0	3.125	0	24.2424	0	5.88235	0	0	5.66038	6.12245
40076	0	0	1.51515	0	100	100	1.71429	0.813008	0	2.63158	0	12.2807	0	7.84314	0	1.86916	8	6.66667
40077	6.25	0	0	15.6863	100	98.7805	2.0202	5.82524	0	11.1111	0	22.7273	2.12766	11.3636	0	4.28571	17.6471	29.4118
40158	0	2.85714	1.20482	6.12245	100	98.4496	1.72414	3.4965	3.7037	15.1515	0	14.2857	1.33333	15.0943	11.1111	3.1746	9.375	16.6667
40159	0	4.44444	0	5.26316	100	96.3855	4.9505	3.47826	4.7619	16.2791	0	18.6047	1.69492	3.63636	0	3.8961	8.33333	5
40224	0	2.06186	0	1.05263	100	100	1.30719	1.38889	0	0	4.16667	10.9375	3.84615	0	6.25	1.88679	0	12.963
40225	0	1.81818	4.16667	1.5873	100	98.8372	0.877193	0	4.54545	8.10811	8.33333	0	1.40845	4.08163	0	0	2.32558	0
41278	0	0	2.17391	0	100	100	0	0.917431	0	0	0	2.43902	2.12766	0	0	0	2.77778	1.75439
41279	0	1.44928	3.77358	10.2041	100	100	5.31915	10.4651	0	14.7059	9.52381	23.3333	9.52381	20	0	6	22.5	8.88889
41690	0	5.40541	5.12821	2.94118	100	100	2.6087	2.30769	0	2.27273	4.34783	7.5	0	4.16667	0	0	6.97674	12.5
41691	0	5.76923	4.87805	12.2449	100	97.0149	2.77778	9.67742	11.7647	23.3333	7.14286	17.0732	0	9.09091	6.66667	7.89474	9.52381	14.2857
41866	0	0	1.53846	5.19481	97.1429	99.0099	1.5873	4.96894	4.7619	17.5	0	10.8696	3.75	14.2857	12.5	2.27273	8	20.9302
41867	0	0	7.35294	0	100	98.8764	1.62602	1.83486	0	0	0	7.14286	1.5625	7.89474	0	1.35135	11.4286	4
42007	0	2.29885	1.6129	0	100	100	2.48447	2.83688	0	2.38095	0	3.44828	1.31579	0	0	0	3.50877	5.35714
42008	0	0	2.22222	0	100	98.6667	1.04167	0.990099	3.125	0	5.88235	9.09091	1.63934	2.63158	0	1.53846	2.94118	11.1111
42080	0	1.31579	0	5.19481	100	100	0.636943	3.27869	5	13.8889	0	20.4545	4.16667	0	0	3.06122	6	11.9048
42081	0	0	2.32558	0	95.4545	93.3333	0.925926	3.09278	0	2.5	8.33333	2.77778	0	2.27273	0	1.40845	3.0303	2.5641
42101	0	1.20482	1.66667	8.21918	100	98.6301	4	4.20168	5.40541	11.7647	5.26316	31.8182	1.51515	2.32558	0	4.49438	17.6471	17.9487
42102	0	0	0	0	95.8333	97.2973	0.884956	2.88462	0	0	0	5.55556	0	0	0	0	0	2.43902
42137	17.1429	31.25	30	32.2581	100	100	27.8195	25	43.75	31.25	50	36.9565	32.7586	17.9487	0	21.9512	35.7143	26.087
42138	0	0	0	0	100	100	2.91262	2.52101	0	0	0	0	2.8169	4.34783	0	1.33333	2.77778	7.14286
42139	0	1.25	1.6129	0	100	100	2.27273	0.877193	0	3.125	0	0	3.38983	0	0	0	0	0
42140	7.14286	21.4286	23.0769	14.6341	100	100	19.0476	25.4237	31.8182	29.5455	16.6667	38.7097	15.7143	31.9149	25	26.5823	30.303	20.5128
42518	0	1.66667	0	0	100	100	2.52101	0	0	0	0	5.88235	0	0	7.69231	1.14943	0	5
42519	3.22581	0	1.47059	2.40964	100	100	4.24242	0.862069	4.54545	5.71429	0	2.32558	1.11111	3.57143	0	2.6087	3.77358	6.89655
42664	0	0	0	0	94.7368	100	0	0	0	0	10	8.69565	0	5	0	0	6.12245	2.94118
42665	0	3.44828	4.34783	3.75	100	99.1228	2.40964	3.44828	20	1.85185	13.6364	7.54717	1.1236	1.66667	0	2.85714	12.2807	5.08475
42894	0	0	0	4.83871	100	100	1.41844	2.58621	4.34783	0	0	5.12821	0	4.08163	0	1.16279	2.7027	0
42895	0	1.44928	5.12821	9.72222	100	98.5915	4.7619	8.59375	5.88235	21.875	0	29.4118	1.69492	13.1579	0	10.989	24.3902	37.5
43013	37.5	20.339	34.0909	20.5479	92	94.3182	19	20.6897	33.3333	25.8065	0	30.7692	24.4898	24	28.5714	20	40	17.7778
43014	0	1.6129	5	7.35294	100	98.913	1.7094	2.34375	5	3.84615	0	11.5385	3.7037	9.09091	0	2.22222	8.57143	10
43015	0	1.75439	4.34783	0	92	94.1176	2.88462	0.854701	5	3.33333	0	7.69231	0	6	0	0	9.52381	2.22222
43016	26.6667	37.7049	58.0645	35.2113	100	100	32.7586	41.2698	60	62.5	18.1818	48.0769	34.6154	34.8837	33.3333	31.8681	43.2432	46.3415
43480	9.67742	1.36986	0	0	100	96.875	1.65289	3.63636	0	8.10811	0	10.8696	3.63636	6.38298	0	3.9604	8.33333	14.8148
43481	0	1.26582	1.78571	1.35135	100	97.0297	1.5625	3.05344	0	6.52174	3.125	5.76923	0	4.44444	0	3.77358	7.84314	5.76923
43754	0	4.34783	1.72414	14.0845	100	98.1481	6.79612	7.62712	19.2308	5.71429	5.55556	39.1304	1.40845	3.92157	12.5	8.33333	20.7547	20.4545
43755	4.34783	0	0	2.94118	100	100	0.662252	1.2987	0	0	0	15.2542	0	1.85185	0	0	6.66667	0
43972	0	0	0	0	100	100	0	1.25	0	0	0	3.0303	1.88679	2.85714	0	2.5974	2.77778	3.7037
43973	0	0	0	0	95.2381	98.0952	2.32558	2.0979	3.57143	0	0	0	2.8169	3.7037	0	3.84615	5	1.72414
44036	0	0	0	2.94118	91.6667	100	1.1236	0	6.25	16.129	0	11.4286	0	10.6383	0	4.61538	9.375	13.8889
44037	3.125	1.19048	0	0	96.4286	100	1.24224	1.27389	7.14286	2.77778	0	2.94118	3.37079	1.5873	5.55556	1.52672	3.77358	3.1746
44041	0	0	2.17391	0	91.6667	100	0	0	0	0	0	13.1579	0	6.52174	0	1.49254	3.125	7.5
44042	0	3.61446	1.72414	4.5977	96.1538	99.0566	3.125	7.18954	6.89655	8.82353	3.44828	20.2899	0	10.9375	16.6667	7.93651	5.26316	6.45161
44215	0	0	1.75439	6.25	100	98.8764	0.990099	3	4	20	13.3333	8.33333	0	7.01754	0	1.06383	15	12.5
44216	0	2.91262	1.6129	3.40909	95.2381	99	3.25203	1.55039	13.3333	7.40741	5.55556	9.80392	2.17391	4.54545	0	2.35294	10.4167	10
44432	0	1.5625	0	7.69231	100	98.6486	1.04167	1.16279	0	0	0	4	0	6.66667	0	1.2987	12.9032	3.22581
44433	2.63158	0.961538	1.53846	2.32558	100	99.0991	0.704225	1.41844	0	1.96078	5.55556	17.5439	0	8.16327	0	1.5873	2.73973	3.22581
44456	0	1.53846	0	0	100	100	0	1.08696	0	4	8.33333	6.66667	1.6129	0	0	1.19048	10.7143	2.94118
44457	2.77778	0	4.22535	2.32558	100	97.5	1.38889	0.729927	0	4.16667	0	10.7143	1.31579	7.27273	0	3.10078	4.10959	1.92308
44638	0	1.2987	0	0	100	100	0.763359	1.72414	0	2.85714	0	5.12821	4.6875	2.04082	11.1111	3.22581	4.25532	9.25926
44639	0	0	5.35714	9.21053	95.4545	99.0099	7.87402	4.23729	0	12.5	9.09091	13.3333	1.35135	13.7255	10	6.74157	12.963	17.3913
44702	0	0	0	3.33333	100	96.1039	1.03093	0	7.69231	14.2857	0	12.9032	0	6.66667	0	2.66667	20.4545	17.0732
44703	3.7037	2.7027	8.51064	4.10959	94.4444	99.0566	1.37931	5.9322	3.57143	8.57143	5.55556	14.2857	0	9.67742	0	0	6.38298	5
44729	0	0	2.27273	1.88679	100	100	1.07527	0	0	5.40541	9.09091	11.1111	1.92308	9.7561	0	0	2.38095	2.38095
44730	0	2.53165	1.92308	1.31579	95	98.0583	2.7972	1.76991	3.7037	0	7.14286	5.55556	1.23457	3.33333	12.5	2.9703	6.52174	9.7561
44738	0	0	2.5	2.12766	100	100	0	1.13636	0	6.25	0	0	0	7.69231	0	3.1746	0	6.81818
44739	4.16667	5.26316	0	2.5	95	98.9583	3.81679	0.925926	3.57143	3.125	7.69231	9.375	1.33333	7.8125	0	2.0202	8.69565	2.43902
44798	0	0	0	4.44444	100	100	2.24719	1.21951	0	14.2857	6.25	6.66667	0	17.9487	14.2857	3.1746	8.33333	5.71429
44799	2.94118	2.17391	1.6129	4.25532	100	99.1597	1.28205	3.5461	4	10	0	15.3846	2.1978	7.27273	12.5	5.6	6.81818	9.09091
45399	3.7037	1.69492	0	8.62069	100	98.5075	7.69231	1.13636	5.88235	10.3448	0	29.2683	2.32558	10.8696	0	4.34783	10	10.7143
45400	5.71429	1.23457	9.33333	8.53659	96.1538	100	2.08333	4.82759	6.25	2.5641	6.66667	12.069	3.8835	5.12821	13.3333	4.71698	7.69231	5.88235
45555	0	0	8.10811	3.77358	95.6522	100	5.94059	4.7619	0	26.087	7.69231	19.2308	4.87805	13.3333	7.14286	8.95522	17.2414	30.5556
45556	1.88679	2.34375	8.69565	5.10949	100	98.4848	4.19162	4.57143	8.33333	9.09091	7.14286	14.2857	3	9.375	7.14286	5.71429	10.3896	4.34783
45710	0	0	0	0	100	93.8462	0	0	0	0	5	2.32558	0	3.22581	0	2.8169	2.17391	0
45711	0	0	0	0	100	97.2973	0	1.48148	3.33333	7.89474	5	9.25926	2.89855	7.8125	8.33333	2.75862	4.91803	6.45161
45803	0	0	0	0	100	98.0392	0	2.46914	0	3.57143	0	11.7647	0	10	8.33333	2.98507	2.63158	14.2857
45804	2.85714	1.40845	2.17391	1.26582	100	97.619	2.3622	1.5873	6.66667	3.22581	0	2.85714	1.78571	8.16327	0	4.34783	0	4.87805
45953	0	0	0	0	87.5	98.4615	0	0	0	2.5641	0	0	0	5	0	0	0	0
45954	0	1.96078	5.26316	5.61798	100	98.3051	4.51613	5.95238	0	2.04082	4	13.8462	3.75	10.3448	0	4.09836	8.47458	11.1111
46569	0	0	0	2.77778	100	98.5294	0.952381	0	0	0	0	14.2857	0	7.40741	0	4.61538	2.5641	18.9189
46570	0	1.49254	0	4.6875	94.4444	98.9011	1.40845	2.29008	0	2.43902	14.2857	4.91803	0	5.45455	0	1.06383	4.65116	9.09091
46635	0	0	0	1.42857	100	98.4848	1.90476	2.91971	0	0	5.26316	1.96078	0	4	0	1.42857	0	0
46636	3.0303	2.85714	0	2.73973	100	97.8947	0.75188	1.73913	0	4.54545	10	10.6383	2.53165	6.12245	5.88235	1.90476	5.12821	4.87805
46728	0	1.6129	1.5625	3.125	100	98.8235	0.763359	1.66667	0	0	0	5.88235	0	0	0	3.19149	2.5641	8.51064
46729	3.44828	0	1.6129	1.0989	95.4545	98.8095	2.8777	0.917431	0	0	4	0	1.31579	4.6875	0	1.9802	4.65116	2.08333
46940	0	2.73973	1.85185	4.6875	100	98.9362	0.704225	2.3622	0	4.25532	5	8.06452	0	0	0	0	2.77778	8.62069
46941	0	7.22892	7.01754	28	96.7742	98.913	9.16667	10.1351	13.8889	22.8571	15.3846	29.7872	9.09091	30	53.8462	13.6364	23.0769	33.871
46959	0	1.31579	1.85185	1.63934	100	97.4026	0.70922	4.06504	0	0	0	4.7619	0	9.7561	0	1.0989	2.85714	10.1695
46960	0	0	0	0	100	97.9592	1.52672	0	0	3.125	5.88235	10.4167	1.53846	9.67742	0	0.990099	9.09091	6.15385
47219	0	1.40845	2.08333	1.69492	100	97.5	2.75229	2.04082	0	15.625	0	7.89474	1.72414	9.7561	0	0	2.5	4.87805
47220	0	2.63158	1.69492	0	100	97.7011	0	2.6087	3.7037	5.26316	0	13.3333	0	16.2791	0	2.63158	2.32558	8
47270	0	1.36986	4.25532	0	93.5484	98.8506	3.53982	2.94118	4.54545	8.82353	0	7.69231	1.49254	2.63158	0	2.32558	5.66038	0
47271	0	3.27869	9.09091	7.01754	100	97.1429	2.85714	2.9703	12.5	10.5263	6.25	25.5814	0	17.0732	0	5.82524	21.6216	19.6078
47289	5.55556	8.33333	10	18.5714	100	97.561	9.7561	11.1111	20	24.3243	10	35	3.7037	35.4839	33.3333	13.6364	32.0755	22.2222
47290	0	1.63934	1.92308	3.38983	100	98.5915	0	0	0	3.125	0	2.38095	0	4.54545	0	0.909091	0	0
47484	6.25	3.22581	5.40541	12	95.4545	96.2963	3.37079	1.8018	5.26316	14.8148	6.66667	14.2857	4.16667	18.9189	0	7.22892	16.6667	12.1212
47485	0	0	0	2.8169	100	100	2.22222	1.40845	0	6.52174	0	2.22222	0	5.40541	0	2.22222	0	3.38983
48482	0	6.32911	10.5263	19.3548	100	98.7952	7.82609	6.54206	5.26316	16.2162	21.0526	23.913	1.53846	19.0476	7.14286	10	10	34.0909
48483	0	4.91803	1.72414	0	100	100	1.78571	0.847458	3.57143	8.57143	9.09091	17.6471	0	16.3265	11.1111	4.5977	15.5556	14.2857
49183	0	7.04225	11.1111	14	100	96.7742	9.30233	11.7647	10	21.4286	0	21.9512	3.07692	34.2105	16.6667	10.3896	27.7778	26.087
49184	0	1.2987	2.7027	0	100	100	2.12766	2.11268	5.71429	2.43902	0	3.57143	1.28205	4.6875	0	0.877193	5.88235	7.27273
49271	0	1.42857	2	2.04082	100	98.3333	2.06186	0	0	6.25	0	4.08163	0	2.5	0	0	2.5	5.40541
49272	0	0	2	1.03093	100	99.0741	2.14286	2.5	0	2.12766	0	2.08333	3.8961	8.47458	10	3.50877	0	0
49683	0	1.2987	0	0	100	98.9583	0	1.88679	0	7.5	4.54545	1.92308	0	4.7619	0	0	2.7027	0
49684	0	4.34783	0	4.87805	95.6522	100	0	2.24719	0	2.7027	10.5263	15.1515	5.26316	4.7619	14.2857	4.22535	8.82353	10
49868	0	0	0	0	100	95.9459	0.8	1.86916	0	2.5	0	2.27273	0	2	0	0	0	0
49869	0	2.77778	1.88679	6.25	100	100	3.87597	2.63158	0	2.63158	5	5.66038	0	11.3208	0	1.8018	16.2162	4.44444
49916	0	0	0	0	100	95.7746	1.72414	1.94175	0	6.06061	0	5.55556	3.77358	2.08333	0	2.27273	10	7.5
49917	0	5.6338	5.55556	3.50877	100	100	0	2.88462	6.66667	2.5	5	7.89474	0	9.25926	9.09091	3.33333	19.4444	10
49984	0	1.17647	1.75439	1.78571	100	96.7742	0	1.02041	0	5.88235	11.1111	2.85714	2.04082	4.25532	0	0	2.43902	11.1111
49985	0	0	1.81818	7.01754	100	97.9167	0.934579	3.81679	0	4.54545	0	4.34783	0	4.91803	0	5.30973	4.7619	5.08475
50286	0	1.51515	1.81818	3.63636	100	100	0	1.17647	4.16667	3.0303	0	3.44828	0	6.06061	0	0	2.5	4.08163
50287	0	2.89855	2.73973	1.31579	100	99.0654	0.869565	0	0	2.85714	0	5.08475	1.5625	3.7037	0	0	1.85185	3.07692
50334	0	1.78571	2.5	5.66038	100	100	0	1.16279	6.45161	9.375	0	16.2162	3.57143	4.34783	0	0	5.26316	2.7027
50335	0	0	3.50877	2.77778	100	99.0654	0	0	0	2.38095	6.25	3.27869	1.42857	6	0	1.85185	2.08333	8.06452
50418	0	4.34783	2.27273	1.66667	100	98.5294	0	0	3.44828	14.2857	0	4.65116	1.53846	3.57143	20	1.35135	10.4167	5.71429
50419	0	1.51515	3.07692	6.49351	100	100	0.884956	2.17391	0	12.766	5.55556	11.2676	5.12821	7.14286	0	1.81818	10	10.4167
50430	0	0	2.08333	3.44828	100	98.6111	0.917431	0.925926	0	2.85714	0	0	1.5873	6.89655	0	1.31579	4.87805	5.40541
50431	0	1.75439	0	1.38889	100	100	1.75439	1.41844	0	4.16667	6.25	5.6338	3.8961	11.7647	7.69231	1.92308	1.81818	8.16327
50436	0	2.17391	3.63636	1.6129	100	98.6842	0.917431	0	3.84615	2.7027	0	10.5263	1.53846	3.22581	0	2.53165	2.43902	0
50437	0	1.72414	0	1.35135	100	100	1.72414	1.38889	0	4	6.25	5.88235	1.33333	0	0	0.990099	3.38983	1.85185
50853	0	0	0	3.50877	90	100	0	1.08696	0	3.33333	0	0	1.75439	4.44444	12.5	1.38889	0	2.94118
50854	0	0	0	0	96.1538	100	2.05479	1.43885	0	11.1111	0	3.63636	1.42857	0	0	1.02041	0	2.27273
51476	0	0	1.44928	6.34921	100	97.0149	0.943396	0.925926	0	7.40741	0	9.09091	0	6.45161	0	5.47945	6.25	11.9048
51477	0	0	3.7037	9.52381	100	98.1132	2.96296	2.83688	3.33333	5.12821	0	18.3673	2.7027	7.40741	6.66667	3.52941	20.9302	21.5385
51940	0	0	0	0	94.1176	100	2.7027	0	0	0	10	5.71429	0	0	0	0	7.89474	4.44444
51941	0	2.5	4.10959	2.22222	94.7368	99.115	0.662252	0	0	2.08333	0	3.77358	0	5.26316	9.09091	0	4.16667	6.66667
52052	0	1.21951	0	0	100	98.7342	0.943396	1.7094	0	3.125	0	11.3636	1.5873	10.8108	0	2.5641	5.40541	9.09091
52053	0	1.04167	1.35135	2.63158	95.4545	98.9247	0.8	1.53846	0	8.10811	0	10.5263	0	5.45455	0	2.0202	6.25	9.43396
52163	0	0	0	0	94.4444	98.7179	0.769231	0.813008	0	0	0	6.66667	0	4.54545	0	0	0	2.12766
52164	0	1.47059	1.72414	1.72414	100	100	2.58621	4	25	2.77778	11.7647	6.81818	0	5.55556	0	2.46914	8.69565	14.6341
52224	0	0	5.76923	3.63636	100	98.5294	0.980392	4.13223	9.09091	13.3333	0	23.5294	3.33333	0	11.1111	1.23457	9.7561	18.3673
52225	0	5	7.69231	7.01754	100	100	4.83871	0.884956	6.66667	18.4211	4.16667	22.2222	2.89855	10.8696	0	9.41176	14	23.0769
52271	0	3.84615	5.45455	8.77193	100	95.3846	7.07071	1.83486	8.33333	13.3333	5.88235	10.3448	3.27869	29.7297	0	6.32911	23.6842	21.8182
52272	0	2.5641	1.81818	3.0303	100	98.0583	1.6129	1.53846	0	0	4.7619	6.38298	0	3.92157	10	7.44681	18.5185	6.66667
52442	0	1.53846	0	2.43902	100	100	0	0	0	6.25	0	15.9091	0	5.26316	0	3.33333	2.7027	4.16667
52443	2.22222	0	2.63158	2.46914	100	99.1667	0	1.5748	0	8.57143	0	3.44828	1.02041	4.34783	0	0.854701	4.83871	6.45161
52630	9.09091	0	2.5	3.84615	100	98.3051	0	6.89655	0	0	0	15.625	0	13.1579	0	1.19048	13.6364	8.88889
52631	0	0	4.61538	0	97.1429	100	2.46914	0	0	0	4	1.72414	1.14943	4.6875	0	0.826446	10.9091	9.09091
52729	0	0	2.27273	3.50877	100	97.4359	0	1.90476	3.7037	0	5.88235	5.26316	0	5.88235	0	0	2.17391	11.3636
52730	3.57143	0	1.17647	0	96.4286	97.3684	0	2.04082	0	0	0	3.92157	2.32558	3.44828	0	0.952381	5.45455	4
53021	0	1.66667	0	0	100	98.6667	0.961538	1.05263	0	0	0	2.32558	0	0	0	1.20482	6.66667	0
53022	7.89474	6.89655	6.06061	8.33333	97.5	99.1228	8.33333	13.4615	10.3448	16.2791	5.26316	13.5593	9.90991	14.2857	10.5263	5.7554	17.3077	10.6383
53352	0	2	10	5.26316	100	95.9184	2.65487	3.37079	5.71429	13.5135	0	21.2121	2.77778	17.3913	14.2857	0	8.88889	22.5
53353	0	3.79747	5.76923	7.69231	94.4444	98.3051	5.47945	5.38922	0	15.3846	9.09091	11.5385	2.0202	2.5641	8.33333	3.66972	12.069	14.7059
53640	5	1.49254	0	5.45455	100	100	2.04082	1.0101	4.16667	4.16667	0	12.5	4.10959	0	12.5	1.38889	21.4286	11.1111
53641	0	5.26316	4.61538	6.49351	100	99.0566	0.636943	3.84615	0	11.1111	7.14286	5.55556	0	7.54717	7.69231	2.77778	6.25	4.44444
53683	0	2.98507	11.1111	5.08475	100	100	4.9505	2.06186	4.54545	12.5	0	6.81818	4.47761	4	14.2857	3.94737	16.129	19.0476
53684	3.33333	1.2987	1.66667	0	100	100	2.77778	3.05344	5.26316	0	6.66667	7.14286	0	2.27273	0	0.990099	7.14286	14.2857
54403	3.44828	0	1.78571	1.44928	100	97.0588	0.819672	0.900901	0	5.12821	0	11.3636	0	3.44828	11.1111	0	10.2041	12.5
54404	0	1.49254	0	0	100	96.6387	0	1.51515	0	2.7027	0	1.42857	0	5	0	0.943396	2.38095	2.5641
54719	0	1.07527	1.5625	2.94118	100	100	0.628931	0.680272	0	0	0	0	1.26582	3.44828	0	0.943396	2.17391	5.08475
54720	0	2.73973	1.75439	8.69565	96	96.3415	4.85437	1.63934	14.2857	5.12821	0	14.2857	1.88679	23.2558	0	5.95238	12	17.6471
54942	0	1.36986	4.44444	0	100	97.5	0	0.925926	3.22581	6.66667	0	9.7561	0	2.12766	12.5	1.04167	9.375	8.51064
54943	0	1.1236	1.88679	2.7027	100	98.1982	0	0	0	7.5	0	5.66038	0	9.7561	0	0	2.04082	3.33333
54969	23.0769	38.7097	22.7273	25.4237	100	100	24.3478	28.8462	37.037	37.037	24	26.1905	32.1429	43.1818	36.3636	23.0769	41.9355	25
54970	3.0303	1.33333	0	2.98507	100	99.0826	0.787402	0	0	2.85714	0	2.17391	2.04082	0	10	1.0989	2.38095	3.7037
54971	0	1.5873	2.38095	0	100	100	3.47826	1.85185	3.7037	0	0	4.87805	0	0	0	4.49438	6.45161	12.766
54972	9.09091	28.9474	34.0909	23.8806	100	99.0741	19.0476	31.8584	41.6667	37.8378	25	35.5556	25	38.2353	30	27.1739	31.7073	27.451
55084	0	1.33333	8.06452	13.4831	100	100	10.2362	8.63309	5.88235	5.71429	6.66667	20.8333	4.6875	13.3333	0	6.45161	28.5714	16.3934
55085	0	3.38983	0	5.26316	93.3333	98.9011	0.952381	3.0303	0	10.8108	0	5.71429	1.88679	2.63158	0	1.02041	5.40541	9.09091
55149	0	1.72414	4.47761	2.66667	97.0588	98.0952	1.65289	2.41935	5.26316	8.33333	0	6.97674	7.01754	0	0	0	3.92157	7.27273
55150	0	12.1212	15.3846	35.5556	100	100	8.33333	4	12.5	29.0323	25	40.5405	8.33333	12.5	0	4.87805	29.2683	31.3725
55403	0	1.6129	2.38095	1.92308	100	98.9011	1	1	18.75	2.77778	0	11.7647	1.85185	0	0	1.63934	11.4286	12.1212
55404	4.54545	4.91803	0	2.08333	100	100	1.83486	1.43885	0	0	6.25	5	0	2.38095	5.88235	2.0202	0	0
55421	0	3.33333	5	9.80392	100	98.7654	5.45455	12	23.5294	26.4706	0	18.75	3.44828	17.5	25	7.01754	18.4211	33.3333
55422	4.34783	6.77966	0	13.0435	100	100	5.08475	4.72441	0	7.89474	4.7619	16.6667	3.38983	8.51064	7.14286	3.125	5.55556	12.766
55824	12.9032	29.3333	25	40.8163	100	98.5714	25.6637	26.3736	23.0769	65	50	57.1429	33.3333	31.9149	37.5	22.6667	50	34.1463
55825	0	1.96078	0	3.65854	100	98.374	0	2.41935	3.22581	0	0	4.16667	1.2987	3.44828	0	0	0	4.16667
55826	0	1.36986	0	1.96078	100	98.5714	0.900901	1.0989	0	0	0	0	1.66667	2.17391	12.5	1.38889	8.10811	2.38095
55827	22.2222	54.3689	60	57.8313	100	97.541	46.8254	50.8065	62.069	52.9412	52.381	53.0612	36.3636	55.1724	16.6667	47.9592	52.5	50
55928	0	5	7.27273	7.84314	100	100	10.3093	12.2222	11.7647	20	11.1111	21.6216	6.12245	10.8108	0	12	30	33.3333
55929	0	0	0	3.79747	100	98.2906	0.75188	0.917431	0	2.85714	0	2.04082	1.69492	2.32558	0	0.900901	2.32558	1.92308
56008	0	0	2.43902	0	100	98.5915	1.20482	0.943396	4.54545	3.0303	0	15.2174	1.92308	4.16667	0	2.43902	4.34783	3.63636
56009	0	0	3.77358	0	100	99.0826	3.37838	4.20168	0	4.65116	0	6	0	4.16667	33.3333	0	4.34783	6.12245
56445	0	6.25	11.3636	24.3902	90.4762	97.0149	7.6087	11.236	5.55556	21.4286	13.3333	30	8.33333	30	0	14.9254	30.5556	30.303
56446	2.38095	1.92308	3.84615	4.62963	100	99.1228	4.8913	4.34783	0	16.6667	0	11.8644	4.81928	5.35714	0	2.0979	4.91803	9.25926
56566	0	5.76923	2.94118	2.38095	100	98.9247	4.08163	3.79747	0	4.54545	0	15.2174	1.72414	10.8696	14.2857	8.47458	15.3846	9.52381
56567	0	3.4188	1.16279	2.85714	100	99.2308	1.1976	2.29885	4	1.69492	0	3.07692	1.0989	0	0	1.42857	4.91803	5.88235
56601	0	6.45161	9.375	4.54545	100	94.382	4.12371	8.69565	0	15	12.5	18.9189	0	11.3636	0	9.09091	14.6341	27.7778
56602	2.27273	3.63636	4.3956	6.60377	100	98.4848	3.14465	3.61446	4.34783	7.69231	5.55556	17.1875	2.0202	11.4754	0	3.38983	19.3548	15.5172
56778	0	3.61446	0	1.75439	100	99	1.52672	2.98507	4.54545	7.84314	0	11.6279	1.35135	11.3208	11.1111	4.81928	8.77193	15.2174
56779	0	2.89855	4.25532	8.69565	100	98.7013	4.34783	3.9604	11.7647	11.6279	0	13.3333	5.08475	16.2162	0	6.15385	3.44828	7.69231
56854	4.7619	2.73973	4.08163	1.88679	92.8571	97.8723	0.961538	6.72269	0	15	5.88235	4.44444	0	2.04082	0	1.19048	13.2075	2.85714
56855	0	1.21951	0	4.47761	100	100	1.68067	1.92308	0	15.7895	0	8.10811	3.0303	7.31707	7.69231	0	4.7619	7.01754
57174	9.09091	1.63934	5.08475	3.7037	100	98.8764	7.31707	8.18182	9.09091	13.0435	0	28.5714	4.83871	18.3673	21.4286	6.66667	19.5122	20
57175	2.43902	3.40909	3.07692	5.35714	100	98.3333	2.5641	1.80723	0	4	8.33333	12.5	2.06186	4.61538	0	5.51181	12.2449	12
57591	0	1.85185	0	6.38298	100	100	2.94118	3.37079	0	2.7027	6.25	18.4211	2.17391	12.8205	14.2857	4.16667	14.8936	10.7143
57592	0	0	0	4.10959	96.6667	99.2063	3.26797	2.34375	0	2.32558	0	4.16667	0	3.8961	14.2857	1.86916	3.57143	1.85185
57759	0	1.88679	0	4	100	97.3684	1.85185	2.27273	0	9.09091	0	16.129	0	3.125	33.3333	4	13.7931	14.7059
57760	0	0	1.72414	1.1236	100	99.1736	4.03226	1.25786	0	2.85714	0	7.14286	0	4.34783	6.66667	0.909091	13.6364	6.55738
57827	0	0	2	6.97674	94.7368	92.1875	1.07527	3.48837	6.25	21.2121	0	24.3902	1.78571	2.63158	25	5.55556	3.84615	18.4211
57828	0	2.04082	0	0.980392	100	99.187	0	0.649351	0	5.26316	4.7619	15.2174	3.07692	9.09091	0	0.877193	17.0213	8.33333
58034	0	1.5625	2.77778	1.92308	94.1176	100	0	2.0202	0	2.77778	0	9.52381	2.08333	0	0	0	3.125	17.0213
58035	0	0.934579	1.33333	2.15054	100	100	3.84615	4.8951	4.34783	2.94118	0	2.27273	1.26582	7.84314	28.5714	2.52101	4.34783	18.6047
59346	0	0	2.27273	0	100	100	0.833333	0.990099	5.26316	3.0303	0	10	1.47059	5.12821	12.5	4.12371	9.7561	7.40741
59347	3.84615	3.125	2.17391	1.72414	100	98.913	0.934579	1.65289	4	0	0	17.3913	1.5625	6.81818	14.2857	4.87805	6.81818	2.5641
59443	0	0	0	0	100	100	1.73913	1.08696	0	2.77778	0	18	0	4.54545	25	5	5.40541	4.54545
59444	5.55556	4.34783	7.54717	12.069	100	100	2.30769	6.08696	0	14.5833	6.89655	20	0	25.9259	16.6667	8.42105	14.5833	21.9512
59582	0	0	1.92308	1.6129	100	97.9167	0	0	0	5.26316	5.55556	7.14286	3.07692	3.84615	0	3.48837	2.7027	6.12245
59583	3.44828	2.89855	14.2857	9.52381	100	100	7.57576	6.25	8	8.51064	0	18.9189	4	14.2857	33.3333	8.33333	10.8108	20.5882
60391	0	0	0	4.16667	100	100	0.909091	3.53982	2.77778	2.5	0	16.6667	0	18.1818	14.2857	0	10.2041	8.16327
60392	0	0	0	1.1236	100	100	0.641026	1.36986	5.26316	2.17391	0	4.7619	1.28205	2	0	0	2	0
61979	0	1.2987	1.44928	5.55556	96.6667	96.6292	3.50877	3.125	4.7619	8.69565	15.3846	14.7541	1.35135	10.8108	0	0	6.38298	9.80392
61980	0	1.88679	2.5641	13.9535	100	98.8372	5.68182	7.27273	21.0526	16.6667	6.66667	25.4902	1.66667	11.5385	0	3.0303	5.12821	30.7692
62102	0	1.2987	1.5873	1.2987	100	98.9362	3.7594	2.83688	0	4.54545	0	3.50877	0	2.12766	0	0.990099	0	6.89655
62103	0	0	0	0	100	95.9459	0	1.44928	3.84615	3.44828	0	0	0	4.87805	0	1.81818	6.25	5.12821
62482	3.84615	0	10.3896	5.81395	97.2222	97.9167	6.45161	6.66667	11.1111	12.5	11.7647	13.1579	7.14286	18.75	12.5	6	13.4615	17.5
62483	0	2.94118	6.12245	9.58904	100	97.4684	5.60748	7.33945	22.7273	17.5	9.09091	26.6667	1.5873	17.1429	20	10.7143	17.3913	19.2982
62826	5	0.943396	0	3.7037	100	100	0.666667	2.97619	0	8.33333	0	10.2041	0.990099	1.81818	16.6667	2.63158	12.2449	7.01754
62827	3.84615	0	1.92308	4.16667	100	98.5507	0	1.92308	9.09091	16.129	7.69231	10	7.01754	10.4167	0	2.5	10.8108	14.2857
63255	13.6364	50.6024	47.2727	47.6923	100	99	57.5758	49.2308	60	61.2245	66.6667	55.7692	50	52.8302	55.5556	58.9474	44.4444	59.6491
63256	0	0	0	0	100	98.2609	2.94118	0	0	0	0	0	0	4	0	1.03093	0	2
63257	0	0	0	0	100	99	1.53846	1.53846	0	0	0	5.88235	0	0	0	0	0	1.66667
63258	4.7619	12.069	16.2791	20.9677	100	99.1379	17.1717	8.03571	35.7143	11.4286	10	22.2222	9.83607	19.1489	16.6667	12.5	18.6047	23.0769
63278	0	0	3.77358	4	100	100	0.854701	0	3.7037	0	0	6.77966	2.89855	3.50877	0	0	2.5	5.08475
63279	0	0	2.5641	4.7619	100	97.3451	4.85437	1.86916	0	9.7561	5.55556	14.8936	1.63934	4.54545	0	2.17391	14.6341	3.63636
63534	0	0	1.42857	5.31915	100	100	1.85185	1.91083	0	8.10811	0	12.069	2.5	9.25926	0	4.7619	13.0435	14.2857
63535	0	0	2.32558	0	95	98.2456	1.11111	1.17647	0	6.06061	0	12.766	1.75439	8.10811	0	1.69492	0	3.0303
63599	0	1.04167	1.33333	1.06383	95.8333	99.2248	3.35196	1.25	3.7037	3.0303	11.7647	1.42857	0	3.7037	0	0.961538	1.88679	6.97674
63600	0	0	2.94118	15.0943	100	100	5.15464	5.26316	5	2.94118	0	23.8095	2	10	0	3.1746	15.7895	18.9189
63863	0	1.16279	1.53846	1.40845	100	98.9362	0.847458	0.826446	3.44828	2.38095	0	1.96078	2.5641	4.87805	9.09091	2.12766	2.94118	6.38298
63864	0	0	4.34783	8.10811	86.3636	93.8144	3.93701	6.83761	8	2.94118	11.7647	20.5128	2.8169	14.2857	7.14286	4.85437	18.6047	22.9167
64102	0	1.23457	0	0	100	97.2222	0.862069	0.735294	4.34783	23.3333	0	10	1.5625	9.61538	0	2.12766	12.766	19.4444
64103	0	1.26582	0	0	100	96.3415	3.63636	1.52672	0	0	0	16.2162	0	14.6341	0	2.5974	13.5135	11.3636
65820	0	0	1.85185	1.78571	100	100	1.8018	1.0101	0	0	6.66667	2.38095	0	4.44444	10	1.05263	5.55556	1.96078
65821	0	0	1.51515	1.26582	95.4545	98.9362	0	0.680272	0	0	0	2.32558	2.98507	4.44444	0	1.13636	2.04082	2.17391
65957	0	0	0	0	100	98.8506	1.05263	0	3.7037	5.88235	0	2.63158	1.6129	0	0	0	3.0303	3.125
65958	0	0	4.83871	8.33333	100	98.8636	4.61538	2.73973	3.22581	13.4615	0	16.129	1.63934	6.97674	0	4.6729	11.3208	15.6863
66110	4.7619	0	0	2.38095	88.8889	98.9691	0	3.50877	9.52381	3.57143	0	2.27273	0	2.22222	0	3.61446	0	7.89474
66111	0	2.17391	3.125	2.24719	100	100	1.36986	0	3.7037	2.77778	3.84615	9.67742	3.26087	3.1746	5.55556	1.96078	3.07692	6.34921
66332	0	0	0	3.44828	100	98.8764	1.75439	1.73913	0	5.12821	0	8.33333	0	6.06061	0	1.06383	5.88235	6.38298
66333	3.44828	1.23457	4.08163	2.73973	100	98.6486	2.85714	3.96825	4.16667	11.1111	0	9.09091	0	2.94118	0	2.22222	6.97674	15
66418	0	1.6129	0	2.32558	100	100	0	2.67857	0	3.0303	0	10.8696	1.5625	4	0	1.42857	7.89474	6.25
66419	0	0	0	1.66667	100	100	0	4.34783	4.16667	5.40541	0	9.09091	0	12.1212	20	3.40909	5.40541	2.04082
66542	0	2.89855	0	1.42857	100	97.7011	3.57143	0	3.84615	4.54545	0	6.25	0	6.25	0	1.19048	2.94118	9.52381
66543	0	1.19048	3.22581	0	100	98.8506	1.44928	0.793651	0	0	0	11.8644	0	6.81818	0	0.813008	5.76923	6.52174
67126	0	0	5.55556	6.06061	100	97.5904	2.58621	3.36134	0	8.57143	12	15.3846	1.66667	0	0	4.90196	17.5	8.77193
67127	0	3.44828	2.08333	6.66667	100	96.5116	3.19149	2.12766	9.52381	14.2857	11.1111	12.766	1.72414	13.2075	0	0	3.22581	13.5135
67737	0	3.38983	2.5641	1.6129	100	100	0	0	0	0	0	0	2.17391	4.44444	0	2.5641	0	2.04082
67738	0	2.04082	3.77358	8.21918	100	96.2963	0.854701	2.7027	4.54545	9.30233	3.84615	8	1.53846	4	25	7.52688	9.30233	22.6415
67758	0	0	0	0	100	98.8636	2.04082	0	0	6.66667	0	14.6341	0	4.44444	0	2.5641	2.63158	4
67759	3.44828	1	5.08475	6.49351	100	95.4128	5.35714	1.78571	4.34783	10.2041	12.5	16.6667	0	8.33333	0	8.42105	13.0435	16.0714
67813	5.88235	0	0	0	100	98.9899	1.03093	1.06383	3.44828	5.88235	0	8.57143	2.32558	9.80392	0	3.61446	17.2414	11.1111
67814	0	1.9802	0	1.25	100	97.3214	1.7094	0.813008	0	2	0	16.0714	1.5873	5.08475	0	3.2967	6.25	12.5
67825	0	0	0	3.63636	100	98.9796	0	1.92308	4	5.55556	0	11.7647	0	9.61538	0	2.40964	11.7647	12.766
67826	0	2.29885	0	2.5641	100	97.2727	5.21739	5.64516	3.33333	14.2857	0	20	1.5625	15.2542	0	8.24742	11.6279	13.2353
68082	0	0	0	5.6338	95.2381	97.1429	0	1.63934	0	5.26316	0	0	0	0	0	0.925926	2.77778	7.5
68083	3.22581	2.63158	0	5.71429	100	98.7013	4.46429	1.03093	3.57143	6.66667	0	10.6383	0	4.7619	0	5.88235	2.08333	2
68151	0	5.33333	5.26316	5.47945	100	97.479	1.37931	1.73913	0	5.26316	6.66667	17.7778	2.32558	9.67742	0	0	9.375	16.2162
68152	0	3.22581	2.22222	12.069	100	96.7742	5.88235	3.06122	0	10.5263	18.75	17.5	3.57143	7.69231	0	4.93827	24.3902	16.6667
69249	0	3.1746	1.88679	0	100	100	2.5641	4.23729	5.88235	2.17391	0	14.8936	1.72414	2.7027	22.2222	8.21918	10	8.69565
69250	0	0	6.06061	4.47761	100	100	0	3.125	10	6.52174	13.3333	8.69565	2.8169	8.33333	0	1.03093	2.22222	1.92308
69291	0	6.66667	6	17.7419	100	100	2.22222	3.53982	9.67742	16.2791	25	29.5455	4.44444	16.2162	9.09091	5.37634	27.027	28.125
69292	0	0	1.5873	4.61538	100	100	0.900901	0.763359	3.57143	2.43902	7.14286	17.7778	6.66667	10.6383	7.69231	1.9802	3.77358	5.76923
69507	0	2.46914	0	4.61538	100	98.6111	1.3245	1.42857	10	4.44444	0	7.01754	1.5625	0	0	0	2.17391	10.1695
69508	0	1.49254	3.92157	4.6875	100	98.9583	1.8018	0.806452	0	5.55556	4.54545	5.45455	1.69492	2.5	0	2.5974	7.69231	7.69231
70284	0	3.0303	16.6667	14.9254	95.8333	97.619	11.0169	20.3252	9.52381	28.9474	10.5263	32.6087	4.61538	20	25	13.0435	18.4211	41.1765
70285	0	0	3.77358	1.53846	100	100	0	1.52672	8.33333	13.1579	21.0526	14	1.31579	13.3333	0	5	4.7619	4.87805
70297	0	1.49254	0	1.42857	95.6522	100	0.8	0.819672	4.16667	5	5	8.88889	4.41176	5.40541	12.5	1.0989	2.5641	13.5135
70298	0	1.35135	0	2.89855	100	100	0.775194	1.47059	7.40741	5.26316	9.52381	11.1111	2.66667	6.12245	0	1.90476	0	4
70456	0	0	3.33333	7.69231	100	99.0741	4.34783	4.87805	9.09091	12.2449	0	18.9655	0.980392	8.82353	0	2.5641	8.62069	17.0213
70457	0	0	3.57143	0	100	100	0	0.8	3.7037	4.65116	0	2.38095	3.0303	3.77358	0	0	0	5.12821
70643	0	1.25	2.38095	1.47059	100	100	1.50376	1.94175	0	8.82353	0	15.5556	1.92308	1.92308	0	4.21053	5.12821	9.30233
70644	10	14.4578	15.3846	35.9375	100	100	14.5695	14.3939	15	23.2558	14.2857	30.9091	8.19672	27.5862	18.1818	18.3486	29.0909	41.3043
70837	0	3.125	11.5385	3.33333	100	97.4026	2.80374	5.12821	3.84615	10.8108	0	14.5833	0	13.4615	7.14286	1.25	6.38298	9.61538
70838	0	0	0	1.21951	100	100	3.40136	3.25203	3.33333	0	0	4.83871	1.40845	7.01754	16.6667	2.80374	3.33333	3.92157
71283	0	6.94444	17.0213	25.4545	100	96.7742	9.67742	5.05051	14.8148	12.5	4.34783	25	7.46269	23.0769	9.09091	13.4831	36.8421	20
71284	0	0	8.77193	6.15385	95.4545	96.4912	2.27273	1.6	6.89655	10	9.09091	10.2041	0	6.81818	0	4.80769	6.66667	11.8644
72031	0	0	1.96078	3.07692	97.0588	100	0.925926	0	0	2.5	7.14286	7.31707	3.22581	4.65116	0	2.75229	4.44444	10.2564
72032	7.69231	3.52941	1.81818	5.08475	95	98.6486	1.52672	3.57143	7.69231	10	5.88235	9.7561	4.28571	2.38095	0	2.73973	17.9487	6.81818
72579	0	0	0	1.21951	100	99.2063	2.23464	2.61438	3.0303	7.54717	0	1.75439	0	0	0	1.53846	6.25	7.27273
72580	0	1.36986	2.38095	2.5641	100	99.1736	0.75188	0.75188	0	4.7619	0	0	0	10.3448	0	3	6.34921	7.69231
72941	0	2.06186	3.7037	2.06186	97.2222	99.1803	3.79747	2.0979	3.57143	8.16327	3.44828	5.71429	1.04167	3.57143	0	3.96825	8.88889	11.4286
72942	0	1.63934	1.72414	1.78571	93.75	97.2222	0.917431	0.862069	6.89655	0	0	5	1.92308	2.17391	0	1.5873	0	2.43902
72979	0	0	1.19048	2.15054	97.3684	99.2248	0.571429	0	0	4	0	6.25	2.27273	7.54717	0	0.793651	0	10.4478
72980	0	9.25926	7.84314	6.38298	100	95.7746	1.08696	4.54545	0	8.82353	0	23.0769	4.25532	20	0	3.27869	16.6667	12.766
73202	0	2.10526	0	0	96.4286	96.3636	2.47934	0.847458	0	4.7619	0	0	2.46914	5.26316	0	0	0	8.16327
73203	0	0	1.72414	0	100	98.8506	3.44828	0.854701	0	4.7619	6.89655	3.125	3.07692	2	0	1.13636	2.7027	2.27273
73370	0	6.0241	5.35714	4.10959	100	97.0297	2.20588	5.08475	2.77778	8.16327	14.2857	22.449	2.73973	19.5122	13.3333	5.74713	10	19.5652
73371	0	0	0	0	94.7368	97.8022	0.793651	0.990099	0	0	0	5.66038	1.63934	9.09091	0	0	2.5641	4.44444
73680	0	2.32558	6.66667	3.22581	100	100	2.73973	1.2987	0	8.10811	0	6	1.20482	14	11.1111	0.970874	2.38095	10.7143
73681	0	0	3.84615	10.8696	95.2381	98.3051	6.97674	11.828	11.7647	22.7273	0	21.2121	2.17391	11.1111	23.0769	8.77193	12.1951	17.9487
73716	10	8.75	4.6875	6.34921	100	98	7.91367	6.66667	0	15.7895	5	10.9091	3.75	5.66038	9.09091	3.50877	7.69231	10.5263
73717	0	0	6.81818	3.92157	100	100	4.16667	2.38095	5	13.0435	20	23.6842	4.34783	13.9535	0	3.57143	21.0526	7.14286
74304	0	0	4	5.81395	96.875	98.4733	2.14286	1.49254	0	25	0	5.76923	1.28205	11.7647	0	2.75229	4.25532	11.1111
74305	0	0	0	0	100	98.4848	0	0	6.25	7.40741	5.88235	11.6279	3.63636	0	0	1.19048	11.1111	11.7647
74516	0	0	8	9.09091	100	98.3471	3.48837	4.96894	5.55556	9.25926	0	18.9655	4.3956	11.7647	9.09091	3.38983	9.83607	25
74517	0	3.44828	3.22581	5.45455	100	97.3333	1.19048	2.04082	0	20	8.33333	12.8205	2.17391	2.5	14.2857	6.94444	11.1111	13.1579
74695	2.43902	3.7037	4.87805	2.38095	94.7368	100	4.08163	3.5461	8.10811	3.33333	0	14.7541	4.47761	14.2857	0	2.22222	5.33333	7.93651
74696	6.66667	0	0	5.08475	100	98.7179	2.85714	5.66038	4.7619	2.85714	9.09091	11.3636	1.5625	8.16327	0	0	10.8108	20.8333
75038	0	1.53846	4.16667	5.7971	100	98.8372	0.826446	1.78571	0	2.32558	6.25	11.9048	1.5873	8.33333	0	3.57143	5.71429	15
75039	0	1.6129	4.65116	6.66667	100	96.2617	6.10687	5.12821	5.26316	18	0	16	4.47761	8.16327	0	6.79612	18.1818	16.129
75162	21.2121	22.7273	16.9492	14.7059	95.2381	98.7013	8.75912	11.2903	7.69231	24.2424	17.6471	12.5	16.9231	8.82353	0	13.1868	18.75	15.5556
75163	0	3.22581	7.14286	11.7647	94.4444	100	0.980392	7.93651	12.5	15.7895	5.55556	15.3846	1.38889	16.6667	7.14286	8.24742	17.1429	17.3913
75371	5.26316	8.33333	12	18.5185	100	96.0396	15.873	11.2	4.16667	14.2857	25	33.3333	2.27273	19.697	22.2222	8.65385	20.8333	14
75372	0	0	1.88679	6.32911	100	100	3.90625	0.813008	9.09091	9.7561	0	9.375	2.98507	13.0435	7.14286	5.68182	9.09091	17.0732
75496	0	1.9802	0	3.2967	100	99.1453	0	1.1976	4.54545	2.17391	0	1.38889	1.94175	7.14286	0	3.93701	9.61538	8.82353
75497	4.16667	2.27273	4.25532	1.63934	100	100	2.83019	6.45161	0	7.69231	0	14	0	12.2449	0	7.69231	23.5294	2.77778
75678	0	4.41176	1.85185	2.85714	96.6667	97.0874	1.47059	1.51515	0	3.92157	4.54545	11.3636	0	1.88679	10	1.05263	10	2.63158
75679	0	0	2.43902	2.22222	100	100	2.91262	0.862069	0	5.26316	0	5.76923	1.42857	8.33333	0	1.38889	12.9032	12.5
75868	0	7.04225	6.77966	13.7255	100	96.1039	10.8108	11.8644	8.69565	7.89474	21.4286	35.1351	3.92157	21.6216	0	8.75	21.6216	23.5294
75869	0	0	0	2.35294	100	100	0	2.30769	8.69565	4.54545	0	7.14286	0	10.4167	10	3.92157	3.7037	5.17241
75926	0	0	0	1.49254	96.9697	97.5904	0	0.826446	0	4.7619	0	0	0	2.77778	0	3.44828	6.66667	2.04082
75927	0	5.66038	9.30233	13.2353	100	100	5.55556	11.5385	24	13.1579	0	21.2121	1.72414	17.6471	25	4.44444	25.5814	32.6531
75947	0	1.08696	1.5625	1.51515	96.875	98.9362	0.775194	3.1746	0	4.44444	0	10.2041	0	0	8.33333	4.44444	3.77358	5.55556
75948	0	0	0	8.92857	100	100	0.909091	2.85714	7.14286	0	0	5.71429	1.92308	13.3333	0	4.87805	8.69565	10
76038	4.54545	0	3.33333	3.07692	100	98.6842	1.75439	1.81818	3.33333	5.55556	0	12.5	0	6.25	7.69231	3.57143	4.44444	7.84314
76039	0	1.78571	0	2.22222	91.6667	100	2.88462	4.08163	8	8.82353	0	25.8065	0	9.67742	0	1.38889	13.7931	13.1579
76362	0	1.20482	6.52174	1.36986	100	99.0654	0.961538	0	5.88235	0	0	3.50877	0	0	0	0	2.7027	5
76363	0	1.08696	0	1.49254	100	97.6744	0.833333	2.38095	0	2.22222	0	4.6875	0	2.04082	0	2.04082	7.69231	0
76568	0	0	0	5.76923	100	100	2	2.80374	5	0	8.33333	2.38095	3.38983	2.5641	0	4.47761	5	2.5641
76569	6.45161	0	1.5625	6.75676	100	99.1379	2.45399	4.34783	0	15.942	0	11.2903	4.93827	14.5161	37.5	4.80769	5.66038	25.5319
76574	0	0	0	1.88679	100	100	0.970874	1.9802	5.26316	0	0	8.33333	1.5873	2.38095	14.2857	1.5625	8.10811	5
76575	0	0	0	1.33333	100	99.115	0	0.609756	0	1.49254	0	5.08475	4.05405	6.55738	12.5	1.03093	8.16327	2.32558
76856	0	0	1.72414	10.9589	100	99.1071	2.5974	2.7972	5.88235	2.22222	5.55556	11.7647	0	15.3846	5.55556	3.22581	20	14.2857
76857	0	2.38095	2.38095	3.1746	100	98.2759	3.90625	7.52688	15	12.8205	9.52381	24.3243	3.125	10.4167	10	6.49351	11.5385	22.2222
76914	0	1.20482	1.5873	2.8169	96	99.0741	0.735294	1.36054	4	6.81818	0	10	1.17647	9.52381	5.26316	0	6.81818	14.8936
76915	0	2.63158	7.69231	12.3077	100	96	5.03597	11.3043	18.75	11.7647	7.40741	16.6667	4.05405	27.907	16.6667	5.10204	19.2308	28.8462
77140	0	0	0	2.7027	100	100	0	2.54237	4.16667	0	4.7619	4.08163	5.6338	2.63158	0	1.04167	3.84615	11.5385
77141	0	0	6.34921	2.94118	100	100	1.52672	4.43038	6.25	5.12821	9.09091	12.5	0	11.3636	25	2.83019	11.4286	10.2041
77296	0	0	2.04082	1.36986	96.5517	94.898	0.833333	1.96078	0	7.89474	0	8.69565	0	13.3333	0	4.65116	8.77193	24.1379
77297	0	0	3.07692	0	100	100	2.08333	0	0	0	0	2.98507	1.33333	2.17391	0	1.86916	2.38095	6.89655
77437	0	0	2.12766	3.63636	100	98.1308	1.94175	0	0	2.85714	0	2.17391	1.78571	9.30233	0	1.13636	2.63158	6.45161
77438	6.25	4.7619	10	11.828	100	100	17.3913	9.62963	11.5385	16.6667	5	26.7857	3.61446	18.75	20	9.34579	27.2727	19.1489
77722	0	1.2987	4.54545	4	100	97.8495	2.12766	2.67857	0	10.2564	4.54545	21.7391	3.38983	6.81818	7.69231	5	9.80392	13.4615
77723	0	0	0	7.44681	100	99.0741	0.662252	2.14286	2.7027	3.57143	0	7.40741	2.32558	0	8.33333	0.900901	13.5593	5.76923
77846	0	4.83871	3.22581	6.38298	100	95.6044	0.980392	5.55556	11.7647	7.14286	6.25	17.7778	5.35714	18	0	3.48837	22.8571	23.913
77847	2.85714	1.96078	2.8169	6.73077	100	98.4496	3.52113	0.636943	6.45161	9.80392	0	1.85185	2.88462	9.67742	0	1.66667	1.47059	1.63934
77973	0	0	0	1.85185	100	98.75	0.854701	1.69492	4.54545	2.94118	0	13.6364	0	10	0	4.46429	5.55556	9.80392
77974	0	2.06186	3.8961	0.943396	100	100	2.31214	3.63636	0	8.47458	0	10.4478	1.07527	14.2857	9.09091	2.52101	5.40541	6.34921
78728	27.5862	50	30.9091	30.1587	95.4545	98.7179	39.8438	33.8843	57.8947	46.6667	29.4118	44.2308	20	28.8462	44.4444	35.7798	33.3333	37.5
78729	0	1.47059	0	0	100	97.5904	0	1.86916	0	4.87805	0	0	2.04082	2.27273	0	0	2.27273	3.22581
78730	0	0	0	1.53846	100	100	2.30769	0.813008	0	4.44444	0	1.96078	1.33333	1.96078	0	0	0	3.57143
78731	0	10.4478	18.5185	26.1538	100	97.5904	15.8273	11.7647	30	17.5	22.2222	27.907	22	19.0476	20	15.0943	25.5814	19.3548
78787	0	0	1.6129	0	100	100	0.826446	2.4	0	2.12766	0	8.69565	1.5873	0	0	0.925926	2.7027	3.22581
78788	0	1.6129	0	3.27869	100	98.7654	0.787402	0	0	0	0	0	3.27869	5.40541	0	1	2.43902	3.0303
79177	0	2.83019	1.78571	3.75	100	98.3193	0	1.50376	0	0	17.6471	6.15385	2.94118	7.14286	0	2.04082	2.08333	7.14286
79178	0	2.53165	1.36986	2.63158	91.6667	98.7654	1.9802	1.6129	3.33333	4.44444	0	13.4615	0	3.22581	0	2.17391	15.0943	9.52381
79352	0	1.5873	0	0	100	94.8718	1.30719	0.763359	0	2.32558	4.7619	5.55556	0	3.38983	0	1.25	8.51064	10
79353	0	1.31579	0	0	93.75	98.9247	0	0.813008	0	0	10.5263	0	2.08333	2.94118	0	0	0	2.43902
79435	0	1.2987	2.12766	3.7037	100	98.1818	2.14286	1.62602	3.57143	5	0	9.43396	0	10.1695	0	2.04082	4.34783	5.55556
79436	0	0	0	0	100	96.2963	1.96078	2.91262	6.25	5.55556	10.5263	13.3333	4.61538	7.89474	0	3.44828	12.5	15.3846
79604	0	2.08333	5.26316	2.77778	100	100	1.16279	2.43902	0	4.34783	6.25	3.0303	0	3.0303	0	0	3.44828	2.63158
79605	0	0	0	3.44828	96.7742	97.2603	0.819672	3.2	0	4.34783	0	10.8108	0	2.5	0	0	2.94118	0
79655	0	3.92157	8.10811	2.5	100	98.2759	10.1449	6.17284	9.375	4.54545	7.14286	20	0	7.14286	18.1818	5.45455	6.89655	8.82353
79656	0	1.28205	0	0	100	98.6486	0.806452	3.22581	3.125	8.88889	5	13.1579	0	8	22.2222	1.03093	9.7561	4.65116
80141	0	3.1746	0	0	93.75	98.6111	2.58621	0	0	0	0	3.125	0	2.5641	0	0	0	0
80142	0	0	0	0	94.1176	98.9362	0	1.66667	0	5.88235	6.66667	5.35714	1.63934	6	0	1.2987	0	4.44444
80702	0	1.35135	2	4.44444	92.3077	100	1.65289	6.38298	9.09091	0	0	17.1429	0	8.92857	10	0	9.09091	17.7778
80703	0	3.79747	5.35714	3.48837	100	99.0566	4.05405	1.50376	10	4.7619	0	6.12245	0	4.65116	0	1.0989	10.5263	13.7255
80753	0	1.42857	2.32558	7.01754	100	100	4.23729	6	10	4.54545	4.7619	18.6047	4	8.06452	0	3.94737	7.14286	28.5714
80754	3.125	0	0	0	100	98.9362	2.05479	0.787402	3.84615	2.5	0	0	0	4.16667	0	3.37079	2.08333	1.5873
81034	0	1.11111	0	1.5625	100	96.1538	1.85185	4.31034	4.34783	0	0	20	0	8.82353	0	3.09278	7.84314	10.1695
81035	0	6.66667	3.63636	4.47761	100	98.8235	6.19469	6.45161	0	3.125	0	31.7073	1.38889	20.8333	27.2727	3.44828	20.9302	20.4545
81094	0	1.36986	3.92157	4.05405	100	98.8095	2.63158	1.85185	5	4.7619	5.88235	2.5641	1.36986	10	12.5	0	5.76923	11.1111
81095	0	10	6.97674	22.4138	100	98.7013	9.82143	15	17.3913	28	21.4286	27.2727	6.52174	20.5128	0	20.6897	28.5714	25.641
81156	0	2.73973	4.34783	2.98507	100	98.8764	5.15464	1.75439	0	6.66667	0	15.5556	2.66667	2.94118	6.25	1.17647	6	16.129
81157	5.55556	1.31579	0	10.6061	100	98.75	2.65487	1.72414	0	3.7037	0	6.06061	0	4.7619	0	1.11111	8.33333	9.52381
81319	0	1.69492	0	3.1746	100	99.0654	1.5873	3.77358	0	2.85714	6.66667	2.12766	1.66667	2.04082	0	1.31579	6	1.5873
81320	0	7.46269	24.5902	18.6441	100	97.5904	9.375	5.55556	19.2308	27.7778	19.0476	36.3636	3.38983	11.5385	0	13.6364	30.7692	25.7143
81377	0	7.01754	2.7027	6.06061	100	100	2.30769	7.44681	4	12.9032	0	20.7547	9.80392	8.33333	0	6.17284	26	17.0213
81378	0	0	2.08333	1.51515	100	98.7179	2.63158	4.58716	10.5263	0	0	9.80392	0	7.5	0	2.7027	10.5263	13.5135
81488	0	0	2.38095	1.35135	96.6667	100	0	1.0101	0	2.7027	0	8.33333	0	2	0	4.31034	16.9492	4.87805
81489	3.33333	1.44928	0	0	95.4545	100	0.900901	1	0	0	0	0	1.72414	0	0	0	2.63158	0
81586	0	0	0	0	100	98.8764	1.92308	0.833333	0	5.12821	0	3.50877	0	5.55556	0	1.86916	2.27273	2.08333
81587	4.54545	1.72414	0	2.5	100	95.6522	2	0	0	3.125	0	3.33333	0	0	0	1.5873	6.66667	2.85714
81960	0	1.66667	2.12766	3.07692	100	94.5205	1.85185	3.26087	0	8	0	6.89655	0	2.17391	11.1111	3.2967	14.2857	6.38298
81961	0	1.20482	1.49254	2.40964	100	98.3051	0	3.125	0	2.63158	4.16667	5.08475	2.43902	9.83607	0	5.35714	7.54717	10.1695
82200	7.69231	3.44828	9.30233	18.8679	100	94.5205	9.90099	21.4286	17.6471	10	0	27.2727	5.26316	21.0526	33.3333	7.04225	21.0526	22.5
82201	0	1.40845	0	6.75676	100	99.0654	1.83486	1.78571	0	2.5641	0	3.50877	0	6.89655	8.33333	3.7037	6.89655	4.44444
82281	0	1.78571	13.0435	21.4286	92.8571	98.4127	6	14.7368	23.5294	23.0769	19.0476	21.6216	7.5	12.8205	14.2857	9.375	21.1538	24.3902
82282	0	0	0	0	100	100	0	0	0	6	0	4.44444	1.38889	7.14286	0	0.980392	3.7037	9.67742
82310	0	0	0	3.7037	100	96.3636	0	1.05263	0	0	4.16667	2.94118	0	2.7027	0	0	3.84615	7.69231
82311	0	4.81928	1.75439	4.47761	100	99.0909	4.7619	0	10	9.30233	10.5263	15.9091	2.7027	7.54717	0	3.80952	11.3208	30.3571
82338	0	8.33333	12.2449	14.5455	100	98.2143	10.2273	13.7931	15.7895	19.0476	11.7647	27.7778	3.38983	36.5854	16.6667	7.93651	23.913	32.6087
82339	0	3.61446	5.76923	1.28205	100	100	0.769231	2.18978	4.34783	7.31707	16.6667	8.88889	1.47059	7.14286	0	3.66972	14.8936	3.7037
82383	0	0	1.96078	1.5873	93.75	100	1.0101	1.96078	0	0	0	11.1111	1.78571	5.55556	0	1.35135	2.5	2.04082
82384	0	0	0	1.42857	100	98.8506	0	0	0	0	4.54545	2.85714	0	0	0	2.10526	2.08333	2.12766
83162	0	0	4.08163	4.28571	100	98.4615	0	2.15054	3.125	14.6341	0	25.641	0	7.89474	0	3.8961	3.33333	21.5686
83163	0	0	1.51515	2.85714	100	99.0654	0.793651	0	6.06061	5	5.88235	10.5263	0	4.54545	10	5.82524	12.766	5.88235
83257	3.22581	1.40845	0	0	100	100	0	2.54237	0	2.5	0	9.30233	0	8.10811	0	1.9802	0	2.12766
83258	0	0.934579	2.7027	5.97015	100	98.9691	1.49254	1.55039	0	4.34783	4.34783	21.2766	0	1.96078	0	2.10526	2.08333	7.54717
83566	4.54545	2.1978	3.84615	2.22222	94.7368	99.115	0	1.49254	15.7895	14.6341	0	18.6047	0	12.5	5.55556	3.73832	10.7692	16.6667
83567	0	0	5.88235	1.69492	100	97.9592	0.884956	2.46914	4.16667	3.57143	0	13.3333	0	6.06061	0	1.28205	8.33333	5.12821
84259	0	0	2.27273	1.53846	100	100	0	0.847458	0	10	0	14.8936	0	8.33333	0	2.5641	4.65116	20.5128
84260	3.57143	0.980392	1.53846	0	100	97.5806	0.704225	1.69492	2.94118	8.82353	0	13.1579	0	9.67742	0	0.909091	0	4.87805
84347	0	0	4	4.6875	100	97.7528	5	6.61157	4.16667	13.3333	0	17.0732	0	15.7895	60	3.8961	21.5686	14.5833
84348	0	0	1.69492	0	100	99.115	0.729927	0.869565	0	0	0	0	1.42857	6.25	0	1.65289	0	5.17241
84424	0	0	1.81818	1.5625	100	100	0	0.892857	8.33333	7.89474	0	17.8571	0	10.3448	0	6.84932	14.5833	7.40741
84425	0	0	0	0	100	100	0	2.98507	0	0	0	6.66667	0	6	7.69231	1.83486	6.97674	10.6061
84520	0	0	0	2.5641	100	98.0583	0	0.724638	3.125	3.125	0	8.51064	0	0	0	2.17391	5.88235	7.14286
84521	0	0	2.17391	1.63934	95.8333	100	1.83486	2.5641	6.06061	11.4286	0	9.09091	4.28571	8.57143	0	3.37079	6.25	14.8148
84913	0	0	1.92308	1.33333	100	100	0.833333	2.54237	0	0	0	0	3.0303	0	0	2.15054	3.44828	4.44444
84914	0	7.93651	16.6667	10.1266	100	98.6486	10.3175	7.5188	4	21.0526	16.6667	22.5	6.77966	20	7.69231	3.57143	22.8571	26
85298	0	3.22581	4.16667	1.20482	100	97.3451	1.5873	1.36054	3.84615	2.12766	0	8.33333	1.23457	1.85185	0	1.85185	6.66667	6.66667
85299	0	0	1.88679	0	88.8889	94.7368	0	0.892857	0	0	0	0	1.78571	0	0	0	0	4.16667
85320	46.1538	38.2979	44.2857	50	100	95.6522	38.8889	45.5172	43.4783	52.2727	47.619	50.7463	43.038	35.7143	66.6667	37.5	65.3846	52.9412
85321	4.7619	1.49254	2.12766	0	92.5926	94.8718	2.46914	0	0	0	0	2.63158	0	2.32558	0	1.47059	2.63158	2.17391
85322	3.84615	2.12766	1.44928	1.21951	100	95.6897	0.787402	0.699301	0	0	0	1.53846	0	1.85185	0	0.980392	1.92308	1.47059
85323	4.54545	10.4478	13.0435	12.963	92.5926	97.4026	7.5	6.66667	21.4286	16.129	16.6667	23.6842	14.5833	15.9091	25	13.2353	30.7692	33.3333
85712	0	0	0	6.15385	100	98.0583	2.75862	2.47934	0	6	0	12.5	1.63934	7.31707	0	3.26087	6.38298	16.2791
85713	0	0	2.5	0	93.75	98.8764	1.5873	0	2.77778	8.69565	4.16667	8.51064	1.51515	0	18.1818	1.06383	8.51064	8.77193
85969	3.7037	1.25	3.84615	5.97015	95.4545	98.9474	3.59712	1.45985	4.34783	11.3636	0	19.5652	4.16667	23.913	7.14286	5.10204	18.1818	14.8936
85970	0	0	0	5.45455	100	100	1.05263	1.90476	6.25	3.125	0	6.52174	1.49254	2.04082	0	0	2.5641	13.3333
86088	0	1.06383	5.45455	7.86517	97.0588	97.4359	1.45985	3.75	9.09091	4.16667	3.84615	8.19672	2.40964	7.35294	6.66667	6.06061	11.1111	17.3077
86089	0	1.69492	2.63158	5.55556	93.3333	98.6667	4.44444	4.58716	6.66667	18.1818	0	28.2051	1.6129	10.8108	14.2857	4.7619	20.4545	16.6667
86224	0	0	6.84932	3.33333	100	96.3636	1.85185	4.69799	3.7037	6.77966	3.125	5.97015	0.980392	5.08475	0	4.34783	13.6364	17.1875
86225	0	2.85714	5	6	100	97.2973	5.55556	7.31707	27.7778	23.0769	13.3333	22.6415	3.1746	17.0213	0	7.93651	21.875	11.1111
86606	0	3.40909	3.33333	3.0303	100	98.1132	1.1236	2.68456	0	0	3.57143	5.45455	3.33333	9.09091	5.26316	2.94118	1.5873	0
86607	0	3.44828	2.7027	12.5	100	98.8506	2.17391	6.14035	0	3.125	0	12.9032	6.66667	9.67742	10	3.1746	12.5	12.8205
86882	9.52381	5.40541	6.89655	13.0435	100	99.0566	7.35294	9.65517	21.0526	18.6047	23.0769	34.6154	1.78571	26.6667	12.5	9.40171	32.3529	32.8125
86883	5.55556	0	0	0	92.8571	100	0.847458	1.72414	0	3.22581	0	0	1.88679	0	0	0	0	4.87805
87133	0	2.10526	8.95522	14.0845	100	99.1667	7.63889	6.66667	3.33333	2.04082	20.5882	27.2727	5.88235	15.5172	9.09091	10.2564	23.0769	25
87134	6.25	1.35135	1.81818	1.44928	100	98.0952	2.63158	1.44928	0	5.55556	8.69565	3.33333	0	5.88235	18.1818	1.05263	3.77358	7.69231
87475	0	0	1.92308	5.17241	96	100	2.06186	0.840336	0	5.40541	5.26316	6.97674	1.5625	8.62069	0	0	7.14286	4.08163
87476	3.57143	1.63934	3.84615	7.8125	95.2381	98.9796	3.7037	6.01504	8	33.3333	0	23.2558	1.36986	26.8293	13.3333	4.21053	18.1818	28.2609
87850	0	1.42857	2.12766	2.7027	95.8333	100	0	0	5.71429	8.10811	4.7619	8.51064	0	2.12766	0	2.08333	6.81818	2.27273
87851	3.44828	0	8.06452	2.89855	100	96.7033	2.42424	5.38922	4.7619	6.38298	0	12.5	1.33333	11.7647	13.3333	3.19149	11.8644	14.5455
87938	38.8889	42.6471	60.5263	55	100	100	51.6949	62.5	56.5217	50	45	74.4186	42.1053	58.6957	57.1429	55.0562	60.6557	68.4211
87939	0	0	0	2.5641	100	97.3451	1.43885	0	0	0	0	2.32558	0	6.15385	0	1.19048	0	6.12245
87940	0	0	0	5.17241	100	100	0.884956	2.5	0	2.38095	0	6.97674	1.31579	2.17391	0	1.1236	4.91803	13.1579
87941	0	6.66667	8.33333	10.2564	100	97.2973	9.09091	9.58904	0	7.89474	14.2857	20.4545	8.57143	14.0625	0	8.23529	9.80392	28.5714
88177	0	0	0	0.961538	100	99.0826	0	1.92308	0	6	0	3.77358	0.925926	0	0	0	4	0
88178	6.25	1.51515	9.43396	7.01754	92.3077	100	0.943396	1.07527	0	7.14286	6.25	11.7647	1.6129	3.63636	0	0	3.57143	4.65116
88267	0	1.96078	2.5641	3.40909	100	99.0099	0	1.35135	0	5.08475	0	11.9048	0	5.26316	0	0	2.12766	8.21918
88268	0	2.17391	10.2041	13.5593	100	97.8022	1.96078	3.0303	0	8.57143	23.5294	22.2222	1.81818	9.09091	0	2.98507	9.52381	24
88904	0	2.5641	3.63636	3.38983	96.9697	98.0769	4.34783	0.925926	0	6.25	5.88235	20.8333	1.53846	10.2564	10	4	9.7561	10.2564
88905	0	0	1.81818	1.33333	91.3043	98.9899	0.763359	1.65289	0	2.5	0	7.69231	0	0	0	1.06383	6.38298	6.81818
89674	0	1.92308	1.47059	1.13636	100	99.1071	0.714286	1.21951	0	1.5873	0	5.76923	0	5.88235	9.09091	0.900901	5.76923	8.33333
89675	0	1.05263	0	5.55556	100	98.913	0.8	2.96296	0	9.30233	0	12.1951	0	16	8.33333	2.38095	10.8696	10.8696
90060	0	1.40845	1.88679	4.85437	96.2963	99.0566	1.19048	6.56934	0	3.63636	0	8.06452	5.26316	3.7037	0	3.4188	10.8696	11.5385
90061	0	5.47945	7.69231	3.84615	100	98.8889	4.80769	10.5769	8.33333	20.5128	5.26316	33.3333	3.7037	22.9167	0	6.84932	21.6216	24.2424
91419	0	4.9505	3.40909	3.26087	100	97.6	3.44828	2.71739	3.84615	7.31707	0	10.1695	1.0989	16	20	3.78788	10.4478	10.4478
91420	0	0	2	1.75439	100	97.7778	0	0.990099	0	0	0	6.89655	3.38983	7.69231	0	2.32558	6.89655	2.43902
91504	0	0	0	1.14943	100	99.2424	1.76471	2.5974	7.69231	8.69565	0	3.63636	0	4.91803	0	3.00752	3.1746	0
91505	0	0	3.92157	0	100	100	0.970874	0.970874	0	5.71429	0	6.66667	0	4.25532	0	2.46914	11.4286	9.25926
91565	4.87805	4.44444	5.88235	7.27273	100	99.115	10.0629	3.7037	8.33333	17.5	3.44828	29.3103	2.38095	15.7895	18.1818	7.14286	10.9091	19.2982
91566	0	2.94118	3.33333	14.2857	100	100	6.36364	6.06061	6.89655	5.71429	5.88235	18.1818	1.81818	13.0435	16.6667	8.69565	30.303	11.4286
91605	8.10811	0	4.61538	3.57143	100	100	1.25786	1.74419	3.33333	7.69231	3.44828	5.97015	3.79747	3.63636	0	3.4188	11.1111	1.63934
91606	0	1.26582	5.45455	10.6667	100	98.4375	7.5	10.5263	6.89655	35	0	31.1111	3.7037	18.75	0	6.97674	12.9032	25
92070	1.96078	0.970874	4.54545	0.900901	100	99.1736	1.71429	1.6129	0	2.32558	12.5	7.35294	1.85185	3.63636	7.69231	2.58621	1.66667	8.92857
92071	0	1.42857	0	0	100	100	1.73913	1.5748	0	0	4.7619	2.32558	0	2.08333	0	0	7.14286	1.78571
93424	0	2.77778	2.77778	5	100	100	3.10078	2.41935	0	11.4286	4.34783	10.9091	1.6129	6.89655	0	3.84615	2.04082	11.7647
93425	0	0	0	1.96078	100	96.9231	1.7094	3.26087	0	3.44828	0	2.5	0	5.88235	9.09091	1.49254	0	15.1515
93472	3.7037	1.28205	0	0	100	100	0.787402	1.42857	0	2.7027	0	8.33333	0	6.52174	20	2.06186	3.92157	23.6842
93473	0	0	0	3.57143	100	98.7805	0	0.990099	0	2.63158	0	8.77193	1.81818	4.65116	0	0	2.77778	9.375
93509	8.33333	2.43902	4.91803	7.79221	95	100	2.18978	1.89873	0	13.6364	0	12.2449	1.75439	10.8696	0	0	20.3704	4.65116
93510	0	4.54545	8.92857	11.7647	100	96.3415	9.70874	7.9646	28.5714	25	10	23.5294	5.45455	24.4444	30	5.47945	17.5	11.1111
93757	0	1.69492	4	3.8961	97.2973	97.7941	2.18978	4.10959	6.06061	9.09091	5.26316	17.7778	4.34783	6	60	7.84314	15.1515	18.6441
93758	0	1.5625	6.38298	9.43396	100	98.1982	6.52174	5.08475	11.1111	21.6216	0	27.2727	0	17.1429	0	12.7907	20.4545	34.2857
93869	0	1.14943	7.84314	4.83871	100	100	0.877193	1.5748	0	0	0	11.6279	0	11.6279	0	1.9802	13.1579	18.3673
93870	4.54545	1.5873	0	4.05405	100	99.0196	0.847458	1.43885	8	6.06061	0	15.5556	1.26582	6.66667	12.5	1	7.69231	7.14286
93885	6.45161	3.26087	4	6.25	100	100	6.83761	4.51128	2.77778	23.6842	0	12.1951	0	10.4167	14.2857	2.94118	14.2857	12
93886	0	4	0	5.26316	100	100	0	1.50376	0	3.125	0	9.7561	0	14.2857	0	1.78571	0	6.12245
94021	0	0	2.17391	6	100	95.8333	1.65289	2.72109	7.14286	12.8205	0	25.9259	0	10.8108	28.5714	4.5977	7.5	11.1111
94022	0	3.37079	4.6875	15.3846	100	99.0909	5.12821	5.42636	10.3448	7.89474	0	12.5	0	6.77966	10	8.33333	6.34921	19.6078
94222	0	0	1.78571	4.6875	100	98.8764	0.847458	0	4.16667	2.7027	0	2.12766	0	2.5641	0	1.94175	1.88679	2.5
94223	0	0	2.04082	3.7037	100	100	6.89655	2.52101	0	4.87805	0	18.1818	0	9.61538	12.5	2.1978	19.5122	18.1818
94440	0	2.53165	0	2.35294	100	100	0.578035	0	3.33333	0	0	5.17241	0	1.92308	0	0.917431	5.55556	1.88679
94441	0	0	3.84615	3.57143	100	96.2025	5.74713	0	0	6.25	0	17.2414	0	12.766	0	3.0303	9.7561	12.5
94531	0	0	0	2.53165	94.4444	100	0.613497	0.625	0	2.43902	0	4.7619	2.22222	2.5	0	1.69492	1.63934	8.77193
94532	0	0	2.94118	5.66038	94.7368	100	0	1.38889	7.40741	2.5	0	9.25926	0	14.5455	9.09091	2.43902	5	19.4444
94573	3.57143	1.19048	1.72414	0	100	100	0.684932	2.18978	0	5.88235	6.66667	8.33333	1.33333	6	0	1.81818	5.88235	11.1111
94574	0	1.6129	4.44444	6.89655	94.7368	98.9899	3.09278	3.37079	3.84615	13.9535	9.09091	25.4237	1.5873	11.8644	12.5	5.81395	13.5135	24.3902
94790	3.33333	0	4.28571	7.95455	100	99.1379	1.42857	5.22388	0	7.5	14.2857	22.9508	1.75439	12.9032	10	0	7.01754	12.766
94791	0	0	1.66667	0	100	97.7273	0	0.909091	0	2.32558	0	5	0	6.52174	0	0	5.12821	1.92308
94814	0	0	0	3.65854	100	100	0.704225	1.55039	0	3.125	5.26316	7.8125	1.63934	1.88679	0	0.970874	3.7037	0
94815	3.57143	0	0	2.89855	100	98.6486	0.775194	1.03093	0	7.69231	0	12.9032	1.44928	2.12766	16.6667	0	2.7027	2.43902
95040	4	0	2	7.14286	100	98.0392	2.0979	2.17391	4	3.77358	6.25	4.65116	0	5.7971	5.88235	0.934579	10	9.09091
95041	0	0	0	1.51515	100	96.4912	0	0.961538	6.25	5.26316	0	4.65116	0	4.87805	0	0	2.63158	4.08163
95459	0	0	0	0	96	100	0	3.1746	5.71429	3.0303	0	12	0	6.81818	12.5	0.970874	7.31707	9.30233
95460	0	2.66667	1.69492	0	100	98.9899	3.33333	4.58716	0	4.16667	7.69231	8.51064	0	13.1579	6.66667	2.46914	5.12821	7.40741
95513	0	0	3.38983	3.38983	100	99	2.7972	5.6	0	5.40541	5	5.40541	0	10	22.2222	1.08696	0	15.9091
95514	0	3.125	3.50877	7.27273	100	100	2.47934	1.94175	0	9.09091	0	14.2857	3.92157	9.30233	9.09091	4.21053	18.6047	10.4167
95747	2.94118	3.125	1.6129	3.22581	100	96.9072	0.719424	1.50376	3.57143	6.25	4.7619	18.3333	0	5	9.09091	0	6.81818	10
95748	0	0	0	1.63934	100	96.7742	0.925926	1.69492	3.7037	0	0	5	0	3.44828	23.0769	2.43902	6.66667	6.66667
95930	0	3.65854	3.38983	4.7619	100	98.9899	3.63636	5.88235	10	7.69231	6.25	13.8889	1.53846	6.12245	11.1111	3.92157	18	8.51064
95931	0	2.94118	1.92308	1.6129	100	97.8261	0.735294	0	0	5.66038	0	3.22581	0	5.55556	0	1.0101	8.33333	6.52174
96331	0	0	1.5873	6.84932	96.2963	100	1.38889	5.18519	5.26316	2.85714	0	21.9512	0	6.38298	0	4.3956	4	14.5455
96332	5.12821	1.06383	3.65854	5.82524	100	98.1651	3.37838	0.584795	0	4.44444	4	18.4211	5	15.0685	14.2857	6.19469	10.9375	8.33333
96852	0	4.47761	4.7619	14.7541	100	96.7742	6.79612	11.9565	15	15.7895	27.7778	33.3333	9.09091	24.1379	28.5714	8.4507	24.3902	44.6809
96853	0	1.94175	1.25	2.5641	97.1429	99.2308	1.5873	2.20994	0	1.72414	0	8	1.06383	2.8169	0	2.41935	2.22222	7.01754
97045	4.54545	0	0	0	100	98.8889	0	0.980392	0	2	0	9.09091	4.28571	4.87805	0	0	9.09091	8.16327
97046	0	1.0101	3.7037	2.38095	100	99.1525	3.79747	6.45161	15.3846	8.62069	0	16.9492	3.0303	8.51064	5.26316	11.2069	9.61538	21.2121
97442	0	2.7027	0	1.42857	100	97.6744	0.746269	0	5.55556	2.5	0	1.92308	1.47059	5.55556	0	2.40964	0	0
97443	0	3.57143	4.34783	3.50877	100	97.0588	7.61905	6.36364	7.40741	2.32558	4.7619	15.9091	1.5873	13.0435	40	2.17391	17.7778	14.6341
97499	0	1.5873	1.85185	0	94.7368	98.8095	0.884956	0.952381	10.5263	2.77778	0	7.84314	3.22581	6.45161	0	2.89855	7.27273	9.09091
97500	0	4.7619	3.33333	1.28205	100	98.374	6.87023	5.21739	0	4.87805	6.89655	8.33333	1.23457	1.88679	8.33333	0	5.66038	9.43396
97565	4	0	0	5.55556	100	100	2.80374	2.83019	6.89655	7.40741	0	8.92857	0	8.33333	11.1111	4	6.52174	12.766
97566	0	5.88235	4.91803	9.375	100	99.1597	9.28571	5.40541	3.22581	8.33333	4.34783	27.8689	6.66667	24.1379	25	5.05051	18.5185	17.6471
97733	0	1.28205	2.08333	0	100	98	1.44928	1.53846	0	0	0	0	0	2	0	2.08333	2.08333	7.31707
97734	0	0	1.5873	4.93827	100	96.9697	2.75229	1.24224	5.88235	0	0	6.25	0	8	0	2.43902	10	9.09091
97823	0	2.66667	3.33333	4.28571	100	96.8085	2.27273	0.869565	6.25	3.0303	0	13.7931	3.06122	8.62069	0	1.02041	5.66038	10.8696
97824	2.94118	0	2.89855	1.2987	100	98.913	0.826446	0	0	2.17391	0	10.7143	0	4.7619	6.25	0	10.9091	10.7143
98295	0	0	2.85714	7.79221	100	96.8421	1.83486	2.80374	5.26316	6.25	0	24	1.6129	8.69565	7.14286	5.43478	17.3913	11.9048
98296	0	1.16279	0	1.23457	100	99.1453	0	1.36986	3.84615	9.09091	0	5	0	4.08163	9.09091	2.41935	1.88679	2.63158
98374	0	0	4.7619	1.81818	94.7368	100	0.877193	0.943396	4.7619	3.125	0	10	3.125	4.65116	0	0	7.31707	3.38983
98375	0	0	0	2.40964	100	99.1597	0	3.125	0	0	0	1.6129	1.28205	0	0	0.735294	1.69492	3.22581
98650	0	6.77966	0	6.97674	100	98.7342	1.88679	7.36842	3.22581	12	18.1818	17.0732	2.08333	22.5	0	7.35294	6.25	18.75
98651	0	1.8018	0	4.54545	93.3333	99.0099	1.33333	4.02685	3.44828	2.5	0	13.4615	1.16279	8.16327	0	2.67857	5.55556	8.62069
99033	0	0.961538	5	1.31579	100	99.0826	1.45985	3.14961	0	6	0	5.45455	0	9.30233	15.3846	1.17647	8.33333	2.04082
99034	0	0	6	6.97674	100	100	2.67857	5.26316	5.26316	20.5882	5.26316	23.5294	3.57143	12	0	10.3896	13.5135	24.3902
99118	0	3	1.75439	0	100	98.9796	3.97351	0.769231	0	8.69565	0	4.91803	2.5	10.8696	9.09091	1.08696	6.66667	5.17241
99119	0	0	0	1.40845	100	100	1.51515	0	0	8.10811	0	2.04082	0	12.7273	0	1.05263	4.87805	5
99319	0	1.31579	0	0	100	100	0.75188	1.7094	0	0	0	0	0	2.12766	0	1.21951	0	0
99320	0	0	0	6.55738	100	100	0.934579	1.9802	0	3.0303	0	8.57143	0	2.17391	14.2857	4.16667	10.5263	11.7647
99752	0	0	0	0	100	100	0	2.5641	0	2.85714	0	3.50877	0	0	0	1.19048	11.4286	4.25532
99753	0	0	0	0	100	98.0952	0	2.52101	0	0	0	1.63934	1.63934	2.04082	0	2.24719	0	3.27869
100021	0	4.6875	0	1.85185	100	100	0	1.90476	3.57143	3.84615	0	2.12766	0	2.5641	0	1.40845	2.17391	2.08333
100022	3.22581	1.86916	2.89855	1.1236	100	99.1667	2.99401	1.80723	4	5.40541	0	6.45161	0	1.63934	0	2.18978	3.07692	10.9091
100132	0	3.0303	2.17391	1.51515	100	99.2	2.43902	1.49254	3.57143	13.6364	0	7.40741	1.5625	10.7143	7.69231	5.68182	12.5	15.2174
100133	3.33333	0	1.49254	9.09091	100	100	3.5461	4.7619	0	16.6667	17.3913	13.4615	0	1.92308	7.14286	3.0303	15.6863	14.2857
100248	0	0	0	1.81818	94.1176	99.0741	0	1.83486	0	0	4.54545	8.88889	0	2.43902	0	1.03093	7.14286	5.55556
100249	0	0	1.69492	7.27273	100	100	0	1.88679	4.54545	6.89655	5.55556	3.92157	2.5641	12.766	0	2.77778	15.7895	4.25532
100414	0	3.0303	2	0	100	98.9011	0	2.45902	0	0	0	4.87805	5.45455	0	0	0	5.55556	2.27273
100415	0	2.29885	4.6875	1.78571	100	100	0.714286	1.75439	0	0	10	10.4167	0	0	10	3.48837	5.26316	3.77358
100474	0	0	0	3.57143	100	98.5714	1.78571	1.73913	0	0	5.55556	5	0	8.10811	0	1.20482	4.44444	6.52174
100475	0	1.19048	3.1746	6.66667	100	98	0	0	0	0	0	8	1.23457	0	6.66667	0	5.26316	12.5
100508	0	0	2	0	91.6667	96.0526	0.8	0.813008	4.16667	2.5641	0	2.32558	0	2.85714	0	2.5641	0	2.32558
100509	0	4.7619	5.88235	25.8065	100	99.0196	3.2	5.69106	6.89655	0	14.2857	19.6429	3.52941	29.2683	0	9.70874	14.2857	24.4444
100734	0	2.04082	0	0	100	98.6111	2.94118	2.15054	10	3.22581	0	8.82353	2.38095	7.14286	14.2857	0	5.88235	10.8108
100735	2.63158	0	0	2.63158	100	100	1.17647	0.645161	4	2.04082	9.52381	4.22535	1.40845	7.14286	0	0.943396	5.88235	8.47458
100781	0	4.44444	11.6279	7.89474	100	100	5.49451	6.79612	3.84615	20.6897	15.3846	30.2326	5.26316	8.88889	15.3846	8.64198	15.3846	25
100782	2.94118	0	1.36986	3.79747	100	99.0991	1.93548	1.36054	3.22581	2.5	0	6.25	0	1.88679	15.3846	1.66667	4.25532	10
100830	0	1.63934	4.16667	3.84615	100	100	1.08696	7.54717	3.7037	6.06061	0	15.5556	0	15.2174	0	5.40541	14.7059	30.303
100831	0	0	2.40964	9.45946	100	100	4.375	2.18978	3.7037	17.1429	0	15.2542	1.16279	9.52381	18.1818	10.2804	7.5	20.8333
100945	4.7619	1.53846	6	0	100	100	5.15464	6.38298	14.2857	12.8205	11.1111	23.0769	2	11.6279	9.09091	6.94444	12	22.5
100946	0	1.17647	6.66667	4.6875	100	99.1228	2.96296	3.00752	10	10.2564	0	12.7273	0	1.96078	0	1.0989	6.12245	6.45161
101035	0	1.78571	4	1.49254	100	96.1538	0.961538	3.50877	0	14.8148	5.55556	16.6667	0	6.97674	21.4286	6.25	13.0435	11.4286
101036	0	0	5.17241	6.25	100	100	1.52672	3.07692	3.22581	0	0	9.7561	0	7.31707	0	4.7619	6.81818	9.375
101377	0	0	5.12821	2.12766	100	100	3.84615	6.81818	3.33333	8.69565	0	4.87805	0	10	10	4.05405	10	19.5122
101378	0	1.83486	2.77778	2.06186	92.3077	100	0.588235	1.2987	0	4.87805	5	6.12245	1.14943	6.34921	0	1.90476	3.84615	1.63934
101434	0	3.22581	11.3636	27.2727	100	100	7.9646	9.47368	22.5806	18.1818	30.7692	41.6667	6.25	40.4762	23.0769	9.72222	35.2941	50
101435	3.7037	0.934579	0	1.02041	96.2963	99.2248	0	1.41844	4.34783	2.27273	0	9.61538	1.2987	5.88235	0	0.884956	4.91803	7.40741
101572	0	0	0	0	93.75	100	0	0	0	0	0	2.38095	0	4.87805	0	1.42857	0	13.8889
101573	0	0	0	2.94118	91.6667	99.0566	1.68067	0.684932	3.7037	6.25	6.25	13.0435	1.28205	0	0	0	8.33333	5.66038
101586	0	3.27869	4.44444	11.7647	95	100	6.60377	8.43373	0	11.1111	22.2222	23.2558	4.41176	27.907	0	16.2162	25	15.625
101587	0	1.1236	2.98507	2.77778	92.5926	100	3.81679	3.4965	0	5.66038	9.52381	13.0435	5.95238	7.69231	25	3.36134	5	13.4615
101663	0	0	2.17391	1.51515	95.8333	97.7778	1.07527	2.10526	0	7.14286	6.25	5	0	7.31707	0	1.06383	8.10811	6.97674
101664	0	2.5974	5.17241	7.93651	100	98.1132	7.87402	9.83607	17.6471	20.9302	5.88235	26.8293	4.93827	20.8333	0	4.90196	14.6341	11.6279
101803	0	1.53846	0	3.27869	100	98.9247	1.88679	4.83871	0	10.5263	5.88235	15.7895	3.38983	10.8108	0	2.0202	10	10.5263
101804	0	1.21951	1.47059	2.94118	100	98.9362	2.45902	1.35135	3.33333	15.3846	4.16667	21.1538	4.65116	10.8696	6.66667	3.53982	9.80392	17.5439
102580	0	0	0	3.7037	93.3333	100	1.16279	1.0989	0	3.44828	0	9.80392	0	4.87805	0	1.21951	15.1515	9.52381
102581	0	1.06383	2.94118	1.66667	100	100	1.38889	2.18978	3.44828	2.94118	0	10.8108	1.38889	7.5	11.1111	3	2.04082	7.5
102664	0	0	2.77778	4.47761	100	100	0.833333	2.18978	4	2.5	0	9.25926	1.66667	4.25532	16.6667	1.92308	4.25532	7.14286
102665	0	2.29885	16.6667	15.0685	100	100	6.56934	13.1783	16.6667	28.5714	16.6667	25.4902	2.98507	17.9487	16.6667	12.5	23.913	28.125
102834	0	0	3.44828	2.73973	100	100	3.52113	0.684932	3.84615	4.16667	0	5.76923	0	7.69231	0	2	8.51064	11.7647
102835	0	1.16279	2.04082	5.95238	100	100	1.76991	1.51515	4	9.30233	0	9.52381	3.22581	4.34783	15.3846	3.22581	8.33333	11.1111
103202	3.57143	2.15054	3.33333	6.75676	96	97.3214	0.70922	2.5641	3.22581	7.5	6.66667	12.5	5	2.17391	0	1.81818	2.38095	12.2449
103203	0	0	2.5	4.22535	100	100	0	2.5	3.44828	0	11.1111	7.54717	2.22222	9.7561	0	2.89855	6.52174	9.43396
103243	3.7037	0	0	2.89855	96.5517	98.2143	0.819672	1.8018	0	0	0	8.33333	3.07692	2.22222	0	0.847458	0	5.66038
103244	0	3.84615	15.3846	20.3125	92.3077	100	11.2245	9.87654	9.09091	21.2121	25	25	13.6364	31.25	25	16.6667	38.6364	36.3636
103313	6.06061	6.15385	10.4167	19.3548	100	97.7011	12.1495	15.1515	11.5385	25	20	27.027	8.06452	27.2727	14.2857	14.9425	40.9091	36.9565
103314	0	0	0	2.89855	93.75	96.3855	0	5.61798	4.7619	13.9535	8.69565	19.0476	0	2.32558	0	5.33333	0	12
103325	0	0	1.92308	6.45161	100	98.8764	2.83019	2.17391	9.52381	0	0	5.40541	1.6129	8.57143	0	3.65854	11.3636	6.12245
103326	0	0	2.27273	3.07692	100	95.4023	0.909091	1.13636	4.16667	6.66667	8.69565	4.87805	4.08163	2.38095	0	2.73973	4.7619	8.16327
104684	0	0	4.34783	9.25926	95.8333	95.2381	2.80374	6.12245	0	13.9535	23.0769	10.5263	2.89855	14.2857	28.5714	2.17391	8.82353	22.7273
104685	0	3.09278	0	2.1978	100	98.2301	0	4.72973	0	2.12766	4.7619	6.66667	0	0	0	1.88679	0	3.84615
104798	0	3.38983	2.5641	11.8644	100	100	4.42478	1.90476	21.4286	14.2857	11.1111	17.5	1.6129	13.8889	20	3.79747	18.4211	28.5714
104799	0	1.13636	4.91803	1.06383	96.7742	99.0909	5.9322	3.66972	3.7037	2.7027	0	13.8462	1.36986	4.34783	0	5.05051	16.6667	13.6364
104898	8.69565	0	0	0	100	98.8506	0	3.4188	0	0	0	7.14286	1.63934	0	12.5	0	0	3.50877
104899	0	5.47945	0	1.63934	96	95.2381	5.98291	9.09091	6.66667	16.6667	0	19.5122	3.1746	14.7059	20	5.40541	10.6383	15.5556
105008	0	2.32558	3.92157	14.2857	94.4444	100	3.05344	5.9322	9.52381	26.3158	5	8.57143	3.38983	21.8182	11.1111	8.13953	17.6471	19.6429
105009	0	0	0	3.44828	100	100	0.884956	1.76991	3.44828	3.33333	0	16.2791	2.08333	0	14.2857	2.63158	4.25532	14.2857
105027	0	1.13636	0	1.81818	94.1176	97.9798	1.65289	2.63158	4	8.10811	0	8.57143	0	9.80392	12.5	3.52941	3.0303	13.4615
105028	0	0	4.83871	14.0625	100	97.7011	5.35714	6.89655	7.14286	7.69231	23.0769	14	2.17391	11.3636	0	3.79747	20.4545	14.2857
105087	0	0	0	5.35714	100	97.8947	3.4188	3.6036	0	8.33333	5	18.9189	5.88235	14.2857	11.1111	5.88235	5.40541	13.7255
105088	3.84615	1.44928	4.6875	5.12821	100	100	4.34783	3.125	0	2.85714	6.25	15.5556	0	8.33333	10	6.0241	16.2162	15.3846
105167	2.7027	0	0	1.63934	100	98.3471	0	2.91262	3.7037	5	0	11.3636	0	3.0303	10	2.24719	4.34783	7.69231
105168	0	2.7027	4.6875	7.14286	100	95.614	3.1746	3.78788	12	14.2857	0	14.6341	2.77778	9.61538	0	4.54545	10.8696	14
106295	3.0303	1.35135	0	0	100	96.9072	0	0.840336	0	2.38095	5.88235	6.52174	0	5.71429	0	1.28205	2.63158	0
106296	0	0	0	1.72414	95.2381	100	3.57143	0.757576	0	0	5.55556	10.4167	2.8169	5	10	0	8	10.8696
106973	0	0	3.57143	1.6129	100	98.9011	0	1	4.16667	0	0	13.8889	1.92308	2.77778	0	1.06383	2.63158	7.14286
106974	4.54545	2.40964	2.12766	4.83871	100	100	0.763359	0.854701	8	13.3333	0	14.6341	0	6.12245	20	3.125	14.6341	11.3636
107309	0	1.49254	5.26316	6.34921	100	100	3.50877	5.82524	0	13.5135	12.5	7.69231	4.34783	13.7255	7.14286	6.74157	17.9487	9.30233
107310	0	1.02041	0	3.06122	100	98.374	2.94118	0.75188	0	6.66667	0	8.95522	0	2.98507	0	1.52672	21.0526	1.51515
107642	3.57143	2.24719	1.6129	3.27869	94.4444	99.0566	2.47934	3.84615	4.7619	4.54545	0	7.84314	1.42857	18.1818	0	0	2.7027	7.8125
107643	0	3.48837	5.66038	4.41176	100	99.0196	0.735294	3.7594	3.125	11.6279	0	13.0435	0	4.44444	0	3.06122	20	4.54545
107757	0	1.40845	1.88679	5.26316	91.6667	97.8261	1.5873	3.80952	0	12.5	6.66667	21.0526	1.6129	7.84314	0	3.40909	6.25	18.75
107758	0	0	2.32558	0	96.4286	100	1.86916	0.729927	0	2.7027	5.55556	11.7647	0	7.93651	0	3.125	2.94118	17.3913
108296	0	0	2.43902	1.38889	90.4762	98.6667	1.53846	0	0	4.87805	0	2.43902	0	3.7037	0	0	0	9.09091
108297	4.54545	1.33333	0	5	100	98.9362	0.746269	1.52672	0	7.40741	0	5.66038	2.77778	7.01754	0	0.952381	2.32558	6.12245
109044	0	1.28205	3.38983	4.91803	96	98.9011	2.7027	3.44828	10.7143	3.33333	5.26316	14.5455	0	9.80392	0	0	14.2857	18.8679
109045	4.34783	3.57143	0	2.40964	96.5517	97.4138	2.52101	3.125	4.16667	10.2041	9.52381	13.1148	7.14286	6.97674	0	0.970874	6.38298	15.0943
109334	3.33333	3.0303	1.88679	3.77358	86.6667	98.5294	1.6	2.72727	4.34783	2.43902	9.09091	15.1515	1.38889	9.25926	16.6667	2.5974	13.6364	13.3333
109335	0	2	1.69492	0.970874	96.6667	98.0583	2.04082	2.42424	0	4.91803	4.34783	10.1695	1.17647	14.2857	9.09091	2.88462	7.01754	1.78571
109802	5.55556	3.94737	5.55556	17.5439	96.7742	99.0385	4.63576	6.72269	9.09091	26.9231	0	18.0328	1.51515	18	15.7895	7.61905	7.69231	15.3846
109803	0	1.04167	3.125	0	100	98.9796	2.85714	2.29008	0	1.88679	0	1.85185	1.40845	4.61538	0	0	6	1.69492
110258	0	0	6.89655	7.79221	100	99.1071	2.63158	9.09091	3.22581	10.5263	5.55556	25.9259	1.88679	23.2558	17.6471	6.4	18.9189	22.7273
110259	0	4.28571	0	6.06061	100	97.3684	4.54545	1.85185	0	4.87805	4.54545	14.7059	1.5873	10.8696	26.6667	4.49438	11.1111	18.9189
110752	0	3.44828	2.32558	6	100	98.5714	7.52688	6.31579	4.34783	20	20	26.3158	1.66667	14.2857	8.33333	5.95238	29.6296	37.5
110753	0	4.03226	4.10959	1.52672	100	99.1935	1.00503	2.51256	0	7.24638	0	8.57143	0.909091	5.71429	13.3333	2.02703	7.84314	5.95238
111064	7.14286	0	7.89474	6.52174	100	95.3125	12.3596	9.09091	4.34783	29.4118	8.33333	17.8571	2.27273	10.5263	0	8.33333	21.6216	11.7647
111065	0	0	0	3.65854	95.4545	100	2.25564	0.645161	2.27273	0	5.26316	3.57143	0	2.22222	0	0	0	6.89655
111123	5.55556	1.72414	3.0303	0	100	98.5507	0	4.49438	0	9.375	0	8.82353	2.27273	4.65116	0	0	8.82353	3.33333
111124	3.44828	1.02041	1.40845	1.35135	96	97.9167	0	1.88679	0	1.78571	0	0	0	0	0	2.5	0	7.69231
111538	0	0	5.08475	3.50877	92.3077	100	2.98507	1.51515	8	11.7647	0	21.2766	0	4.54545	15.3846	1.11111	6.81818	9.25926
111539	0	2.83019	0	0	94.7368	98.8235	0.666667	3.20513	3.33333	5	0	9.25926	1.35135	8.69565	0	0.970874	5.45455	7.40741
111844	0	0	2.85714	15.9091	100	100	1.19048	1.05263	8.33333	5.55556	0	19.5652	1.66667	7.5	0	3.7037	13.5135	15.3846
111845	0	0	5.26316	2.08333	100	100	2.7027	0.684932	0	9.375	0	10.8696	0.952381	5.76923	0	1.6	6.77966	10.7143
112516	0	1.6129	0	5.45455	100	100	0	1.92308	0	0	0	2.32558	1.5625	2.08333	0	0	4.25532	9.80392
112517	4.7619	0	4.7619	1.51515	92.5926	99.0654	4.8	0.793651	3.57143	2.43902	0	5.26316	2.0202	10.1695	0	2.5641	10.7143	3.50877
112769	4.54545	0	2.5641	7.27273	100	98.7805	1.72414	0.892857	4	4.25532	5.88235	18.1818	0	5.88235	11.1111	3.37079	11.1111	13.7255
112770	0	0	3.0303	1.23457	100	98	0.704225	1.41844	8.10811	13.5135	0	10.8696	3.48837	5.45455	0	1.96078	6.66667	10.2041
113357	0	0	0	4.22535	100	96.7033	3.80952	5	3.33333	16.6667	0	25.4237	0	13.0435	14.2857	3.06122	15.3846	13.9535
113358	3.125	2.08333	10.9375	3.84615	92.8571	100	5.91716	8.39695	10.7143	9.7561	8.69565	25.4545	2.5	14.8936	0	6.79612	15.9091	27.2727
113592	0	0	0	1.78571	100	100	0	1.72414	0	2.94118	0	2.38095	0	1.78571	0	0	0	0
113593	0	0	5	3.84615	96	100	2.3622	3.26797	3.7037	11.1111	0	13.0435	0	9.52381	5.55556	2.75229	21.1538	14.2857
113680	0	0	1.92308	0	100	98	1.85185	1.92308	0	6.25	0	5.26316	0	2.43902	0	1.35135	5.88235	0
113681	0	0	1.69492	1.08696	100	100	0.628931	1.23457	0	1.88679	0	9.375	0	1.88679	0	1.62602	3.44828	4.54545
114485	0	0	0	2.46914	100	93.6937	0	0.769231	0	9.09091	0	2.77778	0	5.76923	0	0	0	11.3636
114486	0	0	0	0	100	94.186	1.62602	2.58065	0	0	4.7619	8	0	0	0	0	0	8.33333
114618	0	1.63934	2.22222	0	94.1176	92.1348	0	1.62602	0	0	0	4.44444	0	0	10	0	2.17391	4.65116
114619	0	1.04167	1.5873	1.85185	100	95.9596	0.641026	0.704225	5.26316	8.33333	0	0	0	3.38983	0	1.08696	8.33333	6
114672	0	1.5625	4.65116	1.92308	95.4545	96.3855	0	2.7027	3.44828	3.44828	9.09091	4.65116	0	7.5	0	2.38095	4.65116	14.2857
114673	0	1.08696	3.7037	4.91803	100	97.1963	5.84416	5.83942	6.66667	2.5641	0	24.3243	1.5625	12	0	2.1978	19.5122	9.09091
114696	6.66667	4.7619	10.2041	8.92857	95.8333	98.7805	3.53982	3.80952	13.0435	6.25	0	11.6279	1.5625	22.2222	0	4.7619	27.2727	30
114697	0	0	0	4.28571	100	99.1379	2.77778	1.62602	0	2.5641	5	5.55556	0	8	0	2.32558	7.5	5.17241
114927	0	0	0	2.04082	100	98.3607	1.04167	1.17647	0	0	0	9.67742	0	2.38095	0	0	0	16.129
114928	0	3.33333	0	2.5	100	100	0.591716	7.14286	3.22581	6.97674	0	10.8696	1.31579	6.66667	0	4.0404	9.43396	8.33333
115207	7.14286	3.07692	2.7027	10.5263	93.3333	98.2143	2.83019	5.05051	5.26316	7.89474	11.1111	17.6471	1.81818	10.8696	11.1111	3.50877	21.2121	15.7895
115208	0	1.02041	1.2987	3.66972	100	100	4.27807	3.52113	3.57143	5.40541	2.77778	12.3077	0	9.52381	36.3636	3.2	13.3333	11.4754
115341	0	1.6129	1.85185	1.51515	94.7368	97.1429	1.5873	0	0	0	0	4.08163	0	2.04082	11.1111	3.84615	6	9.52381
115342	0	1.11111	1.53846	1.47059	88.4615	94.7368	0.621118	1.42857	0	0	0	0	0	1.92308	0	0.869565	2	0
115352	0	1.47059	0	0	90	90.2778	0.775194	0.909091	4.16667	4.7619	0	5.88235	0	1.96078	0	0	3.7037	5
115353	0	1.17647	0	1.63934	91.3043	89.2857	0.649351	2.0979	0	0	5.55556	5.66038	1.49254	3.63636	7.14286	1.69492	4.34783	10
115374	4.34783	9.72222	12.963	14.4928	95.2381	93.75	10.6383	18.018	12.5	43.9024	11.1111	51.7241	14.0845	37.5	25	26.087	44.4444	55.5556
115375	4.7619	0	0	3.125	100	94.5455	1.3986	0.671141	11.7647	2.7027	0	4.08163	0	2.04082	0	2.63158	4	5.55556
115509	0	0	1.72414	1.75439	100	100	1.65289	2.54237	16.6667	11.4286	0	6.66667	0	9.09091	0	1.92308	11.6279	18.9189
115510	2.85714	1.53846	0	1.38889	100	100	0.632911	0.689655	0	0	5.26316	0	1.49254	0	0	0	0	1.72414
115848	0	1.05263	1.5625	4.16667	96.6667	97.8947	0	0	0	2.22222	0	1.69492	4.54545	4	0	1.2987	1.96078	2.32558
115849	0	0	3.0303	0	100	97.2222	1.96078	7.54717	8	2.85714	0	6.97674	1.63934	9.09091	40	0	2.7027	2.7027
115964	0	1.23457	1.92308	0	95.2381	98.6301	0.900901	0	0	5	0	9.52381	1.6129	5	0	1.38889	2.32558	3.63636
115965	4.34783	2.66667	6	0	100	98.7952	0.793651	1.55039	3.57143	13.1579	5.26316	19.1489	0	11.3636	0	3.8835	11.1111	20
116493	0	1.26582	1.96078	2.7027	100	100	3.2	0.75188	3.7037	4.25532	0	11.9048	1.20482	3.77358	0	4	8.69565	14.6341
116494	3.57143	0	1.72414	3.07692	100	100	1.94175	0	3.84615	0	0	4.44444	0	2.5641	0	0	12.1951	4.87805
116794	0	1.16279	1.72414	3.22581	100	100	2.38095	1.53846	0	4.65116	0	8.51064	1.25	3.63636	0	2.06186	2	7.40741
116795	0	1.75439	9.43396	5.17241	100	100	7.54717	8.88889	3.84615	22.449	0	22	4.34783	17.6471	0	12.5	27.907	28.2609
117115	0	0	0	0.980392	96.6667	100	0.78125	1.75439	3.125	2.85714	0	10.3448	3.26087	6.66667	0	0.826446	8.06452	8
117116	0	1.42857	2.04082	2.22222	100	100	0.826446	2.80374	0	12	0	10.4167	0	2.5641	6.66667	1.11111	5	28.125
117325	2.63158	0	0	1.5625	96	98.8235	0.8	1.0101	4.34783	2.7027	0	6.45161	0	0	0	0	2.08333	2.08333
117326	0	0	3.125	3.84615	96.4286	100	1.88679	2.11268	0	13.0435	0	20.9302	0	8.33333	0	0.847458	21.9512	19.7183
117435	5.26316	0	3.125	3.84615	96.4286	100	0	4.25532	9.09091	17.1429	5	7.89474	3.50877	9.67742	0	5.6338	9.375	13.1579
117436	0	1.23457	0	3.07692	100	98.9691	0.735294	2.23881	0	0	9.09091	7.14286	1.53846	1.81818	6.25	4.21053	6.38298	6.84932
117751	0	1.51515	0	2.85714	100	98.9011	0.793651	0.847458	3.7037	5.26316	4.7619	8.51064	0	5.26316	0	2.12766	4.16667	2.27273
117752	5.26316	0	0	1.40845	100	99.0291	0.746269	1.90476	0	5.26316	7.14286	10.9091	0	2.08333	0	3.37079	8.69565	4.34783
117969	0	3.26087	1.42857	2.5974	100	100	1.29032	1.51515	3.33333	3.77358	0	9.09091	4.22535	13.6364	0	4.21053	5	7.84314
117970	0	0	7.69231	3.1746	100	100	3.36134	2.6087	4.34783	11.1111	6.66667	8.57143	2.5974	13.9535	10	3.94737	2.27273	21.4286
118251	0	2.17391	2.43902	1.11111	100	99.1667	1.17647	3.33333	4	0	6.25	5.45455	4	10.4167	12.5	4.54545	3.63636	3.92157
118252	0	1.44928	2.5	0	100	98.3333	1.35135	1.35135	0	0	0	15.625	0	4.08163	0	0	0	3.7037
118332	0	1.19048	4.61538	7.79221	100	99.0909	3.61446	4.08163	0	8.16327	0	12.2807	2.10526	10.8696	7.69231	5.92593	10.3448	15
118333	0	1.38889	0	3.7037	100	96.6667	0	2.32558	0	7.69231	0	3.125	0	8.92857	0	0	8.88889	4.25532
118432	0	0	0	1.21951	100	96.4286	1.29032	1.96078	0	4.54545	6.25	3.50877	0	0	0	0.862069	2.32558	1.81818
118433	0	0	0	3.57143	100	98.4127	2.08333	1.03093	5.55556	0	0	12.5	2.04082	13.1579	0	4.25532	0	11.1111
118488	5.71429	0	4.47761	3.8961	100	98.2456	3.94737	2.17391	2.85714	5	0	6.25	3.61446	15.0943	0	2.63158	17.9487	14.5455
118489	7.14286	0	0	1.96078	100	96.5517	2.72727	1.0989	0	2.77778	0	3.33333	1.85185	7.5	0	1.85185	11.6279	17.6471
118729	2.22222	1.03093	1.5873	5.88235	100	100	0.662252	2.85714	9.67742	8.33333	0	17.6471	0	5.55556	0	5.50459	17.6471	6.52174
118730	0	3.07692	2.04082	1.92308	100	100	1.0989	2.45902	4.54545	7.14286	5	11.1111	1.75439	2.5	0	4.16667	6.38298	7.14286
119090	6.97674	6.97674	3.0303	3.84615	96.2264	97.3913	6.36943	4.21687	5.55556	17.2414	4.7619	11.2903	4.7619	11.4754	0	5.7377	20	15.6863
119091	8.33333	8.69565	7.40741	22.5806	100	100	10.6383	13.5922	6.66667	28.5714	21.4286	26.5306	9.25926	29.5455	0	13.8889	32.4324	39.6226
119100	17.9487	7.69231	1.49254	8.49057	96.0784	99.1736	5.22876	7.55814	9.7561	15.625	9.09091	15.1515	4.65116	11.6667	8.33333	6.77966	21.6667	17.6471
119101	0	0	0	6.34921	100	97.619	2.15054	0.961538	0	8.10811	6.66667	4.08163	1.75439	4.54545	0	2.7027	5	9.61538
119187	0	3.2967	0	2.15054	97.8723	96.2617	5.32544	3.8961	0	0	4.34783	9.83607	3.94737	6.52174	18.1818	0.943396	11.3208	6.25
119188	0	0	0	1.44928	100	98.9691	1.8018	0.961538	3.57143	8.82353	0	9.09091	0	0	0	1.04167	22.5806	5.66038
119331	24.3243	35.0649	31.6456	24.4681	100	98.9247	26.7123	31.9149	8.82353	28.9474	16.6667	36.3636	28.5714	27.7778	21.4286	30.6306	36.6667	46.6667
119332	0	1.6129	0	8.16327	100	98.8506	1.49254	3.09278	11.7647	17.3913	9.09091	17.3077	1.5873	2.38095	10	2.29885	8.57143	11.1111
119352	20.5128	17.1053	25	14.1026	100	97.8723	16.9118	17.2662	2.85714	12.5	10	27.0833	19.1781	28.3019	16.6667	17.1717	50.9434	33.3333
119353	0	0	0	0	100	98.8372	1.45985	2.17391	0	12	0	5.76923	0	2.63158	10	2.32558	2.85714	2.27273
119437	14.2857	9.375	9.67742	6.31579	97.6744	98.2609	6.66667	5.08475	3.7037	4.7619	10	6.66667	7	18.9655	11.1111	7.36842	7.69231	4.25532
119438	0	1.53846	0	0	100	98.9247	0	1.0101	10.5263	0	0	9.30233	1.81818	4.44444	7.14286	2.7027	6.81818	4.08163
119501	5	2.9703	2.17391	2.46914	96	98.1982	1.72414	4.21687	3.57143	8.33333	0	20	3.48837	9.09091	8.33333	4.34783	9.25926	9.61538
119502	0	1.49254	4.34783	15.5172	100	99.0654	3.73832	5.21739	8.69565	22.8571	11.1111	20.5128	5.08475	7.14286	9.09091	3.19149	19.2308	18.75
119819	0	1.35135	1.72414	0	100	100	0.689655	0.775194	0	2.5	0	0	0	2.38095	0	0.877193	2.5641	2.32558
119820	0	5.17241	1.96078	17.1875	100	100	2.83019	3.8835	4.54545	11.1111	7.14286	25.5814	5.45455	10.5263	0	12.9032	22.2222	27.027
119885	0	2.7027	5.66038	7.22892	100	100	1.42857	3.0303	0	2.85714	0	9.30233	0	5.35714	0	1.86916	6.97674	5.12821
119886	0	0	0	0	100	100	0	0	0	0	0	7.14286	2.08333	2.27273	0	0	12	2.63158
119941	3.7037	20.2381	20.4545	21.0526	96.4286	97.8723	14.5161	21.6667	0	30.7692	23.0769	51.1628	14.7059	40.9091	58.3333	27.551	39.5833	36
119942	0	2.66667	1.75439	1.40845	100	98.5075	2.75229	0	0	3.125	0	2.85714	2.5	6.12245	0	0	0	8
119973	0	7.69231	2.17391	8.51064	96.2963	98.9011	3.10078	4.65116	10	2.7027	0	19.2308	2.63158	18	18.1818	9.56522	9.61538	26.9841
119974	0	4.5977	8.62069	18.3099	100	95.7746	5.40541	8.57143	0	9.09091	8.33333	11.1111	0	11.7647	14.2857	3.75	23.6842	0
120355	0	2.27273	0	0	100	98.3051	3.22581	1.29032	0	8.16327	0	5.45455	1.44928	1.63934	0	0.854701	7.54717	6.55738
120356	0	3.7037	0	0	95.2381	100	0.757576	2.45902	0	0	0	2.32558	0	3.84615	0	1	0	6.97674
120529	0	1.8018	2.98507	0	96.7742	99.1304	1.11111	0	4.34783	3.27869	5.88235	10.7143	0	5.17241	0	0.847458	12.5	8.62069
120530	0	0	1.66667	1.75439	100	98.7952	0	2.6087	5.88235	6.06061	0	0	1.44928	0	0	1.44928	4.54545	6.25
120916	0	5.33333	2.38095	6.89655	100	100	5.03597	7.54717	0	10.4167	17.6471	19.5652	3.50877	13.6364	12.5	3.2967	13.7931	23.0769
120917	0	2.8169	2.38095	0	100	99.0826	4.25532	2.63158	0	7.31707	0	15.3846	0	8.92857	0	2.91262	4.65116	8.51064
121290	0	1.63934	2.32558	0	100	99.0099	0.909091	0.900901	0	0	0	6.81818	0	2.94118	13.3333	1.42857	0	5.40541
121291	0	0	0	2.7027	100	93.9394	0	0	3.22581	3.44828	0	1.88679	0	0	0	1.47059	2.27273	3.92157
121341	0	4.22535	7.69231	6.25	87.5	100	4.31034	6.29921	12.5	21.7391	16.6667	23.8095	1.88679	8.10811	7.14286	9.41176	15.1515	28.5714
121342	0	0	0	3.84615	95.4545	100	0	1.92308	3.57143	0	0	7.31707	0	8.33333	0	0	6.97674	9.52381
121433	30	26.3158	36.3636	33.3333	100	100	38.7387	34.058	40	48.4848	38.8889	64	31.746	35.7143	42.8571	36.5854	52.381	48.0769
121434	0	0	2.08333	1.69492	94.4444	96.1538	0	0	4.16667	0	0	0	2.22222	10.8108	0	1.21951	2.08333	10.7143
121435	0	0	0	1.47059	100	98.9899	1.83486	3.52113	0	6.06061	0	2	0	2.32558	0	0	0	0
121436	43.75	54.902	41.1765	54.386	94.4444	98.6667	37.1429	45.9184	45.8333	41.6667	27.2727	65.7895	50	43.2432	77.7778	24.6914	45.8333	55.1724
121866	0	1.51515	0	0	97.0588	100	0	0.793651	0	3.125	0	7.14286	1.19048	1.69492	0	2.67857	2.12766	4.34783
121867	0	1.36986	1.75439	3.0303	100	98.9362	0.961538	1.88679	0	5.55556	0	5.76923	0	4.34783	0	1.33333	14.6341	15
122695	3.33333	0.806452	0	0	100	100	2.57732	1.68539	5.26316	4.34783	0	14.5833	1.0989	3.07692	4.7619	1.43885	3.38983	3.84615
122696	0	1.72414	0	3.77358	100	100	0	4	0	8.10811	0	10.2564	3.22581	6.38298	8.33333	2.63158	12.766	12.5
123143	2.85714	3	0	4	100	98.1651	1.91083	2.0979	4.34783	6	4.16667	5.26316	1.13636	10.7143	0	4.58716	15.3846	3.84615
123144	10.5263	6.89655	5	6.66667	100	98.7013	10.4348	10.4348	4.54545	30	21.4286	38	8	16.6667	14.2857	8.64198	26.3158	18.75
123178	0	2	0	1.04167	100	97.3451	1.38889	0.757576	0	2.08333	5.55556	4.6875	0	1.81818	0	0	5.17241	10
123179	6.25	1.75439	3.125	0	100	95.3488	2	2.7027	3.7037	8.82353	7.14286	5.88235	1.5873	5.40541	0	1.35135	2.5	3.7037
123629	0	0	2.43902	2.5	100	95.122	0	1.17647	0	0	0	7.69231	1.66667	3.77358	0	1.31579	0	6.66667
123630	6.66667	0	4.6875	1.1236	100	100	4.90196	4.95868	5	6.06061	5.26316	4.34783	1.40845	7.31707	6.66667	1.0101	5.88235	5.66038
124790	4.34783	3.57143	1.40845	2.8169	100	100	1.37931	2.61438	10.3448	10.6383	0	9.61538	0	2.17391	0	0.980392	4	12.5
124791	0	4.05405	3.07692	1.40845	100	97.8022	4.41176	2.77778	4.54545	9.52381	11.1111	8.33333	2.40964	4.87805	0	5.33333	8.33333	9.09091
125167	3.22581	0	0	0	100	98.9899	2.29008	3.77358	3.33333	2.85714	0	6.25	0	8.33333	23.0769	0	5.55556	13.8462
125168	0	2.46914	4	3.44828	100	100	5.96026	1.98675	13.0435	12.1951	11.1111	21.1538	1.42857	6.66667	11.1111	1.92308	15.2542	13.7931
125188	0	0	0	0	100	97.9592	1.63934	1.04167	3.57143	2.85714	0	6.12245	0	2.27273	13.3333	1.25	5.40541	15.2542
125189	0	2.43902	3.77358	0	100	100	3.26797	1.29032	9.09091	0	0	5	0	2.17391	8.33333	3	7.35294	3.44828
125256	0	0	0	1.66667	100	96.9072	0.78125	3.63636	3.84615	9.375	6.66667	5.76923	0	4.16667	9.09091	0	3.0303	15
125257	0	4.87805	5.97015	8.43373	100	98.9583	5.78035	6.84932	17.3913	9.09091	7.14286	17.8571	2.94118	4.7619	11.1111	7.54717	18.0556	14.8148
125267	0	0	0	6.34921	100	95.8763	0.75188	2.58621	0	0	11.7647	8	0	15.5556	9.09091	1.17647	0	6.97674
125268	0	0	0	1.19048	100	100	2.24719	1.27389	4.16667	9.83607	0	8.92857	0	2.5641	0	2.75229	4.16667	8
125994	0	2.32558	1.53846	2.63158	100	97.2222	3.00752	3.07692	0	4	0	4.16667	0	4	0	4.81928	7.14286	8.19672
125995	12.5	18.0556	28.5714	27.1429	95.4545	96.5909	21.4876	22.293	23.3333	44.7368	15.7895	34.0426	12.6761	40.7407	45.4545	26.6667	33.9623	45.8333
126020	0	0	2.98507	3.7037	100	99.0654	2.98507	3.4965	2.77778	7.14286	8.33333	13.6364	1.81818	3.7037	0	2.12766	11.5385	12.5
126021	0	4.34783	8.16327	16.1765	95	97.2603	5.40541	12.9252	7.69231	26.3158	0	42.1053	6.06061	21.6667	22.2222	7.52688	35.4167	23.6364
126147	0	4.42478	4.47761	1.08696	100	99.115	1.59574	1.17647	2.27273	5.26316	0	1.85185	2.89855	6.81818	23.0769	5.76923	7.46269	15.3846
126148	0	0	2.22222	5.08475	100	96	6.54206	3	9.09091	17.2414	0	10.8696	0	17.7778	50	1.6129	24.3902	23.0769
126291	0	11.9048	12	11.9048	95	100	9.86842	15	16.6667	7.69231	5.55556	13.7255	3.1746	17.9487	16.6667	5.49451	10.3448	21.7391
126292	0	0	2.77778	0	100	98.9362	0	1.63934	0	7.69231	0	2.5	2	4.25532	0	2.63158	2.77778	7.31707
126316	6.89655	10.8108	10.2041	2.8169	97.4359	100	7.53425	4.16667	8.69565	9.375	4.7619	11.9048	3.33333	6.45161	0	9.21053	3.84615	16.6667
126317	0	0	2.12766	1.69492	93.75	100	1.0101	1.66667	0	3.125	10	9.30233	0	2.17391	0	1.40845	9.375	2.22222
126553	0	0	2	1.5625	100	98.9796	0.806452	0	0	0	0	0	0	2.7027	0	2.73973	5.88235	10
126554	0	0	0	7.40741	100	97.5207	2.20588	2.32558	0	6.25	4.7619	16.6667	0	9.43396	0	4.85437	15.7895	12.2807
126938	2.85714	0.900901	0	0	100	100	0.617284	1.91083	0	12.1951	0	7.35294	1.36986	7.46269	0	1.62602	1.6129	4.83871
126939	0	4.91803	11.3636	19.5122	100	94.2308	10.5263	6.25	21.0526	13.6364	15.3846	34.8837	6.66667	28.5714	12.5	14.2857	29.4118	33.3333
127000	0	1.06383	4.22535	2.63158	100	100	1.14286	1.5748	0	5.88235	11.7647	11.8644	3.38983	11.7647	10	1.94175	7.54717	6.25
127001	0	0	2.38095	0	100	96.6102	2.38095	1.0989	6.66667	5.26316	0	4.44444	0	4.7619	14.2857	0	8.33333	17.7778
127033	0	7.6087	22.2222	30.137	100	98.0198	7.79221	21.2598	23.3333	23.6842	25	31.4815	1.78571	26.5306	30	13.75	27.5	31.9149
127034	0	1.47059	2.38095	7.84314	100	97.0588	1.07527	2.1978	0	11.1111	0	9.09091	0	1.96078	0	3.125	13.3333	6.97674
127489	0	1.49254	6.55738	5.45455	100	97.0588	3.05344	7.27273	0	23.0769	0	9.52381	6.06061	6.25	0	6.25	17.8571	12.766
127490	5.88235	1.51515	0	0	100	97.7778	0	0.884956	0	0	0	0	0	2.04082	0	0	2.32558	5.26316
128169	5.40541	0.990099	5.17241	1.23457	100	99.0291	1.35135	1.42857	0	2.04082	3.44828	7.27273	1.53846	4.54545	8.33333	1.92308	1.75439	4.41176
128170	0	1.38889	0	8	100	98.8372	1.78571	2.6087	0	9.375	0	9.30233	0	0	0	1.26582	4.65116	5.26316
128331	2.85714	2.9703	0	0	100	99.1935	0	0	0	2.7027	0	0	1.40845	0	0	1.86916	6.55738	2.27273
128332	0	2.98507	0	4.61538	100	100	0.862069	0.909091	0	15.3846	4	13.1579	0	6.12245	7.69231	2.17391	9.7561	14.2857
128351	2.5641	1.76991	1.78571	2.5974	100	100	0.617284	0	0	2.43902	4.54545	4.16667	1.2987	3.07692	0	2.47934	5.66038	14
128352	0	1.47059	0	1.49254	100	100	0.854701	0	0	0	0	0	0	2.43902	0	1.14943	4.87805	4.44444
128712	0	1.33333	1.78571	1.17647	100	100	0.70922	2.0979	9.09091	12.8205	0	17.9487	1.25	4.54545	0	3.66972	9.61538	5
128713	4	1.47059	0	5.26316	100	96.7033	0	0.970874	3.57143	0	0	14.2857	1.81818	1.6129	16.6667	2.29885	9.7561	13.6364
128736	0	0	3.07692	2.17391	100	100	2.11268	2.8169	0	4.54545	4.7619	11.9048	0	8.51064	0	2.7027	7.69231	9.52381
128737	3.44828	0	2.17391	5.66038	100	96.6292	0.952381	2.9703	3.125	5.88235	0	6.25	0	3.77358	0	1.17647	0	9.7561
129096	0	1.08696	3.38983	1.94175	100	98.2906	1.85185	1.66667	0	0	0	2.04082	2.06186	1.85185	0	0.813008	4.54545	1.49254
129097	0	1.66667	2.04082	4.7619	100	99.0826	1.03093	0.934579	0	0	0	5.26316	0	0	0	0	0	3.7037
129456	0	0.892857	0	1.06383	100	100	0.606061	1.25	0	0	0	7.14286	5.31915	4	5.26316	2.12766	0	6.89655
129457	0	0	8.10811	2.5	100	98.7179	2.24719	2.46914	0	10	6.66667	26.1905	1.96078	14.2857	0	2.94118	8.57143	14.6341
129916	0	3.26087	6.15385	3.125	96.7742	98.2906	2	6.76692	8.33333	15.9091	6.45161	21.0526	4.65116	13.2075	0	7.92079	12.5	7.54717
129917	8.69565	10.3448	7.54717	18.0328	100	98.8235	12.3967	9.09091	22.2222	24	14.2857	28.2609	9.23077	31.25	42.8571	9.85915	39.5349	29.4118
129991	0	0	0	3.19149	100	98.3333	1.97368	5.83333	2.85714	8.69565	3.22581	7.54717	4	8.92857	7.69231	2.91971	7.69231	7.69231
129992	3.33333	0	2.04082	1.51515	100	96.5909	0.900901	0	8.33333	5.40541	5.88235	10.8108	0	4.87805	0	1.21951	4.7619	8.16327
131036	0	0	0	1.31579	100	100	0.740741	1.7094	0	0	0	2.04082	2.63158	0	0	0	4	2.63158
131037	0	0	2.12766	3.125	100	98.9474	1	3.53982	0	5.40541	0	21.9512	5.17241	12.766	0	4.34783	22.2222	11.7647
131064	0	1.40845	0	2.94118	100	100	1.3245	0.793651	0	2.94118	0	5.66038	1.42857	6.81818	0	1.04167	1.96078	2.27273
131065	0	0	2	0	100	97.8022	1.85185	2.88462	8	4.16667	0	5.40541	1.5873	5.88235	20	1.33333	2.43902	8.82353
131139	0	0	2.94118	5.33333	90	98.2906	1.2987	0.70922	0	7.69231	5	16.9492	1.19048	6.77966	0	3.73832	5.88235	8.47458
131140	0	0	2.08333	3.57143	95.2381	98.5075	2.65487	3.15789	0	5.26316	0	12.9032	0	2.43902	0	0	4.65116	4.87805
131229	0	2.40964	10	1.53846	100	94.7826	0.621118	3.84615	10.3448	23.0769	20	16.9811	0	5.88235	16.6667	5.05051	13.4615	16.6667
131230	0	1.53846	0	0	100	100	0	0	0	3.33333	5	2.5	2.5641	0	0	0	0	1.92308
131234	0	2.40964	2.08333	0	100	96.6102	0	3.73134	7.14286	5.12821	6.66667	10.9091	0	1.44928	0	2.04082	3.7037	5
131235	0	3.22581	0	0	100	98.1818	0	3.0303	0	3.57143	5.26316	12.1951	2.5641	0	0	0	7.14286	5.88235
132065	0	0	3.1746	0	100	99	0	1.89873	0	1.96078	0	3.63636	1.1236	5	0	0.900901	2.17391	1.88679
132066	0	1.5873	1.5625	1.96078	94.4444	97.2973	1.75439	2.80374	0	4	0	5.12821	1.42857	11.6279	0	2.66667	0	10
132152	2.94118	4.30108	4.05405	5.94059	100	98.9796	2.02703	3.84615	2.7027	7.40741	4.16667	8.69565	2.43902	8.47458	0	3.53982	9.25926	16.3636
132153	0	9.43396	8.33333	11.5385	100	98.5507	13.1868	13.1313	11.5385	19.3548	0	21.875	1.92308	31.5789	33.3333	11.4754	45.4545	20
132253	0	3.50877	6.25	2.91262	100	99.1597	4.84848	3.93258	2.77778	18.3673	9.67742	16.3934	2.63158	13.1148	0	5.51181	3.0303	18.6441
132254	0	0	0	6.25	100	100	5.15464	2.15054	0	10.8108	11.1111	11.4286	0	9.09091	33.3333	1.75439	0	17.2414
132278	2.27273	1.83486	0	0.990099	100	99.1736	0.581395	2.29885	2.77778	2.27273	0	6.66667	1.8018	4.6875	0	2.30769	1.6129	4.7619
132279	0	2.08333	2.63158	2.5	100	98.3871	3.09278	3.26087	0	9.09091	0	20	0	20	0	1.5873	3.7037	15.3846
132784	0	0	2.12766	0	100	100	1.44928	1.6	0	10.8108	0	10.6383	3.63636	4.65116	6.25	1.08696	4.34783	5
132785	0	0	0	0	100	98.8235	0.714286	0.775194	3.84615	5	0	6.55738	1.33333	0	0	0	8.88889	8.77193
132912	0	0	0	0	100	98.9899	0.70922	0	0	2.32558	0	6	1.78571	2.12766	0	1.05263	3.33333	2.7027
132913	0	4.22535	3.57143	4.16667	100	98.8889	2.72727	1.8018	5.26316	2.5641	7.69231	10.6383	6.12245	3.84615	0	4.83871	0	8.10811
132977	0	0	0	2.89855	95.4545	100	0.787402	2.0202	8.69565	2.17391	0	4.08163	1.96078	6.66667	6.25	1	3.33333	8.51064
132978	0	3.07692	1.75439	2.43902	100	97.3684	2.34375	3.27869	5.26316	9.7561	5.55556	4.87805	2.17391	8.88889	0	3.1746	5.40541	15.5556
133114	0	0	3.77358	0	100	100	5.15464	3.125	0	21.2121	0	6.25	1.88679	4	0	4.10959	25.7143	17.0732
133115	0	1.07527	0	2.88462	96.7742	98.2143	0	1.77515	0	7.89474	5.55556	1.51515	5.74713	1.35135	7.69231	1.13636	3.92157	4.6875
133629	0	0	2.38095	6.89655	100	100	2.35294	1.14943	5.88235	5	5.55556	5	2.32558	8.33333	20	1.31579	14.6341	19.2308
133630	0	1.31579	4	5.12821	100	99.1071	0.819672	1.5625	0	6.45161	0	9.52381	1.35135	1.66667	0	3.26087	6.89655	7.89474
133641	0	1.96078	2.43902	1.85185	100	100	2.22222	1.07527	0	0	0	2.63158	2	6.38298	0	1.28205	2.38095	3.44828
133642	0	2.43902	0	1.35135	100	97.3451	0	1.44928	4	3.33333	0	7.14286	1.20482	3.44828	0	1.06383	6.66667	2.7027
133746	0	4.54545	2.5641	3.50877	100	97.5	3.19149	2.32558	10	28.9474	10	18.4211	3.07692	11.9048	0	7.57576	10.7143	8.33333
133747	2.63158	0	1.51515	3.79747	100	99.0909	1.875	2.85714	0	12.5	4.16667	6.81818	0	2	10	0	8.51064	14.8936
134112	9.09091	6.77966	14.2857	27.5	95	95	14.5455	17.2414	0	17.2414	12.5	41.6667	3.84615	25	46.1538	6.15385	43.3333	30.9524
134113	0	0	1.88679	1.26582	100	100	0	2.64901	4	0	0	2	1.40845	3.84615	12.5	0.892857	4.44444	2.04082
134432	0	0	8.33333	2	100	100	3.15789	4.71698	4.34783	17.2414	13.3333	28.5714	1.6129	15.2174	71.4286	0	20.5128	25
134433	0	0	0	2.85714	100	99.0196	0	2.25564	3.57143	4.7619	0	1.81818	1.31579	3.63636	0	2.9703	4.54545	5.88235
135159	0	0	0	3.38983	100	98.5075	0	2.06186	4.7619	2.7027	0	0	2.27273	3.22581	0	6.57895	2.5641	13.1579
135160	2.5641	1.1236	4.41176	2.63158	100	100	1.37931	1.35135	0	1.92308	0	5.7971	3.26087	2	6.25	1.55039	5.76923	1.92308
135171	0	1.53846	11.9048	16.9492	100	98.4375	8.4507	5.20833	4.7619	21.0526	14.2857	22.8571	5.12821	37.5	28.5714	9.72222	20	25
135172	0	1.0989	1.33333	1.23457	92.3077	100	1.41844	1.34228	0	5.88235	0	8.57143	1.07527	3.84615	7.69231	1.55039	6	3.77358
136087	0	2.8169	2.04082	3.63636	92.3077	95.3125	0	0	8.69565	2.94118	0	5.71429	1.85185	5.71429	0	2.63158	3.44828	12
136088	5.55556	1.8018	1.42857	0.900901	97.4359	98.4496	0.485437	1.98675	4.87805	0	0	7.54717	1.14943	1.38889	0	0	1.72414	7.01754
136157	14.2857	15.1515	20.339	11.1111	100	98.5507	9.7561	11.8812	25	17.1429	10	14.5833	7.27273	7.5	23.0769	12	22.8571	15.9091
136158	0	0	0	0	100	98.5075	1.06383	1.1236	0	2	0	3.77358	1.06383	3.1746	0	1.8018	3.57143	3.92157
136159	0	0	1.72414	0	100	100	0.813008	0	0	0	0	0	0	2.5	0	0	2.63158	4.44444
136160	37.2093	41.0256	43.4211	44	100	99.2424	40.5405	42.6136	45.4545	65.3061	83.3333	55.5556	41.3043	47.619	36.3636	41.7391	49.0909	46.1538
136290	4.34783	2.5641	1.96078	1.2987	100	98.6842	1.5873	0.877193	0	0	0	0	0	5.12821	0	2.10526	2.32558	0
136291	0	0.961538	4.54545	2.24719	100	100	0.574713	0	0	4.16667	0	2.17391	3.75	3.33333	8.33333	2.45902	1.96078	4.08163
136445	0	6.09756	10	7.57576	100	97.0588	8.26446	14.1509	13.3333	24	11.1111	30.9524	0	15.3846	25	17.8571	24.4444	34.8837
136446	0	0	3.77358	4.65116	100	98.0583	4.79452	7.40741	7.40741	7.89474	0	11.9048	2.7027	7.54717	0	3.26087	8.82353	9.43396
136629	2.7027	0	9.30233	10.5263	86.3636	94.186	4.26829	2.96296	9.09091	15.9091	10	16.2791	2.8169	10.8108	0	3.2967	25	19.6721
136630	0	0	2.43902	0	100	100	0	0.884956	0	10.7143	3.44828	2.5	1.66667	2.38095	0	2.5641	0	3.92157
136644	0	0	0	1.63934	95.2381	95.4545	1.31579	2.14286	6.66667	7.14286	0	4.16667	0	2.32558	0	1.11111	3.92157	16.0714
136645	0	0	2.38095	1.44928	100	100	1.7094	1.76991	0	3.57143	0	7.89474	3.38983	2.27273	0	2.7027	2.5641	4.44444
136679	0	3.1746	4.87805	1.63934	100	100	1.27389	2.52101	2.7027	6.52174	0	0	1.81818	0	7.14286	1.17647	8.51064	7.31707
136680	0	0	0	3.8961	100	100	0	0	4	9.09091	3.57143	12.1951	3.27869	2.5	12.5	3.57143	9.09091	10
137168	0	4.7619	5.71429	9.33333	100	100	6.48148	6.55738	8	17.1429	0	17.6471	6.25	15.9091	12.5	4.93827	7.5	9.30233
137169	0	0	0	1.35135	100	98.8235	0.775194	3.4965	4	12.5	0	15.5556	2.7027	10.4167	0	3.0303	5.12821	17.7778
138217	3.125	4.28571	1.96078	4.16667	100	98.7805	4.20168	1.07527	11.1111	5.55556	4.16667	11.9048	0	14.5833	0	2.5	9.80392	12.766
138218	0	6.84932	4.54545	10.9375	96.2963	97.8261	1.55039	2.4	0	9.7561	18.1818	20.5882	5.71429	14.8148	16.6667	4.16667	7.69231	15.2174
138706	0	1.17647	5.55556	6.49351	96	98.9474	2.85714	5.34351	17.6471	10	0	17.0213	1.5625	12.8205	25	5.43478	18.1818	18.4211
138707	4.54545	1.33333	1.85185	11.6667	100	97.5309	2.63158	4.61538	7.40741	10	0	22	3.50877	16.129	40	10.8911	0	15.1515
139485	0	1.23457	0	2.98507	100	98.0583	0.775194	1.76991	0	5.26316	4	22.2222	1.44928	5.55556	14.2857	2.12766	6	15.873
139486	0	1.28205	0	3.07692	100	100	1.3986	0.917431	0	9.52381	6.66667	10.8696	2.94118	7.84314	0	4.25532	0	4.65116
139618	3.44828	1.14943	0	2.32558	96.5517	98.4848	1.28205	0.662252	0	7.69231	0	8.06452	0	5.88235	18.1818	0.990099	0	5.45455
139619	0	0	7.14286	2	100	98.0769	5.26316	1.94175	4.34783	6.97674	0	20.9302	0	4.7619	0	0	5.88235	9.30233
139793	0	1.13636	5.17241	2.85714	100	97.3451	1.51515	3.87597	0	4.7619	4.7619	14.2857	0	15.7895	0	3.27869	3.92157	15.0943
139794	0	0	2.38095	3.1746	92.8571	96.1039	2.17391	5.55556	0	8	0	27.5	0	7.69231	0	2.43902	13.9535	17.0732
140224	0	2.06186	1.85185	5.19481	100	100	1.6129	0.689655	0	8.10811	0	12.9032	2.5	6.38298	9.09091	0.970874	4.47761	0
140225	0	0	0	1.28205	100	98.1132	0.869565	0.719424	0	3.125	0	7.84314	0	10.2041	0	1	4.7619	6
140242	3.84615	1.96078	0	1.2987	100	100	1.52672	0.70922	3.57143	10.2564	0	6.25	1.23457	9.09091	25	1.86916	9.83607	8.06452
140243	0	0	1.96078	2.35294	100	98.1481	1.7094	0.680272	0	8.57143	0	10.6383	1.2987	3.7037	25	0.934579	10.2041	0
140346	0	2.66667	1.63934	3.63636	100	98.0392	0	1.42857	0	2.43902	0	4	3.8961	2.17391	0	0.900901	3.44828	8.62069
140347	4.7619	0	3.1746	1.06383	100	98.0392	2	0.699301	3.7037	5.26316	0	5.76923	2.63158	11.8644	0	1.08696	4.25532	7.01754
140559	0	0	0	0	100	98.8506	0.675676	1.33333	0	5	0	2.22222	0	2.38095	0	0	9.09091	0
140560	0	3.40909	1.40845	1.26582	100	98.9474	0.645161	0	0	0	0	7.35294	0	6.89655	0	0.819672	13.4615	0
140774	52	74.3243	69.0909	69.7368	100	97.3684	66.1538	62.4	70.5882	80.3922	84.2105	75.6098	55.1724	66.6667	80	68.0851	65.9091	64.4068
140775	0	2.73973	0	0	100	98.3051	0.740741	0.854701	0	5.45455	8	0	0	4.25532	0	0.900901	1.69492	0
140776	1.96078	3.84615	0	1.31579	100	97.3451	0.769231	2.41935	0	1.92308	0	2.27273	0	2.5	0	0	0	0
140777	3.44828	4.22535	4.6875	3.38983	100	99.1304	5.7554	6.66667	13.3333	5.45455	11.5385	15.0943	5.19481	8.51064	0	4.58716	10.3448	8.33333
141302	0	5.55556	4.7619	5.17241	100	100	2.88462	3.33333	4.54545	3.125	0	11.5385	0	4.65116	0	4.16667	5.12821	19.1489
141303	0	0	4.6875	1.33333	97.0588	99.1304	0.671141	1.72414	0	2.5	0	10.5263	0	1.51515	0	1.9802	4	6.75676
141557	0	3.38983	10	5.88235	100	97.8022	1.62602	3.50877	3.7037	11.9048	0	15.0943	1.88679	10.8696	0	2.85714	9.375	11.9048
141558	0	1.04167	1.75439	1.13636	100	99.1736	1.40845	1.25786	0	3.57143	0	4.61538	0	3.27869	0	2.91262	0	4.08163
141755	0	0	2	0	100	99	0.869565	0	8	3.7037	0	4.34783	1.88679	2.7027	0	0	0	5.45455
141756	0	0	4.83871	0	100	97.8723	1.27389	1.52672	0	4.08163	4.34783	3.7037	0	3.57143	0	0	0	9.61538
141838	0	2.35294	4.34783	6.55738	95	100	1.9802	2.63158	4.7619	6.06061	0	9.43396	1.6129	16.6667	0	1.19048	0	10.2041
141839	5.55556	9.72222	8.10811	15.3846	100	98.8764	10.559	15.6028	27.5862	33.3333	18.1818	26.5306	6.59341	31.746	33.3333	17.5258	32.6531	26.3158
142265	0	0	0	0	100	98.8636	1.75439	1.76991	0	6.25	0	6.66667	0	5	10	1.92308	0	5.88235
142266	0	0	1.85185	1.26582	100	100	0	2.96296	3.57143	0	4	9.43396	3.1746	4	7.14286	1.96078	1.96078	5.55556
142649	0	6.77966	10.5263	10	100	96.7213	5.68182	12.7907	4.16667	17.5	10	27.7778	0	19.3548	11.1111	10.3896	17.1429	19.5122
142650	0	1.86916	3.0303	6.66667	96.7742	100	2.27273	3.26087	0	8	0	10.3448	2.5	8.47458	7.69231	2.52101	3.84615	10.1695
142809	0	1.49254	3.50877	4.91803	100	100	0	0	11.1111	4.34783	20	10.5263	0	5.40541	0	5.26316	13.1579	15.9091
142810	0	2.7027	9.7561	9.56522	96.7742	99.2806	7.14286	6.19048	10.3448	17.8571	13.7931	16.9811	6.66667	15.3846	33.3333	8.60927	18.1818	15.3846
142942	3.125	0	0	1.28205	100	100	0	0	0	0	0	0	0	1.72414	0	2.17391	0	2.04082
142943	0	0	0	1.17647	100	98.1308	0.675676	1.89873	2.5	3.84615	0	6.81818	2.17391	3.63636	0	0.769231	0	1.92308
143599	3.7037	1.81818	0	0	100	99.0385	1.62602	1.62602	4.34783	0	0	0	1.40845	0	0	0	0	0
143600	0	1.2987	1.96078	4	100	98.913	1.96078	1.33333	0	9.52381	5.55556	7.35294	0	3.7037	0	1.0989	2.27273	5.35714
143945	20	16.3934	21.7391	44.2623	100	98.8095	27.9279	23.622	39.2857	40.625	37.5	41.8605	34.5455	46.1538	21.4286	41.0256	34.4828	38.2979
143946	3.33333	3.125	0	2.89855	100	100	0.833333	0.675676	0	0	0	1.63934	0	0	0	1.23457	0	3.7037
143947	0	0	2.17391	0	100	98.8095	0	0	7.40741	3.0303	0	2.38095	0	0	7.14286	0	3.57143	6.38298
143948	26.6667	41.2698	43.4783	34.7826	100	98.3607	37.6068	40.411	52.9412	44.7368	52.9412	62.2951	35.4839	45.7143	53.8462	40	38.2353	44.4444
144000	0	0	0	1.88679	100	100	0	0.847458	8	13.3333	0	13.3333	1.88679	6.25	0	0	2.94118	10.6383
144001	3.33333	6.66667	6.12245	5.17241	100	98.5915	1.6	7.46269	6.06061	19.4444	15.3846	19.3548	0	5.88235	0	5	6.38298	20.4082
144269	0	3.75	3.50877	3.33333	95.6522	97.1963	1.69492	0	5	10.2564	0	15.6863	3.22581	7.31707	0	3.26087	14.2857	25.5319
144270	0	1.17647	2.04082	1.38889	100	100	1.53846	0.740741	0	10.2564	0	0	2.63158	5.66038	16.6667	0	2.08333	4.25532
144634	3.44828	1.08696	0	1.5873	100	98.8095	1.5748	0	0	2.12766	5	4.25532	0	0	7.69231	0	5.66038	0
144635	4	2.35294	0	1.51515	100	97.6471	0.70922	1.44928	4.7619	7.69231	0	2	0	0	0	1.14943	0	7.89474
145379	0	5.55556	2.94118	8.16327	100	97.1014	5.49451	7.14286	13.3333	26.6667	8.33333	25	7.40741	13.7931	25	5.61798	19.3548	22.7273
145380	0	1.31579	0	1.33333	100	100	3.27869	1.49254	4.34783	0	0	5.76923	0	6	22.2222	1.81818	4.7619	2.5
145713	0	1.5625	4	5.66038	100	97.0149	2.3622	1.5625	0	2.43902	0	4.87805	1.78571	2.77778	0	1.19048	2.17391	11.1111
145714	0	1.23457	0	2.66667	100	100	1.7094	2.47934	4.54545	2.85714	0	4.16667	0	0	0	1.1236	2.27273	2.38095
146170	0	1.40845	4.54545	0	100	97.9167	1.7094	3.0303	0	3.125	0	4.65116	0	6.66667	0	2.66667	8.10811	17.1429
146171	5.26316	2.35294	1.75439	8.57143	100	98.2456	1.63934	4.8951	0	5.26316	0	14.6341	1.72414	20	5.88235	2.7027	18.8679	14.8936
147858	0	2.08333	0	2.43902	100	98.4127	1.20482	2.43902	0	12	0	10.3448	0	7.40741	12.5	5.08475	2.7027	5.71429
147859	0	1.78571	0	0	100	100	0	2.08333	0	0	0	3.44828	0	2.94118	0	3.1746	0	0
148470	0	3.61446	3.84615	5.19481	100	100	3.7594	3.20513	0	11.1111	6.25	16.129	2.5641	11.4286	0	3.52941	7.31707	17.3913
148471	0	0	2.7027	2.94118	100	100	0	1.11111	0	4.34783	0	2.63158	0	2.5	0	1.63934	3.125	7.69231
148559	6.89655	12.9412	21.7391	12.5	100	98.9796	12.9032	14.375	7.14286	26.6667	36.3636	25.7576	13.6986	19.0476	17.6471	11.5789	20.4545	32.6087
148560	0	0	2.5	3.22581	100	95.6522	1.02041	0.943396	0	0	0	11.1111	1.96078	2.77778	0	3.50877	2.43902	0
148561	0	0	0	0	100	98.9583	1.94805	0.617284	0	3.44828	0	0	4.10959	4.87805	6.66667	3.15789	0	2.04082
148562	16.6667	46.8085	22.5	40	100	95.7447	29	36.6972	16.6667	29.4118	23.5294	36.1111	37.2549	14.2857	14.2857	35	28.5714	42.8571
148775	0	0	2.7027	0	92.8571	99.1379	1.18343	1.28205	7.14286	6.52174	4.7619	4.25532	0	3.92157	8.33333	0	7.40741	9.375
148776	0	4.54545	8.51064	3.92157	100	96	3.57143	2.9703	7.14286	12.5	8.33333	30.4348	0	19.6429	0	7.35294	11.1111	20.6897
148826	0	3.40909	1.75439	1.25	100	99.0385	0.694444	0.719424	3.84615	7.31707	0	6.81818	0	4.54545	0	2.17391	4.16667	4.16667
148827	0	0	6.25	3.92157	100	94.9153	0	5.69106	7.14286	8.57143	0	11.7647	1.88679	10.4167	7.69231	1.23457	10	13.5135
148982	0	2.83019	0	3.22581	100	98.913	1.27389	3.37838	7.40741	2.38095	4.54545	6.12245	2.5641	7.89474	0	0.813008	5.26316	5
148983	0	10.9589	20.4082	22	100	100	11.8812	17.1717	33.3333	19.3548	0	46.4286	10	23.0769	25	22.8571	43.3333	41.1765
149028	0	0.943396	0	2.27273	100	100	0	1.17647	3.84615	0	4.34783	4.44444	0	6	0	1.5748	2.08333	3.27869
149029	0	0	4.44444	16	100	98.5294	2.35294	6.38298	0	25	0	19.4444	1.78571	8.69565	7.69231	5.6338	26.087	17.0732
149154	0	3.84615	6	2.27273	100	98.9583	3.40136	4.28571	2.63158	11.3636	0	13.1579	3.125	10.5263	10	6.49351	16.6667	12.5
149155	7.69231	1.49254	0	2.08333	100	98.8095	4.54545	3.84615	6.25	0	0	3.22581	0	6	0	1.25	8.16327	9.09091
149217	0	1.9802	2.7027	3.33333	100	100	1.20482	2.85714	0	0	0	4.08163	0	0	0	1	0	1.81818
149218	7.69231	0	9.80392	4.44444	87.5	98.6486	1.94175	2.83019	5.88235	9.375	0	3.33333	7.14286	6.52174	0	1.38889	16.6667	21.0526
149567	4	2.5641	4	7.22892	100	100	2.5641	3.125	8	9.7561	7.14286	14.6341	1.35135	13.8889	0	0.990099	5.40541	11.4286
149568	0	0	0	3.92157	96	100	1.0101	4.08163	5.26316	9.52381	0	15.7895	0	2.77778	0	1.78571	11.1111	9.09091
149997	0	1.23457	2	1.17647	100	100	4.65116	2.3622	0	5.26316	0	6.25	2.38095	10.5263	0	3.80952	2.43902	4.87805
149998	4.34783	0	2.63158	2.5	100	100	1.94175	1.14943	0	4	0	3.125	4.34783	3.44828	20	1.40845	10.2564	0
150237	4.16667	1.6129	2.5	10.9756	100	100	6.34921	9.92908	11.1111	9.09091	7.14286	15.6863	6.17284	15.2174	6.25	6.25	17.7778	15.2174
150238	0	1.69492	6.66667	14.5833	100	96.25	2.24719	12.9032	5.26316	11.7647	0	17.8571	7.14286	9.30233	10	6.75676	15	23.8095
150344	0	0	2.43902	1.92308	100	98.7805	1.7094	3.22581	11.1111	4.34783	9.09091	5.88235	1.53846	6.52174	10	2.46914	3.125	15.1515
150345	5.88235	2.77778	1.78571	5.88235	100	100	2.6087	7.93651	0	7.89474	11.7647	17.0213	1.44928	13.5135	11.1111	2.77778	12.2449	6.45161
150563	0	1.1236	4.25532	0	97.5	100	2.23881	0.917431	0	10	0	13.2075	1.49254	7.69231	11.1111	2.1978	2.77778	6.38298
150564	5.55556	0	9.30233	6.12245	100	100	4.2735	4.2735	0	10.5263	0	18.75	6.06061	17.0732	0	4.22535	24	11.1111
150742	3.125	0	1.63934	3.2967	97.3684	96.8992	2.61438	3.84615	3.33333	6.66667	4.54545	12	3.65854	6.25	7.69231	1.5625	9.09091	5.35714
150743	0	3.125	0	3.0303	100	96.4286	1.68067	2.4	0	2.5641	0	1.85185	0	3.63636	0	3.84615	7.14286	7.14286
150851	3.0303	7.6087	6.75676	11.5789	97.5	97.8571	8.52273	5.55556	3.22581	2.5641	18.1818	21.1538	4.34783	13.4615	15.3846	5.08475	19.2982	22.7273
150852	0	0	0	3.92157	100	97.8022	4.85437	2.04082	0	0	0	9.30233	0	4.54545	0	6.17284	11.7647	11.9048
151239	0	0	0	0	100	99.115	1.6	4.03226	0	2.94118	0	9.09091	2.53165	2.5641	6.66667	1.90476	8.51064	6.52174
151240	0	1.88679	0	0	100	95.5882	2.5	0	4.34783	0	5.26316	1.81818	0	0	0	1.26582	5.71429	0
151245	0	1.1236	0	0	100	99.1453	1.55039	3.36134	0	2.94118	0	2.27273	3.8961	10	0	1.86916	4.16667	14.2857
151246	3.125	1.81818	0	3.57143	100	95.3846	2.41935	0.943396	4.54545	0	0	4	2.22222	2.77778	0	3.48837	11.7647	7.89474
151307	0	2.5974	3.22581	5.33333	100	100	7.31707	7.56303	0	15.3846	9.09091	6.66667	3.07692	4.44444	27.2727	0	6.12245	12.766
151308	0	1.25	6.52174	3.22581	96.1538	98.8095	4.16667	3.96825	10	12	0	12.1951	4.34783	15.6863	18.1818	4.9505	13.3333	16.2791
151349	0	0	3.0303	1.36986	100	98.913	1.50376	3.50877	0	0	0	12	0	8.16327	7.14286	0.952381	4.7619	7.84314
151350	0	0	5.66038	1.36986	100	100	0	0	0	2.27273	5.55556	5	0	3.7037	0	2.85714	6.25	8.16327
151496	0	0	1.81818	0	91.3043	98.1481	2.53165	1.29032	0	0	5	3.50877	0	0	0	3.14961	1.72414	8.82353
151497	0	0	1.85185	1.49254	100	97.2222	2.54237	0	10.8108	0	0	4.54545	0	0	0	1.21951	2	5.88235
151743	4.16667	3.1746	2	7.01754	95.8333	95.6989	0	5.94059	3.84615	3.44828	0	28.5714	0	15.625	14.2857	4.49438	8.57143	10.8108
151744	0	1.2987	0	2.43902	100	99.1453	0.714286	4.09836	0	0	0	9.30233	1.36986	0	0	1.02041	6.52174	8.33333
152129	0	1.16279	0	1.23457	100	98.9474	0	2.68456	4.34783	3.92157	0	0	1.5873	3.92157	0	1.90476	3.77358	2.17391
152130	0	7.40741	17.0732	13.4615	94.1176	95	9.41176	11.6071	29.4118	22.5	11.7647	30.2326	5.45455	40	8.33333	10.1266	37.931	39.0244
152358	0	1.69492	3.40909	2.9703	100	97.6471	2.22222	0	2.5	6.81818	4.54545	11.5385	5.40541	3.33333	6.25	0.854701	5.26316	9.58904
152359	0	1.49254	2.38095	10	100	95.8333	3.7037	8.77193	0	14.7059	0	19.4444	0	2.77778	8.33333	1.47059	3.33333	15.9091
152938	0	2.46914	3.92157	11.4754	95	98.8372	3.10078	5.55556	0	14.7059	0	24	0	10.5263	9.09091	11.7647	15.625	22
152939	0	1.31579	0	0	100	98.5507	0.892857	1.03093	0	0	0	9.52381	0	0	0	0	11.7647	13.1579
153205	0	5.37634	10.5263	11.9565	100	98.8764	8.46154	9.52381	10.3448	22.2222	7.14286	50	5.88235	29.0323	23.0769	8.88889	36.1702	15.9091
153206	0	0	2	1.42857	100	100	0.877193	3.52941	6.06061	5.71429	0	10.8696	1.33333	6.52174	0	3.37079	4.25532	4.34783
153226	0	0.980392	0	4.12371	100	100	1.3986	2.43902	0	7.89474	6.66667	2.32558	0	2.94118	6.66667	0	7.27273	15.9091
153227	9.52381	1.33333	2.17391	14.9254	100	98.7805	12.2642	5.81395	7.14286	12.5	23.0769	25.5814	1.5873	30.4348	25	6.52174	18.1818	36.5854
153911	0	5.37634	1.42857	3.0303	100	97.4576	0.763359	0.729927	6.06061	3.27869	0	10.9091	3.125	8.33333	0	4.6729	7.54717	0
153912	0	1.5625	0	0	100	97.6471	1.9802	3.63636	4.34783	5.40541	0	3.77358	0	6.81818	0	1.16279	4.7619	5.88235
154066	0	2.17391	0	5.31915	100	100	1.79641	2.38095	0	5.66038	4.7619	5.88235	0	3.84615	0	0	4.25532	7.01754
154067	0	2	2.04082	1.66667	100	99.0099	0.854701	1.90476	3.125	0	0	7.40741	0	2.08333	0	2.22222	8.51064	8.57143
154795	0	0	0	2.04082	100	98	1.5873	0.990099	0	0	0	2.04082	1.69492	3.84615	0	5.88235	12.5	2.5
154796	0	2.08333	1.13636	4.7619	97.561	100	1.14286	3.0303	0	5.55556	0	7.40741	0	8.97436	0	4.54545	5.26316	11.6667
154855	20.8333	10.6061	21.4286	11.9048	100	98.8636	15.2672	14.2857	13.6364	28.125	16.6667	24.4898	8.33333	27.027	0	19.4805	26	8.33333
154856	0	1.33333	0	1.51515	96.7742	96.2963	0.78125	0	3.7037	1.96078	0	4.7619	2.46914	0	0	1.31579	2.22222	0
154857	0	22.0588	22.4138	9.52381	100	98.8636	23.6641	11.3402	22.7273	41.1765	29.4118	34.6939	19.3548	16.2162	12.5	9.7561	8.16327	24.5902
154858	0	4.16667	8.06452	10.4478	100	97.4026	11.2	5.34351	11.1111	13.2075	9.09091	10	7.59494	6.89655	0	13.1579	13.3333	8.16327
154859	0	0	5.17241	0	100	97.7273	0.775194	1.05263	4.34783	0	6.25	2.04082	0	0	0	0	0	1.66667
154860	21.2121	23.6111	29.5082	20.8955	96.7742	97.4026	24.8	26.3158	15.3846	33.3333	23.8095	39.4737	19.2308	14.2857	0	25.974	24.4444	25
155045	3.0303	4.54545	14.2857	20.3704	100	100	17.7419	22.5806	20	23.6842	25	31.25	4.7619	21.0526	25	13.9241	36.5385	43.9024
155046	0	6.49351	3.38983	6.12245	100	97.4026	3.84615	6.45161	0	7.5	18.1818	15.2174	2.85714	7.69231	16.6667	2.5	11.1111	12.9032
155236	0	0	1.66667	4.6875	96.6667	100	0.892857	1.42857	4.7619	0	0	4.34783	1.36986	0	0	4.22535	0	2
155237	0	6.34921	3.7037	0	100	98.9011	7.57576	6.71642	4.16667	10.8108	15.7895	22.8571	2.98507	28.3019	0	9.09091	24.3243	39.6226
156067	0	1.11111	7.93651	5.71429	100	98.1651	6.45161	4.7619	2.94118	17.0732	0	15.3846	5.47945	13.5593	21.4286	3.06122	8.69565	11.7647
156068	0	0	0	0	100	98.9583	0.869565	0	5	2.63158	0	2.22222	1.2987	2.5641	9.09091	3.09278	11.4286	12.8205
156348	0	0.961538	1.38889	0	100	100	0.595238	1.66667	2.77778	0	3.22581	4.47761	0	6	0	2.18978	1.75439	5.08475
156349	0	2.77778	6.12245	21.9512	100	100	5.88235	3.19149	5	19.3548	10	24.1379	1.75439	13.5135	23.0769	11.5385	19.3548	23.0769
156656	0	0	0	2.77778	96.7742	100	2.35294	2.25989	3.22581	4.08163	0	4.83871	0	0	0	0.833333	3.1746	6.15385
156657	6.25	0	0	2.5	100	98.6842	0	1.35135	4.54545	0	4.54545	2.63158	0	5.26316	16.6667	0	5.71429	0
157176	3.33333	3.94737	0	3.0303	100	98.3051	4.09836	1.81818	0	4.54545	0	6.52174	1.20482	1.92308	0	0	6.52174	8.10811
157177	0	2.89855	0	5.88235	100	95.8763	5.60748	3.44828	0	2.5641	5.26316	7.14286	2.08333	25	30.7692	3.75	14	17.7778
157184	3.84615	2.66667	3.57143	2.77778	100	97.4138	2.41935	5.21739	0	2.08333	0	14	1.17647	9.25926	0	1.86916	4.44444	7.14286
157185	0	2.89855	1.49254	0	100	98.0198	0.877193	0	0	18.6047	0	10.3448	2.12766	4.65116	7.14286	2.38095	13.7255	20.4545
157506	2.85714	2.10526	0	0	100	100	1.30719	0.671141	0	0	3.125	3.57143	3.37079	1.78571	0	0.961538	3.44828	4.83871
157507	0	5.17241	4.6875	7.89474	100	98.7179	4.30108	5.94059	0	16.2162	15.7895	11.4286	2.17391	22.2222	0	2.27273	11.1111	30.1887
157641	0	3.22581	5.45455	8.69565	100	99.1597	4.79452	9.43396	10	12.8205	4	14.2857	2.29885	16.3265	16.6667	10.101	11.6279	25.8065
157642	0	0	0	0	100	96.3415	1.85185	0	0	4.7619	0	0	1.53846	0	0	0.961538	6.06061	2.27273
157759	0	1.76991	2.66667	5.20833	100	99.3377	3.59281	5.97826	0	8.19672	6.89655	14.0625	6.59341	8.16327	5.55556	5.51724	8.62069	11.7647
157760	4.7619	2.77778	6.25	1.5873	92.8571	98.7013	3.22581	3.40909	0	0	0	5.12821	2.08333	0	8.33333	2.27273	0	6.97674
157799	0	1.03093	2.89855	1.13636	97.7273	97.8873	3.18471	2.33918	3.22581	6.55738	0	7.14286	1.07527	6	0	3.38983	3.84615	8.33333
157800	0	3.63636	0	0	100	96.9231	1.1236	5.97015	0	2.77778	0	8.82353	0	15.3846	14.2857	0	4.7619	8.33333
157828	0	1.17647	1.44928	2.06186	97.6744	98.5185	3.77358	0.625	0	1.88679	0	6.25	0	0	6.25	3.66972	0	0
157829	0	1.75439	0	0	100	98.3051	1.2987	2.7027	0	2.94118	0	6.45161	0	5.40541	11.1111	0	2.5641	3.125
157917	0	2.88462	0	2.75229	100	96.7742	1.12994	1.71429	0	3.63636	0	7.8125	1.05263	7.40741	17.6471	2.91262	0	5.55556
157918	0	0	2.94118	0	100	98.4615	2.38095	3.22581	4.34783	4.54545	0	11.4286	0	7.69231	0	0	0	3.22581
158082	2.27273	2.32558	4.34783	3.33333	100	97.541	0.60241	2.58065	3.84615	2.04082	0	5.55556	1.25	0	10	1.92308	6.38298	3.38983
158083	0	1.72414	3.50877	6.25	100	98.5507	3.77358	5.43478	0	8.82353	10	12.5	0	10.2564	0	6.06061	8.33333	5.12821
158272	0	7.69231	2.94118	2.77778	97.1429	97.9167	4.3956	5.46448	7.14286	16.2791	6.06061	17.1875	3.09278	6.25	12.5	2.8169	6.34921	12.1622
158273	0	1.75439	0	0	100	97.7273	3.09278	4.49438	0	12.5	0	14.7059	0	7.69231	12.5	2.8169	15.625	10.7143
158346	0	1.68067	0	4.58716	100	99.1071	1.93548	3.04878	0	4.54545	5.71429	12.5	5.43478	11.7647	0	2.4	4	9.23077
158347	0	0	2.38095	1.81818	100	100	0	0	0	0	0	4.65116	0	2.17391	0	0	0	6.66667
158426	0	0	0	2.29885	100	97.8495	1.50376	4.72441	0	8.33333	4.16667	7.01754	2.73973	2	0	5.50459	4.34783	11.4754
158427	0	4.61538	2.7027	10.4167	100	100	2.58621	8.08081	4.54545	17.1429	0	18.3673	2.17391	19.0476	0	7.05882	16.6667	8.92857
158594	3.44828	2.63158	0	0	97.2222	99.115	1.44928	1.88679	0	0	0	7.27273	1.44928	5.88235	16.6667	1.47059	1.81818	7.27273
158595	0	0	0	9.43396	100	100	2.24719	5.71429	0	0	9.09091	22.8571	0	7.40741	0	8.95522	8.33333	9.52381
159171	0	2.04082	2.17391	7.69231	97.1429	96.4706	0.819672	1.85185	0	0	0	4.16667	0	0	16.6667	1.1236	5.40541	3.7037
159172	0	1.44928	0	1.88679	100	97.4684	2.75229	1.75439	0	0	0	13.7255	1.42857	8.62069	0	2.8169	7.14286	5.26316
159339	0	0	0	8.64198	100	98.4	2.27273	2.14286	0	0	0	7.54717	2.5974	0	6.66667	2.85714	9.30233	5.66038
159340	0	1.40845	5.55556	2.22222	95.4545	100	0	0.892857	9.09091	3.84615	5.88235	15.1515	0	5	0	1.26582	8.82353	7.89474
160100	0	0	0	1.38889	95.8333	100	0.699301	0.714286	3.57143	0	6.25	2.38095	2.7027	6.66667	0	1.94175	9.43396	0
160101	0	1.31579	0	3.07692	100	96.9697	2.83019	3.1746	4.54545	12.5	0	0	0	9.52381	0	6.74157	5.12821	10.8696
160140	0	1.36986	8.88889	5	95.6522	100	7.91367	11.5702	8.82353	25	0	21.9512	7.89474	12.7273	5.55556	3.125	4.7619	43.1818
160141	0	3.57143	1.78571	1.38889	100	97.1429	1.7094	0.757576	3.7037	8.10811	0	4.65116	0	2.5	14.2857	1	9.30233	5
160526	24.2424	47.7273	45.4545	44.7368	95.4545	100	45.4545	40.1515	54.8387	45.6522	64.7059	41.3793	48.1481	49.0566	80	41.9048	50	47.9167
160527	0	1.6129	0	2.38095	100	96.7213	1.20482	1.28205	0	0	8.69565	3.44828	0	3.57143	0	0	6.25	2.77778
160528	0	2.35294	0	1.33333	95.2381	100	0.775194	0.735294	3.33333	2.17391	0	1.6129	0	0	0	1	1.88679	2.12766
160529	0	10	10.2041	2.32558	100	96.7213	7.22892	14.1026	4.34783	5.88235	18.1818	13.7931	18.75	6.89655	28.5714	11.6883	19.3548	17.6471
160577	3.44828	4.93827	4	14.4578	100	96.4706	8.87097	8.55263	0	9.375	0	21.8182	1.75439	11.3208	0	8.53659	26.6667	27.907
160578	0	2.12766	2.43902	7.31707	100	98.5915	1.03093	6.57895	0	6.25	0	9.375	0	10.8108	11.1111	4.41176	6.66667	15.9091
161193	0	1.92308	1.36986	1.06383	100	100	0.613497	1.0582	3.57143	6.66667	9.52381	9.80392	1.14943	6.66667	6.66667	0.694444	2.17391	10
161194	0	6.89655	20.8333	21.6667	96.2963	99.0909	11.2069	11.3043	4.7619	27.2727	35.2941	31.7073	11.1111	27.0833	45.4545	18.2796	32	27.451
161382	0	0.952381	4.54545	2.32558	100	96.9697	1.875	0	3.33333	0	5.88235	11.6667	0	3.63636	0	2.38095	10.9375	17.6471
161383	0	0	2.27273	0	100	98.8235	0.970874	0.970874	0	2.77778	8.33333	4.25532	0	0	0	1.1236	14.6341	8.82353
161404	0	8	12.963	21.9512	100	96.9072	5.55556	8.05369	12.9032	23.2558	23.0769	31.0345	11.7647	26.5306	16.6667	10.4839	16.6667	41.3793
161405	0	0	0	0	100	97.8261	0	0	0	0	7.69231	6.25	1.6129	5.40541	0	2.29885	8.33333	0
161716	0	1.36986	15.3846	20	100	100	11.0169	13.4921	5.88235	22.2222	0	12.5	3.22581	22.7273	0	9.83607	29.4118	28.3019
161717	0	0	0	2.04082	100	98.6842	3.36134	1.7094	0	2.5	0	10	5.26316	2.04082	0	2.53165	3.22581	2.27273
161739	0	0	2.17391	1.85185	100	100	1.78571	1.83486	5.55556	7.69231	0	9.7561	0	8.33333	0	1.9802	6.38298	12
161740	0	2.94118	3.27869	1.92308	100	97.5904	2.32558	2.17391	3.84615	4.65116	10	2.85714	6.41026	2.04082	0	2.38095	0	9.80392
162039	0	0	2.77778	3.2967	100	100	0.735294	1.89873	0	2.08333	0	3.63636	0	4.44444	0	2.65487	4.87805	3.84615
162040	4.16667	1.05263	1.96078	5.97015	100	100	4.58015	8.08824	0	10.8696	0	18.3673	0	3.50877	5.88235	3.19149	12.2807	16
162615	0	0	1.85185	1.53846	95.4545	97.9592	3.31126	0	4.16667	2.94118	0	6.25	1.40845	5	0	0	1.6129	10
162616	0	3.79747	27.2727	20.8333	100	98.8372	17.6471	11.6505	0	30.7692	10.5263	38.4615	7.93651	31.3725	16.6667	10.8108	26.087	24.4444
162911	0	1.20482	5	6.45161	100	97.2222	3.25203	1.94175	0	2.77778	12.5	7.89474	1.42857	9.52381	9.09091	0	2.5641	13.3333
162912	0	0	2	3.57143	100	98.6301	0	0	4	8.69565	0	15.625	0	5.88235	0	3.52941	6.45161	17.8571
162930	10	7.69231	17.6471	22.2222	100	95.4545	11.1111	14.2857	23.5294	16.6667	18.1818	35.7143	5.71429	26.1905	25	10.2564	41.9355	23.0769
162931	0	2.08333	2.27273	1.72414	100	97.5	0.970874	3.0303	3.84615	4.16667	0	2.7027	0	9.09091	0	0	0	6.66667
162974	0	1.63934	2.77778	7.8125	100	100	6.79612	2.80374	10	14.7059	0	21.2766	1.78571	27.027	22.2222	4.54545	14.2857	26.1905
162975	3.84615	0	2.63158	3.7037	100	97.2973	0	1.03093	3.57143	3.125	0	4.16667	2.5	2.94118	0	5.97015	0	3.57143
163258	0	1.26582	0	5.97015	100	99.0654	2.30769	3.62319	6.89655	1.96078	5	12	0	4.34783	0	0.847458	11.1111	7.69231
163259	0	2.32558	8.62069	9.25926	94.7368	98.913	0.8	2.88462	4	8.33333	0	23.4043	0	20.7547	22.2222	11.9048	15.6863	12
163485	0	3.38983	2.32558	6.55738	96.1538	98.8095	3.33333	2.77778	7.69231	13.3333	0	17.0213	0	3.33333	10	4	8.88889	25
163486	0	1.40845	0	0	100	99.1379	1.29032	1.76991	0	4.87805	0	9.7561	0	0	0	0	1.92308	3.84615
163928	3.125	0	0	2.63158	100	100	0	0	0	2.32558	0	1.81818	3.07692	3.63636	0	1.04167	4	2.04082
163929	0	2.5641	1.92308	1.63934	100	98.9691	0	2.23881	5.26316	4.65116	9.09091	3.7037	0	10.4167	0	1.85185	5.12821	4
164143	3.44828	2.66667	8.47458	7.14286	100	96.9388	8.84956	8.49057	17.3913	12.1951	12.5	26	0	8.88889	16.6667	4.54545	9.30233	20.5128
164144	4.7619	6.32911	0	15.625	100	100	4.6729	11.6667	15	10.2564	11.7647	20.339	0	22.7273	11.1111	5.37634	31.5789	24.3243
164178	23.8095	33.3333	36	32.7273	100	100	26	26	42.3077	34.1463	21.0526	38.7755	27.7778	34.7826	33.3333	40	35.2941	26.4151
164179	0	2.04082	0	0	100	99.115	0	0.769231	0	3.7037	0	3.63636	0	1.88679	0	3.53982	7.14286	2.27273
164180	0	1.53846	0	1.78571	100	100	2	1.90476	0	0	0	1.88679	1.40845	0	0	0	1.96078	1.96078
164181	10	14.2857	21.8182	18.1818	100	99.1379	14.5455	19.8473	35.2941	28.5714	23.0769	29.0909	16.129	35.8491	37.5	22.1239	32.7273	34.0909
164342	0	1.05263	1.75439	5.47945	100	100	1.97368	3.64964	0	2.77778	4.34783	9.09091	1.28205	12.963	8.33333	1.26582	8.51064	11.1111
164343	0	0	0	1.69492	95.8333	97.9167	0	1.02041	0	0	0	7.40741	0	2.7027	0	1.20482	0	0
164666	0	4.91803	4.44444	5.97015	100	98.8095	2.30769	5.17241	6.89655	11.9048	10	25	1.5625	9.52381	35.7143	2.94118	4.16667	16.6667
164667	15.7895	1.38889	8.69565	1.35135	100	98.7654	0.990099	2.7027	8.82353	0	0	10.6383	0	5	0	0	4.16667	7.14286
164740	0	1.36986	5.66038	9.85915	100	98.1308	3.4965	3.4965	0	17.5	0	16	1.16279	7.27273	16.6667	6.03448	14.4928	9.25926
164741	4.54545	4.6875	10	23.0769	100	98.3871	2.15054	7.77778	12.9032	17.7778	0	14.5833	2.17391	17.3913	10	10.7143	15.9091	27.5
164918	0	3.27869	6.77966	6.15385	100	98.8636	1.81818	6.42857	5	15	0	36.3636	1.40845	12.766	20	7.14286	16.9811	20.9302
164919	0	0	0	0	100	98.1132	1.47059	1.63934	0	4.44444	0	4.44444	1.5625	11.9048	14.2857	2.24719	15.1515	2.12766
165219	0	0	3.0303	1.2987	100	100	2.54777	3.10559	0	6	0	6.25	0.980392	3.77358	0	1.81818	11.3636	12.5
165220	0	1.19048	5	4.10959	100	98.0198	5.6338	6.875	0	10.7143	23.5294	16.3636	1.5625	12.5	30.7692	3.63636	12.5	17.3077
165324	0	0	1.5625	1.53846	100	95.2941	0.699301	0.70922	0	2.12766	0	8.69565	1.36986	2.5641	16.6667	0.925926	2.63158	0
165325	0	6.49351	4.25532	14.0351	100	99.0566	3.90625	5.07246	7.69231	6.06061	15.7895	27.2727	5.97015	23.8095	30	12.3596	29.0909	28.5714
165475	0	2.35294	3.92157	6.89655	100	99.0385	5.04202	4.58015	0	16.9492	0	22.0339	3.7037	26.6667	0	5.37634	8.51064	26
165476	0	0	0	2.7027	100	97.7778	0.746269	0.793651	0	2.5641	11.1111	5.45455	0	2.38095	0	2.22222	2.04082	9.43396
165904	0	1.35135	8.19672	5.40541	96.5517	100	1.38889	1.3245	4.54545	15.3846	11.7647	10	1.51515	15.7895	0	2.7027	6.97674	9.52381
165905	0	1.69492	4.54545	4.6875	92.8571	100	3.96825	2.83019	6.25	2.17391	7.14286	16	3.125	7.69231	7.69231	2.75229	8.51064	12.1951
166150	3.22581	2.43902	4.08163	15.493	100	98.0198	1.43885	8.47458	13.6364	12.5	0	16	3.75	6.52174	11.1111	8.60215	21.9512	22.6415
166151	0	0	0	2.46914	100	100	0.8	0.862069	0	0	0	8.92857	0	2.38095	10	0	3.7037	1.96078
166535	0	1.35135	3.94737	1.33333	96.2963	98.1982	0.70922	2.06897	6.66667	5.66038	3.22581	12.5	0	7.54717	28.5714	5.12821	10.5263	10.6061
166536	0	0	2.63158	2.32558	100	94.8718	3.33333	7.29167	0	9.67742	0	9.67742	1.81818	6.89655	16.6667	4.54545	8.33333	28.2051
166562	0	0	1.28205	0	96.2963	98.2301	0.666667	2.48447	3.57143	0	0	6.25	0	7.27273	0	1.66667	1.75439	4.05405
166563	9.09091	10.5263	12.1951	11.6279	100	94.5652	20	21.4286	20.6897	35.2941	35.7143	50	7.27273	46.4286	0	21.2121	25	45.4545
166604	0	1.16279	1.47059	6.06061	100	99.0826	1.48148	2.15827	0	14.2857	8.33333	10.2041	0	8.16327	0	5.82524	12.2449	11.1111
166605	0	0	0	2.17391	100	98.9247	0	0	3.7037	5.88235	0	0	3.63636	3.44828	0	0	8.33333	4.16667
166632	0	3.94737	5	13.8889	100	99.0476	10.4478	7.31707	16.6667	23.4043	17.3913	26.8293	0	27.7778	10	9.67742	14.2857	27.2727
166633	0	0	2.17391	2.12766	100	98.9583	2.1978	2.06186	3.7037	12.5	0	10.2564	0	9.67742	0	1.51515	13.6364	10.7143
166696	3.57143	9.21053	23.4375	13.4146	100	99.0909	11.1111	20.6612	30	31.8182	5	33.3333	13.8889	25.8065	20	19.7183	47.619	40
166697	0	0	0	0	100	98.913	3.53982	1.81818	0	8.57143	0	6.66667	0	2.63158	0	2.73973	3.125	0
166879	3.44828	0	1.75439	5.31915	96.2963	100	1.875	4.58015	0	6.12245	5.55556	17.3077	2.63158	10.8108	5.88235	4.31034	21.4286	24.4444
166880	0	0	2.04082	5.08475	100	99.0566	0.869565	0.884956	0	0	0	1.88679	1.66667	0	0	0	2.43902	2.12766
166938	0	1.06383	1.66667	2.22222	100	98.4615	0.714286	0.75188	0	12.963	4.7619	6.55738	1.13636	5.76923	0	2.4	3.84615	11.5385
166939	0	1.44928	0	0	100	96.8085	0.884956	3.80952	5.26316	6.25	5.88235	6.66667	0	0	9.09091	1.11111	5.40541	0
167773	0	12.5	18.5185	17.1429	100	98.9583	15.2174	13.2867	20	20.6897	20	25.5319	3.27869	22.6415	15.3846	7.61905	32.7273	23.0769
167774	0	1.08696	1.66667	7.69231	100	100	3.87597	3.44828	0	0	0	12.5	0	7.14286	0	6.73077	14.0351	10
167859	0	2.38095	0	2.8169	97.2222	100	1.41844	2.58065	0	4.54545	0	0	0	2	0	0.862069	1.96078	6.77966
167860	0	0	2.12766	1.2987	100	100	0.813008	1.43885	0	5.26316	0	2.17391	0	4.34783	0	2.35294	0	4.34783
168000	12.1212	26.5823	19.0476	20.9677	100	98.8889	28.8	21.4286	23.3333	37.5	10	34.1463	25.3731	27.7778	8.33333	11.3402	31.25	27.2727
168001	0	0	0	1.63934	87.5	100	1.88679	0	0	0	0	12.8205	0	3.44828	0	0	7.69231	2.63158
168002	6.06061	0	2.43902	3.1746	100	100	1.6	0.724638	0	11.9048	4.54545	4.87805	1.49254	0	0	1.05263	4.08163	2.27273
168003	20	63.0952	47.5	50.8772	100	97.8022	47.6636	48	63.1579	56.6667	70	57.8947	50	37.931	42.8571	50	52	55.5556
168161	0	1.6129	0	6.66667	100	98.9011	2.63158	6.36364	6.45161	14.8148	0	10.8696	1.6129	11.3636	11.7647	8.86076	17.5	12.5
168162	10.3448	10.5882	8.33333	17.8571	100	100	10.3448	25	12	18.1818	15.7895	47.0588	6.41026	28.5714	22.2222	17.8218	20.5882	42.5
168197	3.84615	3.07692	4.16667	3.22581	100	98	6.50407	4.72441	3.44828	11.1111	0	11.3208	1.49254	17.0213	6.25	6.59341	12.766	17.5
168198	0	0	1.85185	1.53846	100	98.9691	0.900901	3.87597	0	2.17391	4.54545	5.12821	2.8169	3.7037	18.1818	3.09278	3.44828	2.5
168498	2.32558	2.35294	0	3.48837	100	100	4.03226	1.36054	3.84615	9.52381	0	12.2449	0	7.69231	14.2857	4.54545	5.66038	15.625
168499	0	1.51515	2.43902	3.92157	100	97.4359	0	2.91262	7.40741	3.57143	0	19.0476	3.7037	7.14286	0	2.8169	7.5	18
168639	0	10.9375	5.6338	12.963	96.4286	100	8.88889	7.36842	5	18.4211	18.75	21.875	5.7971	16.6667	0	7.77778	20.5128	18
168640	5	1.36986	1.51515	0	96.7742	98.3607	0.724638	0	0	5	0	4.7619	1.42857	10	0	0	1.92308	0
169574	0	1.6129	0	0	95.2381	100	0	0	0	0	0	0	0	5	0	0	2.7027	7.69231
169575	0	0	0	1.42857	100	98.9796	0	1.50376	0	4	0	9.09091	0	5	0	1.08696	4.08163	9.80392
169811	0	3.0303	2.27273	1.63934	100	98.5507	1.85185	0	0	0	0	5.12821	3.38983	0	0	1.28205	0	0
169812	0	0	0	1.63934	100	99	0	0.746269	0	1.85185	0	4.16667	0	2.43902	0	0.970874	0	0
170398	0	1.51515	0	0	100	97.619	2.06186	0.847458	4.16667	9.7561	0	6.52174	1.75439	2.63158	5.88235	0	0	2.7027
170399	0	4.12371	3.7037	8.65385	100	100	6.25	10.3261	4.34783	9.30233	19.0476	17.9104	6.17284	11.6279	21.4286	11.6505	23.8806	19.3548
170519	0	0	2.7027	2	100	98.5915	1.04167	3.37079	0	4.7619	0	9.30233	0	10	0	4.28571	14.2857	6.66667
170520	0	3.80952	1.72414	3.07692	100	99.0566	0	0.833333	9.09091	0	5.26316	14.6341	1.6129	12.9032	0	2.04082	7.69231	15.5556
170958	0	0	0	3.27869	94.4444	98.5075	2.27273	0	5.55556	5	0	1.53846	0	1.88679	0	0	4.54545	1.78571
170959	3.44828	4.28571	7.89474	9.25926	100	100	8.03571	9.56522	13.7931	26.6667	7.69231	28.2609	7.24638	38.2353	0	25.3333	25.5814	30.2326
171513	2.63158	4.49438	0	1.5873	100	100	5.51724	3.75	6.89655	5.88235	3.22581	2.04082	0	6	0	2.24719	7.69231	10
171514	0	3.22581	5.55556	5.26316	100	99.0196	3.27869	7.61905	3.84615	5.26316	5.88235	26.3158	0	7.31707	0	7.33945	14.5833	15.5556
171793	3.84615	0	2.08333	7.14286	100	100	3.125	3.38983	5.26316	6.25	0	16.6667	0	6.66667	0	5.55556	7.14286	13.1579
171794	3.57143	0	3.07692	2.12766	100	98.7342	2.43902	6.29921	3.7037	15.1515	0	9.25926	0	4.34783	7.69231	4.49438	9.61538	11.9048
171900	0	0	0	5.76923	100	97.6471	1.83486	1.8018	0	5.88235	8.33333	16.6667	0	10.4167	0	3.61446	8.69565	10.8108
171901	0	0	0	0	100	99.0099	0.671141	0	0	0	5.26316	0	0	0	0	4	3.77358	5
172126	0	2.27273	1.6129	9.375	100	98.8764	2.3622	2.17391	0	7.89474	0	12	1.35135	12.5	8.33333	7.92079	11.3208	16.6667
172127	0	0	0	0	100	100	0	1.53846	0	8.82353	0	10.3448	2.38095	4.65116	0	0.869565	0	10.3448
172375	0	0	3.63636	7.14286	100	98.6842	0.653595	4.28571	2.94118	4.08163	5.55556	4	1.33333	11.1111	8.33333	5.98291	10.2041	18.9655
172376	0	2.53165	5	3.57143	100	99.0741	1.84049	1.31579	3.57143	0	0	4.34783	2.5	2.04082	0	0	5	3.57143
172396	0	0	0	2.29885	95.8333	98.7013	2.72109	0.70922	2.94118	5.45455	12.5	6.25	4.22535	5.55556	14.2857	5.17241	14.0351	6.89655
172397	0	6.41026	7.31707	8.77193	100	99.0566	6	2.94118	6.25	6.66667	12.5	9.30233	0	13.4615	11.1111	5.88235	12.8205	16.3636
172567	0	1.35135	6.55738	9.58904	100	100	4.96454	11.4035	6.89655	13.1579	12.5	22.7273	3.33333	19.5122	14.2857	10.4651	13.6364	29.4118
172568	0	4.28571	10	14.5161	100	100	17.1429	9.91736	22.7273	24.3243	0	25.4902	4.7619	25	15.3846	16.4835	30.2326	26.8293
172786	4.16667	0	12.1212	7.54717	100	94	4.30108	9.41176	0	21.4286	4.7619	14.2857	0	26.8293	0	6.15385	20.5128	24.3902
172787	0	4.16667	1.49254	11.7647	95.2381	100	6.61765	5.51181	14.8148	13.3333	4.7619	20	1.26582	14.0845	20	7.05882	13.0435	20
173027	0	0	3.7037	10.4478	100	96.5116	1.52672	4.28571	12	2.12766	0	12.6984	4.34783	10	18.1818	2.5641	7.14286	6.12245
173028	3.33333	3.61446	1.5873	2.12766	100	98.8764	0.729927	1.85185	0	6.66667	0	15.7895	1.6129	4.54545	0	0	5.55556	10.5263
173918	0	0	0	2.89855	100	100	0.826446	0	3.57143	3.44828	0	15.2174	4.10959	2.5	0	1.88679	5.26316	3.7037
173919	3.57143	2.5974	6.25	8.97436	94.2857	97.8723	4.69799	4.02685	3.44828	17.1429	4.34783	18.3673	1.11111	22.449	0	4.80769	12.2807	17.3913
174359	0	0	3.33333	0	100	100	0.757576	2.52101	0	6.06061	0	0	0	9.09091	0	1.07527	0	2.38095
174360	3.0303	3.52941	0	2.98507	100	99.1525	1.3986	0.714286	3.84615	0	0	3.7037	1.38889	8.62069	0	1.86916	6.25	17.3913
174425	0	0	0	1.40845	100	98.9474	0	2.38095	0	0	0	5.26316	1.23457	5.66038	0	1.96078	0	1.85185
174426	3.84615	0	0	0	100	99.0826	0.757576	2.17391	0	4.16667	5.26316	5.08475	1.49254	0	0	0	3.1746	6.38298
175048	0	2.94118	1.72414	0	94.1176	97.8947	0.833333	0.819672	4.16667	0	0	2.12766	2.94118	2.12766	0	0.862069	0	4.65116
175049	0	0	6.25	5.35714	95.8333	98.6842	2.15054	2.58621	3.44828	11.4286	7.69231	16	1.5625	15.1515	0	7.69231	8.33333	21.2766
175110	47.3684	40	51.8519	57.3529	100	98.0769	48.4127	45.6897	53.8462	66.6667	61.5385	58.4906	41.4286	44.186	33.3333	46.875	40.4255	44.186
175111	0	0	0	1.5873	94.7368	100	0	0	3.33333	0	0	0	1.42857	4.87805	0	0	0	2.08333
175112	0	7.04225	1.92308	2.89855	100	98.9899	7.14286	3.30579	7.69231	12.1212	15.3846	13.7255	2.89855	11.3636	0	8.51064	8.16327	9.52381
175113	0	6.66667	7.69231	4.83871	94.7368	100	3	2.7027	6.66667	8.82353	9.09091	14.5455	13.2353	19.5122	0	7.69231	14.2857	10.4167
175114	0	4.41176	0	1.38889	100	96.9697	1.5748	1.63934	0	0	0	0	0	2.27273	0	1.03093	2.12766	0
175115	22.2222	32.6087	22.6415	34.9206	94.7368	100	29.2929	43.5185	33.3333	38.2353	18.1818	41.8182	28.9855	31.8182	15.3846	37.7778	28.5714	42.5532
175268	0	0	8.33333	10.2564	100	97.0588	5.12821	5.17241	9.52381	5.71429	0	20	2.29885	17.6471	0	10.8696	18.75	7.69231
175269	0	3.52941	1.92308	5.71429	100	100	3.64964	3.84615	4.34783	2.5641	0	10.9375	0	10.7143	11.1111	3.19149	14.8936	20.8333
175802	0	3.125	2.89855	14.1026	100	96.3303	4.71698	6.12245	8	10	0	14.8148	4.7619	16.2162	16.6667	4.12371	22.2222	20.8333
175803	0	0	0	8.04598	100	97.6	4.24242	5.59441	0	11.1111	0	9.23077	1.16279	9.43396	0	5.55556	16.9811	13.1148
175936	0	0	1.75439	0	93.75	97.7778	0	0.826446	0	0	0	8.82353	0	5.26316	0	0	4.16667	2.85714
175937	0	0	0	3.94737	94.4444	100	2.38095	1.55039	6.25	8	0	13.4615	1.38889	4.65116	0	6.12245	10.2041	5.71429
175973	0	1.38889	11.6667	8.77193	95.2381	97.5904	0.980392	7.25806	10.7143	24.1379	0	20	0	15.5556	0	3.84615	20.5128	21.6216
175974	0	0	3.0303	2.46914	100	99.0196	0.757576	0	0	0	0	0	0	3.77358	8.33333	0	0	0
176298	0	3.50877	3.27869	0	95.8333	100	0.970874	1.76991	6.89655	3.22581	0	5.26316	1.75439	4.34783	0	2.73973	5.88235	5.12821
176299	0	0	1.49254	1.63934	100	98.9011	1.66667	0.75188	0	8.10811	0	10.5263	0	2.63158	0	1.28205	2.85714	10
176432	0	0	2.5	1.75439	100	98.7952	0.909091	1.05263	4.7619	6.25	6.66667	2.5641	1.81818	0	0	2.38095	4.87805	2.04082
176433	0	4.05405	1.51515	1.51515	100	100	0.684932	1.6129	0	6.81818	0	2	3.44828	6.12245	0	2.22222	2.17391	4.65116
176550	4.7619	0	6.52174	10.8696	100	100	4.34783	3.84615	10	15.9091	7.69231	21.9512	4.44444	20.6897	0	5.40541	15	23.6842
176551	3.33333	3.40909	9.85915	2.73973	96.4286	99.0196	0.671141	7.04225	9.52381	12.8205	0	12	4.81928	12.2449	7.69231	5.50459	7.14286	13.2075
176659	0	0	4.7619	9.23077	100	99.0099	4.38596	2.6087	9.52381	11.7647	0	10.8696	0	18.1818	12.5	5.33333	5.88235	11.1111
176660	0	1.42857	4.91803	1.53846	96	100	4.1958	4.23729	5.26316	6.45161	5.55556	11.6279	0	11.1111	0	3.94737	21.1538	8.10811
176741	0	1.63934	13.4615	18.0328	100	98.8506	5.08475	8.57143	6.25	22.5806	11.1111	22.9167	6.89655	14.2857	7.69231	8.33333	26.4706	24.3902
176742	4.16667	1.36986	1.47059	4.6875	96.1538	98.9474	9.21053	4.1958	5.40541	8.33333	0	4.44444	2.40964	8.51064	0	5.49451	10	11.9048
177376	5.26316	1.85185	0	5.35714	94.7368	95.0617	0.952381	2.46914	3.84615	4.16667	0	19.5122	2	5.26316	0	1.40845	6.25	11.1111
177377	0	0	1.63934	0	100	100	1.3986	0.746269	0	5.88235	0	7.14286	0	4.25532	0	2.06186	0	9.43396
177543	0	1.69492	1.88679	1.66667	100	97.7778	1.7094	4.95868	0	2.63158	0	1.88679	1.92308	3.33333	0	2.46914	5.71429	6.81818
177544	0	0.909091	4.28571	5.55556	100	98.3193	0.617284	4.02685	4.54545	5.12821	0	18.0328	2.27273	1.63934	5.88235	1.92308	8	15.2542
177859	0	6.81818	9.67742	5.71429	100	95.2381	4.16667	2.0202	0	11.1111	0	23.8095	0	14.7059	8.33333	13.8462	18.1818	27.7778
177860	3.33333	5.71429	5.66038	0	100	97.6744	4.8	2.12766	0	2.27273	0	5.26316	1.26582	3.84615	8.33333	1	7.31707	4.08163
177967	0	1.40845	0	4.08163	100	96.2617	0	1.37931	0	2.43902	0	2.85714	0	6.52174	0	2.38095	5	3.92157
177968	0	0	2.85714	5.35714	100	98.4848	4.44444	0	0	0	0	15.3846	1.78571	2.17391	0	0	2.94118	10
177978	14.2857	29.2308	22.449	22.2222	100	98.1132	26.1261	23.2877	42.3077	30	26.6667	34.1463	30.9091	26.6667	41.6667	27.381	34.7826	40
177979	0	0	5.88235	0	100	98.4375	3.44828	0	0	0	0	0	0	2.32558	0	0	0	2.32558
177980	0	1.49254	0	0	100	98.0769	0	0	0	0	0	4.7619	0	4.44444	0	1.17647	4.34783	0
177981	12	16.129	21.2121	25.4545	100	98.4375	22.4719	14.5455	33.3333	20.5882	13.6364	16.6667	23.6364	16.2791	20	15.2778	20.5882	28.5714
178024	0	0	0	5.35714	100	99.0476	2.85714	5.34351	0	6.97674	0	18.1818	1.63934	15.5556	0	5.37634	6.89655	10.2041
178025	0	0	0	2.04082	100	97.0149	1.92308	2.45902	0	12.1951	0	7.89474	2.17391	13.0435	0	0	15.1515	8.16327
178216	3.84615	1.75439	4.34783	5.76923	100	97.6744	0.970874	3.38983	0	11.1111	0	7.69231	0	2.63158	7.69231	1.2987	2.7027	17.0213
178217	0	4.90196	4.91803	8.88889	96.7742	100	4.41176	6.96203	4.7619	12.5	7.14286	8.10811	5.6338	16.9811	16.6667	3.33333	23.4375	18.75
178725	5	10	16.6667	26.1538	100	98.7952	17.5926	16.2791	10.3448	34.375	9.09091	29.4118	8.10811	37.5	12.5	17.1875	32.4324	37.2093
178726	0	2.10526	0	2	100	99.1453	0.558659	2.98507	0	4	0	1.78571	0	2.12766	0	0.884956	0	3.22581
178840	0	1.47059	8.33333	4.7619	94.4444	98.7179	1.96078	0.943396	0	10.8108	0	9.30233	5.76923	11.7647	0	5.06329	8.69565	17.6471
178841	0	1.0101	3.57143	2.46914	100	100	2.0979	3.5461	2.85714	6.66667	0	8.06452	1.14943	8.92857	6.25	0	1.88679	10.7143
180389	0	0	6.55738	5.43478	100	97.9798	5.71429	3.22581	0	2.77778	0	19.2308	1.5625	8.06452	0	5.10204	9.43396	0
180390	0	4.34783	10	15.2542	100	97.5904	8.20896	9.56522	21.4286	22.2222	8.69565	23.8095	5.88235	20	20	13.2353	15.3846	24.5614
180476	0	0	2.08333	2.46914	100	98.0769	1.6	3.84615	5	6.38298	6.66667	4	0	4.25532	0	0	3.92157	4.16667
180477	0	6.06061	0	13.0435	100	99.115	2.27273	9.48276	13.0435	12.5	18.75	21.0526	0	20.4082	9.09091	3.22581	15	26.7857
181016	0	2.1978	0	1.81818	100	98.8889	0.735294	0.75188	3.125	4.87805	0	3.7037	1.51515	2.38095	0	2	2.17391	3.33333
181017	3.7037	0.900901	0	1.20482	96.2963	98.9899	1.19048	2.15827	3.125	2.17391	0	10.4167	1.40845	0	7.14286	2.1978	2.27273	3.84615
181243	0	0	1.85185	6.89655	100	99.2481	1.84049	2.25564	0	10.2041	0	7.93651	2.43902	7.46269	0	0.925926	6.97674	8
181244	3.125	0.970874	0	1.38889	96.7742	99.2063	2.89017	1.91083	0	0	0	3.63636	1.1236	1.88679	7.69231	1.13636	4.16667	1.53846
181530	0	2.27273	0	3.65854	97.2222	100	0.526316	0.552486	0	2.38095	0	4.7619	3.94737	1.69492	0	1.81818	3.44828	3.07692
181531	0	1.31579	0	0	95.2381	97.7011	1.51515	0.847458	0	0	0	12	1.72414	0	0	1.08696	2.43902	4.87805
181994	0	2.8169	4.47761	5.97015	100	98.9583	3.33333	3.10078	11.1111	17.5	8.33333	15.9091	1.49254	11.9048	9.09091	9.64912	13.6364	14.8148
181995	0	0	4.93827	4.30108	100	98.9474	1.34228	2	0	14.2857	0	13.8462	0	11.6279	13.3333	1.92308	5.55556	9.80392
182231	0	1.69492	1.69492	0	100	98.8764	0.892857	0	4.16667	0	0	0	0	2.08333	0	1.17647	0	1.85185
182232	3.57143	2.27273	1.49254	1.26582	100	100	1.42857	2.02703	3.84615	9.375	0	6.25	1.19048	0	8.33333	3.80952	6.25	3.33333
182395	0	1.40845	0	4	95.2381	98.8372	0.757576	1.38889	3.0303	6.38298	0	4.25532	0	4	0	0	8	1.69492
182396	0	4.22535	1.88679	0	95.2381	95.4545	3.36134	3.26087	0	0	0	13.5135	0	11.7647	0	2.10526	7.40741	17.9487
182451	0	1.33333	4.25532	7.79221	92.8571	95.6044	2.17391	9.09091	14.2857	10.5263	6.66667	22.9167	1.6129	13.7255	9.09091	4.71698	7.31707	18.5185
182452	0	0	1.81818	1.47059	94.7368	100	0	2.0202	0	0	3.84615	5	1.40845	2.17391	0	0.943396	2.04082	2.43902
182458	0	0	0	5.40541	92.3077	92.0455	2.25564	1.40845	8	8.57143	6.25	17.0213	0	12	0	2.88462	11.7647	5.66038
182459	4.16667	0	1.72414	0	89.4737	97.7273	1.76991	2.15054	0	4.34783	0	7.31707	1.38889	0	11.1111	1.86916	5.88235	0
182759	2.22222	0	0	0	100	97.5207	1.81818	2.53165	0	0	0	1.26582	1.06383	8	11.7647	1.92308	4.91803	1.6129
182760	0	3.07692	2.85714	1.81818	100	96.9697	0	2.08333	0	8.10811	0	12.5	1.78571	4.16667	20	4.10959	11.4286	3.57143
182836	0	2.27273	1.21951	1.13636	97.8261	96.2121	1.77515	3.06748	7.40741	2.04082	4.16667	14.5161	2.10526	7.8125	0	4.08163	6.66667	12.7273
182837	0	0	0	5.76923	94.4444	98.0392	1.06383	3.40909	0	6.06061	7.69231	6.89655	0	0	0	0	0	0
183194	0	0	2.5641	3.40909	100	99.1525	0.649351	3.20513	0	4.44444	0	3.7037	0	5.45455	0	0.990099	6.38298	9.7561
183195	0	3.7037	0	15.3846	100	98.1481	7	7.6087	5.88235	4.87805	0	27.5862	10	13.9535	16.6667	6.45161	15	17.7778
183284	0	0	3.19149	1.94175	95.4545	99.1228	1.15607	0	0	0	0	2.94118	0	0	0	0	0	8.33333
183285	0	0	0	6.52174	100	98.3333	3.75	5.05051	0	10	0	11.1111	0	7.89474	12.5	4.61538	2.5641	18.3673
183399	0	1.8018	0	1.53846	96.7742	98.7342	1.0929	1.08696	0	3.33333	0	8.86076	1.7094	3.50877	0	1.40845	3.0303	10.4478
183400	0	2.43902	2.5	2.77778	100	94.4444	2.38095	0	5	2.85714	0	3.22581	0	2.85714	0	1.78571	2.5	5
183493	0	1.02041	1.20482	2.88462	97.0588	98.5294	3.125	4.26829	2.7027	5.76923	3.33333	6.75676	5.21739	10.7692	0	3.26797	12.5	11.2903
183494	0	1.75439	2.85714	15.1515	100	98.3051	6.45161	6.41026	0	12.5	8.33333	25	5.76923	7.5	7.69231	8.33333	19.5652	16.6667
183721	0	1	1.5873	1.19048	100	99.2424	0	2.7972	3.22581	10	6.66667	10.1695	2.06186	16.3636	25	3.44828	6.25	14.8148
183722	0	0	0	3.33333	100	100	2.27273	0	0	7.69231	5.26316	2.94118	4	3.125	7.69231	1.63934	3.0303	2.5
183834	0	0	1.5873	2.22222	100	100	0.662252	0	0	2.08333	0	4.34783	0	10.9091	0	2	5.76923	6
183835	0	1.42857	0	1.5625	100	100	1.73913	1.08696	4.16667	0	0	0	0	0	0	0	2.5	2.5641
183952	45.8333	56.701	63.8889	59.7403	95.8333	99.1228	66.6667	67.8571	68.1818	71.1111	62.5	57.5	56.6265	67.3469	33.3333	54.5455	61.4035	57.7465
183953	0	0	0	1.92308	100	98.8636	0.877193	0	0	6.89655	0	0	1.75439	2.32558	0	0	0	0
183954	0	2.04082	1.38889	0	100	99.1071	1.31579	2.91971	0	0	0	12.1951	4.93827	2.17391	0	0.813008	5.35714	5.55556
183955	10	13.6364	16.2791	16.3636	100	95.4545	16.8142	14.4144	38.0952	16.6667	18.1818	16.2162	22.0339	13.9535	9.09091	8.75	22.5806	22.2222
184001	0	2.24719	0	1.36986	100	100	1.36986	1.38889	0	2.12766	0	0	1.42857	0	0	5.20833	1.81818	7.14286
184002	0	4.28571	0	8.33333	100	100	0.990099	3.4188	4.7619	3.0303	7.69231	15.9091	1.63934	15	14.2857	5.26316	5.71429	18.1818
184519	0	1.07527	1.26582	6.25	100	98.4	2.17391	3.93258	5.26316	7.14286	0	10.9589	1.2987	6.15385	16.6667	2.5641	12.3077	13.5593
184520	0	1.78571	0	1.5873	100	97.9381	0.862069	2.80374	0	2.5641	0	11.6279	0	2.04082	0	2.40964	2.94118	2.12766
184757	0	2.22222	4.7619	7.36842	100	98.1982	2.10526	5.47945	0	16.129	0	28.0702	2.89855	14.5833	14.2857	5.98291	7.93651	14
184758	0	1.5625	1.81818	3.22581	100	96.6292	4.6729	2.94118	5.55556	3.44828	10.5263	10	0	7.14286	14.2857	0.892857	11.6279	2.17391
184865	0	2.38095	0	4.30108	100	98.0769	2.61438	0	0	7.89474	0	5.55556	0	9.30233	0	0.970874	11.1111	4
184866	0	4.10959	0	1.47059	100	100	1.52672	0	4.16667	8.10811	11.7647	12.5	1.66667	8.77193	0	1.85185	7.31707	3.77358
185111	0	1.94175	1.69492	1.08696	100	100	2.85714	1.35135	0	12.5	5	4.08163	1.08696	1.53846	0	0.925926	10.9091	9.09091
185112	0	0	0	7.14286	100	97.6744	1.20482	1.51515	0	0	0	16	4.25532	9.375	25	0	6.89655	16.6667
185375	0	1.33333	1.69492	0	94.1176	100	0	1.48148	8.33333	0	0	5	4.05405	0	0	0.952381	0	1.96078
185376	0	0	7.5	1.5873	100	100	2.5	0.813008	0	7.69231	0	0	0	0	0	1.23457	0	2.38095
185381	0	0	1.78571	0	93.75	100	0.70922	2.38095	0	0	0	10.7143	2.89855	1.88679	0	2	5	3.7037
185382	5.88235	0	2.43902	1.49254	92.8571	98.5915	1.65289	1.6	0	3.22581	0	2.17391	4.91803	4.7619	0	1.25	0	2.63158
185732	0	2.32558	5.66038	9.58904	97.0588	99.0196	3.57143	5.04202	3.57143	18.1818	12.5	15.7895	1.63934	6.66667	0	3.84615	10.6383	18.6047
185733	0	1.31579	10.6383	7.24638	100	100	4.5045	13.0081	13.6364	22.2222	14.2857	20.4545	1.85185	15.6863	8.33333	9.63855	15.7895	20.6897
185789	3.125	4.47761	1.92308	0	100	100	1.13636	3.8835	10.7143	0	6.25	0	1.88679	5.88235	0	3.0303	0	2.7027
185790	4	0	6.38298	9.23077	100	100	6.14035	6.25	0	5.88235	18.1818	14.5833	3.84615	6	9.09091	3.44828	24.2424	18.1818
186257	0	0	1.66667	0	100	100	1.44928	2.23881	5.26316	7.14286	5.88235	5.08475	0	4	15.3846	1	7.54717	2.38095
186258	0	0	0	2.5	100	98.0392	0	0.840336	6.89655	4.65116	0	4	1.78571	2.5	0	0.934579	2.32558	3.38983
186347	0	1.20482	5.08475	6.45161	96.4286	100	3.3557	6.61765	12	9.375	0	19.697	2.73973	5.88235	12.5	3.73832	14.2857	17.3913
186348	0	0	4.65116	0	100	98.8889	0.699301	1.5873	4	0	6.25	3.92157	0	8.88889	0	0.961538	6	0
187087	0	3.57143	8.13953	4.3956	100	100	1.70455	3.01205	0	9.7561	4.34783	15.1515	1.1236	12.2807	5.55556	1.90476	8.69565	18.75
187088	0	2.43902	4.44444	5	100	96.7391	4.31034	9.78261	3.22581	14.6341	0	4.54545	3.07692	5.26316	12.5	5.88235	5.88235	38.7097
187329	0	0	4.54545	7.04225	100	99	5.14706	8.82353	8.82353	14.2857	4.54545	16.6667	3.07692	11.3636	13.3333	4.71698	3.44828	10.6383
187330	0	5.88235	4.22535	7.24638	96.5517	94.2149	4.29448	3.7037	0	15.9091	9.09091	15.3846	2.38095	10.5263	0	7.77778	6.52174	15.3846
188469	0	1.44928	0	1.5625	100	99.0385	2.32558	1.76991	6.66667	8.57143	0	2.5641	1.44928	2.17391	0	2.12766	0	3.84615
188470	0	2.22222	2.27273	3.22581	100	100	5.67376	3.96825	3.125	7.89474	0	6.81818	0	5.88235	0	0.961538	5	7.84314
188651	0	1.36986	0	3.77358	100	98.8889	0.943396	0.909091	9.52381	7.31707	6.66667	3.44828	0	5.40541	0	0	13.5135	10.2564
188652	6.66667	8.82353	6	6.06061	93.75	100	4.03226	5.30973	0	17.5	5.88235	31.7073	4.25532	19.5122	22.2222	6.59341	17.8571	27.451
188849	0	0	1.92308	1.5873	100	100	0.735294	1.69492	5.26316	2.27273	0	14.8936	1.35135	2.38095	7.69231	2.35294	10.4167	18.75
188850	0	7.14286	11.6279	7.54717	100	100	12.2449	12.2807	21.4286	9.7561	22.2222	27.2727	1.78571	21.2766	8.33333	6.0241	26.8293	15.9091
188871	0	1.40845	8.16327	10.9375	100	98.5915	3.87597	2.52101	12.5	25	0	23.8095	3.07692	11.3636	8.33333	2.5	6.66667	18.6047
188872	0	0	2.5641	3.7037	100	98.8235	3.8835	1.72414	0	4.25532	0	9.30233	7.54717	6.12245	30	7.14286	10.5263	19.1489
189056	57.1429	63.2184	59.5745	67.1429	100	99.0476	66.8831	76.5217	88.8889	61.7021	57.1429	80.7692	60	57.4468	85.7143	60.1852	70.2128	70.2128
189057	4.54545	2.5974	2.12766	0	100	100	1.73913	0	4.54545	0	0	0	3.92157	0	0	0	5.55556	0
189058	0	1.19048	0	1.44928	100	100	0.657895	2.5641	7.40741	6.25	0	5.88235	0	4.44444	0	1.92308	6.52174	4.25532
189059	9.09091	11.8421	12.766	17.0213	100	97.1014	9.73451	12.844	17.3913	17.1429	16.6667	16.2791	14.2857	13.8889	0	8.95522	13.5135	24.3243
189369	5.71429	7.6087	9.67742	10.8434	82.1429	87.037	9.43396	15.7895	3.84615	15.9091	4.7619	23.5294	8.88889	20.339	20	16.3636	31.1111	21.25
189370	0	4.6875	15.0943	15.7895	100	96.2025	10.4478	9.16667	0	19.5122	13.3333	25.5814	5.6338	28.9474	0	10.8108	27.5	36.1702
189606	0	0	2.08333	0	100	97.7011	0	1.90476	0	0	0	16.2791	5.6338	10	10	2.8169	13.9535	5.55556
189607	5.71429	0	1.44928	2.5641	100	99.0826	0.704225	1.60428	0	2.12766	0	14.2857	1.44928	4	15.3846	2	7.40741	10.6061
190154	0	10.9756	8.51064	10	100	98.9362	10.6195	11.0236	11.1111	4.7619	9.52381	19.5652	4.28571	21.1538	8.33333	10.6796	32.0755	21.1538
190155	0	5.82524	4.34783	10.1266	100	100	5.84416	9.62963	3.22581	14.2857	29.4118	14.6341	3.125	21.5686	14.2857	11.3208	26.4151	16.0714
191133	0	1.0101	1.78571	1.07527	100	100	1.06383	0.684932	0	1.96078	0	4.54545	0	4.16667	0	0	5.26316	3.7037
191134	0	3.75	3.33333	11.6883	100	99.0385	6.66667	10.7692	5.26316	12.8205	15.7895	10	5.33333	15.2174	40	6.06061	24.0741	24.1935
191272	0	0	0	0	100	99.1525	0.75188	2.22222	0	7.14286	6.25	8.16327	2.5	7.01754	0	0	2.32558	4.08163
191273	0	0	3.92157	9.43396	100	100	0.813008	1.0101	0	3.84615	3.57143	2.32558	0	6.25	0	2.5641	4.44444	0
192121	3.57143	1.2987	1.81818	1.35135	96.2963	99.2424	0	0.854701	0	2.32558	8.69565	12	1.19048	14.8936	7.14286	3.33333	10.8108	11.1111
192122	0	0	1.5625	1.38889	100	97.8495	1.53846	0	6.66667	0	0	3.57143	0	1.6129	0	0.909091	4.16667	6.66667
192297	5.55556	1.47059	3.84615	6.45161	93.3333	98.8636	9.52381	3.66972	5.88235	4.44444	7.69231	16.6667	0	19.4444	0	6.0241	15.1515	15.7895
192298	0	1.5625	0	5.45455	100	98.6301	5.71429	1.03093	0	11.7647	0	21.9512	6.25	9.375	13.3333	3.125	5.88235	13.9535
192527	4.34783	0	7.27273	5.17241	100	97.9798	2.83019	2.85714	0	14.2857	16	17.0732	1.63934	8.69565	0	1.16279	17.6471	25
192528	0	1.26582	3.38983	1.78571	100	97.9381	1.48148	4.47761	0	5.26316	3.57143	9.25926	1.28205	3.84615	0	2.0202	9.09091	8
192637	4.7619	1.72414	0	0	96	99	0.925926	0.934579	0	3.0303	0	9.7561	0	7.89474	0	0	3.0303	6.06061
192638	0	0	0	2.98507	100	97.1963	1.51515	1.96078	0	9.09091	0	9.30233	0	1.88679	0	1.03093	2.04082	1.5873
192743	0	1.49254	2.04082	3.27869	96	98.5507	4.80769	3.22581	4	17.1429	0	18.9189	0	20	0	5.97015	10	13.6364
192744	0	0	0	1.04167	100	100	0.680272	0.666667	0	2.77778	0	8.77193	1.25	2.12766	0	1.6129	1.88679	5.17241
193047	10	17.1429	17.3077	14.9254	100	97.7011	16.8142	7.40741	16	23.0769	12.5	29.4118	6.34921	28.2609	12.5	15.3846	15.7895	27.5862
193048	0	0	2.12766	2.89855	100	97.0297	0.806452	3.0303	0	5.71429	0	10.2564	1.85185	2.7027	0	1.0989	3.125	2.63158
193274	4.7619	1.2987	5.88235	9.52381	94.7368	100	6.56934	6.79612	5	18.1818	10.5263	23.4043	1.53846	10.7143	0	7.22892	17.1429	26.7857
193275	0	1.11111	0	2.63158	96.2963	100	0.666667	0	3.7037	2.32558	0	7.8125	0	3.7037	0	0.980392	10	12
193469	0	1.14943	2.7027	1.42857	100	98.9583	0.917431	0	0	4	0	4.54545	0	2.08333	14.2857	2.88462	7.31707	5.26316
193470	0	0	0	1.33333	100	98.9583	0.75188	0.704225	3.57143	0	0	2.32558	3.27869	0	0	1.0989	2.22222	0
193569	0	0	1.96078	3.22581	100	99.0566	0.909091	0	7.40741	4.44444	6.66667	4.34783	2.98507	8.62069	9.09091	1.05263	4.08163	3.57143
193570	0	1.13636	4	5.06329	100	99.0476	0.689655	1.51515	0	0	0	10.8696	2.40964	6.38298	9.09091	2.08333	2.98507	4.65116
193762	0	1.25	0	3.125	100	100	0.813008	0	3.7037	3.22581	0	7.54717	0	5	0	1.96078	1.78571	9.30233
193763	4	6.0241	12.7273	8.86076	100	98.8372	9.83607	10.3175	11.5385	40.4762	15.3846	33.3333	3.22581	26.3158	28.5714	15.625	18	26.1905
193922	0	1.6129	0	2.22222	100	100	1.92308	1	4.54545	6.89655	0	6.25	1.88679	4.65116	0	3.44828	8	12.5
193923	0	0	0	2.98507	100	98.6486	2.17391	1.72414	4.54545	10	5.26316	14.5833	0	6.66667	0	1.17647	8.51064	9.375
193958	0	0	2.5	4.08163	100	100	2.5641	5.55556	0	13.3333	0	23.0769	1.75439	11.1111	10	6.66667	19.2308	22.449
193959	4.7619	2.38095	0	0	100	97.619	0	1.68067	0	0	0	10.4167	0	11.1111	0	1.06383	2	5.26316
194546	0	0	3.92157	1.44928	96.5517	100	2.65487	2.6087	6.66667	2.5	0	17.5	3.07692	4.87805	0	1.21951	4.7619	13.9535
194547	0	2.12766	3.92157	10	100	98.0392	2.61438	5.07246	0	5.26316	6.66667	21.0526	0	12.5	0	5.94059	12	14.8148
194603	0	0	1.69492	0	96.6667	100	4.71698	1.90476	0	0	0	11.6279	1.51515	0	11.1111	3.65854	8.62069	7.5
194604	0	1.06383	1.63934	4	100	98.1818	1.89873	1.97368	3.125	4.65116	0	5.76923	0	7.69231	9.09091	1.8018	10.7143	8.47458
194776	0	0	1.20482	0	95.2381	98.4962	1.25786	0.625	0	6.66667	3.7037	5.08475	1.11111	1.92308	5.26316	1.65289	6.66667	5.26316
194777	0	0	2.5641	4.91803	100	98.7179	0	0.917431	0	0	0	0	0	0	14.2857	0	5.26316	0
194815	0	2.85714	0	0	95.8333	99.1228	1.72414	1.2987	0	0	3.22581	6.06061	0	3.84615	7.14286	3.2	4.16667	7.14286
194816	0	0	2.27273	1.85185	100	98.7654	0	0	3.33333	0	0	2.7027	0	2.5641	0	0	0	2.94118
194866	2.5641	5	3.84615	6.45161	96.875	100	2.75862	3.57143	3.22581	7.14286	6.45161	30.1587	1.23457	25	0	7.03125	11.1111	15.0943
194867	0	0	2.43902	0	100	98.5714	1.16279	1.03093	4.54545	0	0	4.87805	0	2.63158	0	1.5873	0	5.40541
194884	0	2.91262	1.36986	1.08696	96.2963	100	1.37931	2.18978	0	0	0	3.57143	1.25	5.88235	0	3.25203	5.17241	3.50877
194885	0	1.63934	2.17391	2.27273	94.7368	96.875	1.17647	4.21053	6.25	11.1111	0	6.25	4.91803	4.7619	0	3.0303	6.66667	7.31707
195196	0	0	5.08475	3.63636	90.9091	96	5.08475	1.45985	11.1111	8.33333	0	10.5263	5	16.6667	8.33333	2.54237	11.3208	4.34783
195197	0	0.952381	1.88679	0	100	97.3214	2.68456	0.847458	0	4.87805	4.34783	8.33333	0	4.54545	16.6667	2.17391	9.7561	8.62069
195331	0	2.32558	0	6.66667	100	97.1429	2.5974	2.74725	4	2.17391	0	8.19672	0	8.62069	0	0.892857	9.25926	14.5455
195332	0	0	1.85185	0	100	100	0.763359	0	0	3.44828	0	13.5135	0	8.69565	0	2.7027	2.43902	4.34783
196095	3.22581	2.04082	1.85185	1.49254	96.1538	100	0.840336	4.58716	0	11.1111	0	15.3846	0	7.93651	9.09091	2.83019	4.54545	12.963
196096	0	0	0	1	100	99.0909	1.97368	2.61438	0	1.81818	0	10.4167	0	4.16667	0	1	5	9.61538
196549	0	0	1.75439	0	100	100	1.37931	3.10078	5.55556	8.69565	0	11.4754	0	12.1951	9.09091	1.08696	5.88235	13.5593
196550	0	0	3.57143	0	100	100	4.95868	2.20588	12.5	8.82353	0	11.1111	2.43902	7.31707	12.5	5.82524	11.5385	10.2041
196667	0	1.35135	0	1.40845	93.75	100	1.18343	0.689655	0	9.09091	0	5.66038	1.44928	2.43902	0	1.62602	5.76923	5.35714
196668	0	1.63934	4.7619	0	100	100	2.04082	0.854701	14.2857	3.84615	0	17.1429	0	7.69231	7.69231	1.07527	15.7895	12.1951
196675	3.7037	2.5641	0	1.38889	93.75	100	1.78571	2.02703	0	7.31707	3.7037	5.45455	2.89855	5.12821	21.4286	0	3.7037	7.27273
196676	0	0	2.43902	3.92157	100	98.6486	1.1236	0	0	13.0435	0	16.2162	0	3.77358	0	0	12.5	7.14286
196704	3.84615	1.36986	0	4.34783	90.625	98.9691	1.77515	2.66667	9.09091	11.1111	3.84615	5.45455	0	9.7561	13.3333	3.4188	1.78571	11.3208
196705	4.34783	1.69492	11.1111	10.4167	100	98.7342	1.02041	0.934579	8.69565	21.875	7.14286	31.1111	3.63636	14.7541	0	8.75	16.2162	17.0732
196926	0	0	0	4.81928	100	99.115	2.27273	0.662252	0	2.94118	0	8.4507	0	2.12766	12.5	0.917431	8.69565	7.40741
196927	0	5.76923	5.17241	8.19672	100	97.5309	7.27273	13.8298	29.0323	12.9032	10.5263	34.0426	10.9375	23.4043	16.6667	11.6279	21.4286	28
197006	0	3.79747	1.66667	5.33333	100	96.8992	1.27389	3.5461	3.0303	6.81818	0	3.8961	3.37079	7.84314	6.66667	2.47934	9.09091	11.4754
197007	0	0	0	1.88679	100	98.9247	0.917431	1.03093	0	0	0	4.87805	2.04082	6.66667	0	4.54545	5.71429	9.30233
197041	0	6.0241	10.3448	12.6984	100	95.6522	6.06061	16.6667	12	29.5455	37.5	26.9841	7.59494	25.641	21.0526	12.7119	23.5294	26.3158
197042	0	0	2.32558	1.51515	100	98.913	0	3.77358	0	2.7027	0	2.27273	0	0	10	1.49254	3.125	9.80392
197183	0	4.5977	6.77966	12	100	96.9388	9.92908	11.6883	7.14286	28.2051	6.66667	35.2941	4.0404	21.6667	31.25	9.48276	24.0741	21.3115
197184	0	0	5.17241	3.125	100	100	3.81679	3.4188	3.57143	7.5	0	5.76923	2.8169	3.77358	0	3.48837	8.88889	11.7647
197464	0	1.13636	1.66667	4.16667	100	98.9583	1.5625	3.05344	3.0303	0	9.09091	9.52381	0	2.5641	0	1.04167	7.5	15.2174
197465	0	3.125	2.27273	0	95	98.75	1.52672	0.8	0	0	0	0	0	4.54545	8.33333	1.21951	5	2.17391
197606	3.0303	3.44828	3.50877	4.5977	96.5517	98.9583	0.714286	4.72973	0	13.9535	0	1.81818	2.73973	7.54717	11.7647	1.81818	8.69565	13.1148
197607	0	1.72414	0	5.66038	100	98.7013	1.0989	6.66667	0	0	5.26316	9.09091	2.46914	13.3333	0	2.89855	14.2857	10.6383
197640	3.44828	1.33333	4.34783	0	100	98.8372	2.5	1.69492	0	0	0	12.766	0	8.88889	13.3333	0	7.69231	6.38298
197641	0	0	0	3.22581	100	100	1.07527	0.813008	0	3.7037	0	2.7027	1.16279	6.45161	0	3.44828	4.7619	4.16667
197889	0	2.35294	0	2.85714	100	96.9072	1.94805	3.7037	0	6.25	0	22.449	6.15385	8.92857	12.5	2.88462	5.66038	16.6667
197890	0	0	1.66667	3.92157	100	100	2.29885	5.10204	5.88235	2.94118	0	10	0	7.69231	0	5.81395	18.75	12.8205
197946	0	3	12.963	17.0732	100	96.875	9.39597	8.14815	11.4286	21.4286	0	30	6.89655	25.4902	10	6.66667	38.7755	19.6078
197947	0	0	0	0	100	100	1.07527	2.24719	8.69565	4.54545	0	7.31707	0	5.12821	0	1.2987	0	6.52174
198188	0	1.40845	0	3.27869	100	100	0.8	0.909091	4.16667	8.10811	0	12.069	4.34783	15.7895	0	1.23457	6.12245	8.88889
198189	0	0	3.07692	4.16667	100	100	0.892857	2.20588	0	2.77778	8.33333	6.81818	0	4.54545	8.33333	0	3.92157	11.4754
198215	0	1.25	8.33333	4.6875	96.875	96.6292	0.757576	6.66667	0	8.10811	0	12	1.66667	17.1429	0	7.31707	6	15.5556
198216	5.26316	0	6.55738	4.28571	100	98.3607	0	1.51515	0	0	4.54545	6.66667	0	8.69565	11.1111	2.04082	10.5263	7.40741
198227	0	3.61446	11.5385	14.7541	96.6667	96.4286	3.125	4.23729	6.06061	10.2564	11.7647	26	1.69492	9.67742	18.75	3.57143	18.3673	30.2326
198228	5.55556	0	3.33333	1.51515	100	98.4615	0	0.793651	8	3.33333	0	4.34783	1.42857	0	0	1.1236	5.35714	2.12766
198271	0	1.08696	0	0	96.875	98.9247	0.70922	0.70922	3.0303	2.04082	0	10.8696	0	2.77778	0	1.02041	4.54545	1.96078
198272	5.55556	1.53846	3.92157	9.09091	100	98.4127	3.15789	5.82524	0	10.3448	0	14.2857	4.7619	4	16.6667	5.71429	13.9535	18.9189
198311	5.12821	2.0202	0	3.33333	100	99.0476	2	0.694444	3.22581	1.96078	4.16667	6	0	5	7.14286	1.02041	14.2857	10
198312	0	0	2.38095	0	95	100	2.1978	1.05263	4	3.125	0	7.89474	0	0	10	2.94118	10.5263	0
198521	15	18.3099	18.1818	15.0685	100	99.0566	21.5385	19.403	28.5714	26.3158	8.33333	23.0769	22.0339	26	20	18.6275	28.2051	24
198522	0	0	0	0	100	100	0	0	0	0	0	0	0	0	5.88235	0	3.7037	2.7027
198523	0	0	1.81818	1.33333	100	99.0566	0.763359	0.740741	3.57143	2.63158	0	3.92157	0	4	0	1.96078	0	0
198524	37.5	23.6364	20.9302	16.6667	100	100	20	18.1818	21.4286	42.8571	50	39.2857	24.5614	15.9091	35.2941	19.2771	24	28.9474
198574	5.26316	4.54545	1.81818	1.5625	96.9697	98.8889	2.30769	0.840336	5.55556	5.71429	5.88235	2.12766	1.72414	5.76923	0	2.35294	0	4.08163
198575	0	1.51515	1.96078	7.35294	95.6522	98.7654	2.58621	4.3956	12.5	20.5882	5	20	5.17241	16.6667	21.4286	5.68182	25	25
198649	0	1.5873	0	0	100	97.9592	0	1.76991	5.88235	0	0	0	0	0	0	1.0101	0	4.87805
198650	0	0	0	0	100	100	2.91262	0	0	3.57143	0	2.04082	0	4.7619	0	0	2.5	2.7027
198661	0	3.07692	3.57143	9.23077	100	96.9072	3.36134	1.90476	11.7647	7.89474	0	12.8205	3.125	7.84314	0	3.92157	9.09091	12.8205
198662	0	0	0	1.51515	100	98.7013	1.90476	1	0	7.40741	5.55556	3.77358	0	12.8205	0	0	5	15.5556
198695	0	5.97015	7.40741	17.6471	100	95.8763	9.40171	7.69231	9.52381	25.5814	7.14286	31.8182	2.8169	23.0769	33.3333	10.4167	21.5686	13.1579
198696	0	0	0	3.0303	100	98.6667	2.72727	0	5	0	5.55556	1.75439	1.78571	6.97674	0	0	2.77778	4.7619
198791	3.33333	5.88235	8.62069	8.10811	100	99.115	5.69106	3.77358	3.125	18.6047	5.26316	19.5652	0	16.6667	0	8.91089	10.2041	23.5294
198792	5.88235	1.31579	1.96078	1.96078	95.6522	98.6111	3.57143	2	4.7619	0	3.7037	2.7027	0	2.22222	0	2.40964	6.97674	8.92857
198903	0	1.05263	2.7027	1.0989	100	98.3871	1.13636	1.36986	0	4.25532	6.89655	8.51064	1.31579	9.61538	0	2.06186	5	4.61538
198904	0	2.8169	0	0	95.6522	100	2.77778	1.81818	0	4.44444	0	4.44444	0	0	0	2.5641	12.5	6.34921
198990	0	2.53165	4.16667	2.94118	96.9697	98.8235	2.11268	1.5873	0	5	12.5	5	1.85185	4.44444	0	0	8.33333	0
198991	0	0	0	0	100	98.0769	4.03226	2.23881	0	4.34783	0	10	0	0	0	0	2.32558	3.7037
199064	0	5.6338	0	0	100	100	0.806452	4.54545	2.85714	2.27273	3.7037	10.8696	0	4.87805	0	2.38095	11.1111	2.43902
199065	0	1.47059	2	1.44928	100	98.8095	2.38095	1.6	3.125	5.71429	0	12.1212	0	5	7.69231	0	10.4167	4.44444
199255	5.88235	1.92308	7.27273	7.69231	96.7742	98.9899	8.33333	7.23684	3.7037	16.4179	8.69565	22.2222	6.57895	8.16327	10.5263	5.04202	6	6.45161
199256	0	0	0	2.89855	100	98.8889	0	1.62602	0	0	0	4	0	0	0	0	8.77193	0
199911	0	3.33333	3.125	16.3934	100	97.1698	2.17391	3.57143	0	13.8889	10	22.2222	1.72414	16.6667	21.4286	7.14286	2.04082	8.16327
199912	3.7037	0	1.88679	2.66667	95.6522	97.5309	1.05263	0.833333	3.33333	0	0	0	0	10.3448	11.1111	0	2.5	8
200133	0	2.06186	5.71429	8.04598	100	97.8571	2.98507	3.7037	4.34783	9.30233	0	17.8571	6.06061	12.2449	5.88235	4.54545	7.01754	8.19672
200134	4.7619	11.2903	12.1951	19.0476	100	94.9367	7.14286	5.82524	14.2857	17.1429	0	23.6842	3.50877	9.52381	11.1111	9.7561	21.9512	28.9474
200175	0	0	1.36986	2.63158	100	98.4496	0.787402	1.3986	8	0	0	3.33333	0	2.22222	0	0	8.92857	9.09091
200176	0	1.72414	0	0	100	98.7654	1.11111	0.990099	3.7037	8.10811	0	21.2766	0	4.87805	0	2.53165	0	10.5263
200220	0	0	0	5.55556	100	96.4912	1.5873	1.45985	0	4.08163	0	5.08475	0	2.27273	7.14286	1.06383	6.38298	2.12766
200221	0	1.40845	2.27273	0	100	98.8372	0	0.819672	0	0	0	2.32558	0	0	0	1.05263	0	0
200293	4.34783	3.48837	1.35135	2.10526	100	97.7778	2.89855	0.70922	0	6.38298	0	2.08333	4.28571	0	14.2857	2.08333	5.26316	6.45161
200294	0	2.73973	0	2.89855	100	99.0385	0	1.90476	0	2.32558	0	8.88889	0	6.81818	0	0.952381	2.77778	5.66038
200409	3.0303	7.29167	12.5	9.09091	100	99.2701	12.6214	13.6842	3.33333	14.8936	18.75	37.2881	12.8205	27.0833	25	14.0496	27.4194	16.4384
200410	8.33333	10.5263	19.2308	22.3881	100	100	16.1616	15.3061	17.6471	28.8889	33.3333	33.3333	8.82353	19.5652	44.4444	28.7356	22.5	25
200850	3.0303	0	0	3.0303	100	99.0654	3.42466	1.16959	0	11.8644	4.7619	14.9254	0	4.34783	0	3.63636	10.6061	12.6984
200851	0	0	1.88679	3.27869	95.8333	98.1308	2.30769	0.813008	0	6.45161	0	9.09091	0	0	10	1.85185	9.30233	3.77358
200961	0	0.952381	1.6129	1.25	100	99.0566	1.08108	1.38889	0	7.14286	0	5.08475	2.10526	6.66667	5.26316	0	1.53846	11.6667
200962	0	10.2941	15.2174	11.6279	95.2381	98.8372	15.9574	11.5385	14.2857	18.1818	23.5294	28.5714	4.25532	21.4286	9.09091	12.987	36.1111	22.9508
201052	8	9.61538	7.35294	21.25	100	100	13.3721	14.1935	20	16.3934	11.1111	35.4839	7.29167	12.5	33.3333	11.9403	23.0769	38.0952
201053	0	0	0	1.96078	100	97.2973	2.7027	0	8	4	0	2.17391	3.77358	4.34783	0	1.33333	5.55556	10.2041
201146	0	0	2.5641	4	100	99.0741	2.36686	0.671141	8.69565	10	0	10.2041	0	7.54717	20	5.45455	11.5385	17.5
201147	0	4.16667	0	0	96.7742	96.9388	1.5625	0.884956	0	6.25	0	4.87805	0	3.63636	0	2.5641	8.19672	6.38298
201170	0	1.21951	1.53846	2.53165	100	99.0476	1.25	1.40845	0	4.44444	5.88235	8	0	1.85185	0	1.72414	1.78571	7.69231
201171	0	5.95238	1.96078	6.84932	96.9697	97.5904	3.78788	2.4	5	2.94118	5.55556	14.6341	1.92308	15.6863	6.25	7.05882	13.5593	10.6383
201375	0	0	0	1.72414	97.7778	100	0	0	0	0	0	1.75439	2.8169	4.16667	0	0	2.22222	2.08333
201376	0	1.5625	0	4.16667	100	97.9592	0	0	0	5.55556	0	5.12821	1.40845	0	0	2.40964	0	6
201398	0	0	0	0	97.7778	100	0.892857	0	0	2.32558	0	1.78571	1.36986	0	5.55556	0	2.08333	3.84615
201399	3.7037	1.5625	0	4.65116	93.75	98.9011	0	0	3.44828	0	0	2.5	0	0	0	1.19048	0	0
201861	10.7143	7.20721	3.92157	7.76699	100	98.3871	11.0577	7.24638	4.65116	16.6667	9.09091	16.4179	4.38596	10.7692	0	5.30303	13.1579	19.403
201862	0	1.78571	4.44444	7.89474	87.5	96.6667	0.980392	1.16279	0	10	0	8	3.44828	10.7143	0	2.85714	9.09091	8.33333
201892	4.44444	9.89011	10.101	13.6842	100	100	13.4715	9.13706	10.8108	11.1111	0	21.5385	4.83871	20.2899	14.2857	8.59375	24.2857	5.88235
201893	0	2.89855	0	2.22222	94.4444	98.8235	1	2.0202	0	7.31707	0	1.81818	0	0	20	1.28205	2.94118	1.66667
202799	4.7619	0	0	1.81818	100	95.7143	5.94059	2.35294	0	0	0	7.5	0	4.34783	0	1.25	20	13.5135
202800	0	1.69492	2.12766	0	100	98.5075	1	0	0	3.84615	0	2.77778	1.88679	2.63158	0	0	0	4.65116
203489	0	0	1.5625	3.09278	100	99.1379	1.97368	4.11765	0	4.54545	0	12.6984	1.53846	9.09091	0	2.47934	9.09091	7.69231
203490	0	0	0	2	100	98.4615	0	3.09278	0	3.44828	0	0	0	0	0	1.5873	0	0
203508	0	1.06383	0	3.65854	100	100	3.20513	2.48447	0	6.12245	3.44828	5.17241	1.31579	8.51064	7.69231	1.76991	7.69231	11.8644
203509	0	1.6129	4.87805	0	100	98.5075	3.26087	1.9802	6.89655	13.8889	0	3.84615	2.04082	0	8.33333	1.47059	3.7037	2.77778
203576	0	1.08696	4.41176	6.17284	100	99.1304	6.66667	3.94737	6.45161	12.2449	7.14286	13.4615	3.37079	8.51064	9.09091	4.44444	15.7895	13.3333
203577	0	0	0	2.17391	92.3077	95.7895	0.854701	1.81818	3.22581	2.32558	0	4.7619	1.47059	4.7619	0	2.24719	5.55556	9.09091
203616	2.85714	4.65116	6.66667	4.05405	100	100	4.1958	4	6.25	10.2041	3.57143	6.77966	1.11111	9.30233	6.25	3.63636	4.25532	15
203617	0	1.25	0	7.14286	93.75	95.9596	3.81679	2.45902	3.84615	4.7619	0	7.69231	1.33333	16.6667	0	1.13636	6.81818	8.33333
204087	0	0	4.16667	0	94.4444	100	3.96825	4.6729	3.125	7.31707	5.26316	22.8571	2.85714	14.5455	10	4.70588	10.9091	5.26316
204088	0	1.35135	0	0	100	98.8372	0	0.724638	0	9.375	4.54545	3.84615	0	5.55556	0	0	4.54545	2.5
204093	0	0	2.04082	0	94.4444	100	0	0.934579	0	5	0	5.88235	0	5.55556	11.1111	2.38095	1.81818	0
204094	0	1.38889	1.66667	5.40541	100	100	0	1.50376	0	7.14286	4.16667	3.92157	1.51515	1.96078	12.5	1.86916	11.9048	5.55556
204112	5.55556	0	3.50877	3.07692	93.75	100	0.840336	4.0404	0	0	5.88235	10.2564	0	2.22222	20	2.46914	3.7037	10.2564
204113	0	1.35135	2.08333	2.77778	100	96.4706	4.72441	3.67647	0	10.7143	11.1111	11.1111	1.49254	3.92157	0	1.92308	13.1579	11.7647
204237	0	1.63934	14.2857	6.57895	100	96	3.1746	5.43478	3.57143	16.6667	0	11.3636	1.44928	15.2174	11.1111	8.75	7.69231	13.0435
204238	0	2.5	1.85185	1.51515	100	99.1453	1.48148	5.07246	2.85714	8.33333	0	11.9403	1.2987	7.27273	28.5714	2	8.62069	6.25
204780	8.33333	1.13636	6.38298	6.77966	96	97.619	5.22388	2.65487	0	26.4706	5.88235	15.3846	1.81818	15.2174	10.5263	8.42105	17.0213	15.6863
204781	0	6.49351	3.33333	13.4328	95.4545	98.2301	10	11.1111	4.87805	24	15.3846	17.4603	3.27869	9.25926	7.69231	9.47368	11.3636	8.33333
204792	0	1.26582	6.12245	5.35714	96.1538	100	3.10078	3.77358	0	6.25	5.88235	10.4167	0	10.4167	5.55556	4.3956	9.52381	12.766
204793	0	1.36986	0	3.125	100	97.2222	2.05479	1.51515	0	0	0	1.6129	0	3.7037	0	1	2.22222	2.5641
204809	0	1.33333	1.96078	1.66667	96.4286	97.6744	1.53846	0.934579	0	2.5	0	15.2174	1.85185	4.25532	16.6667	1.04167	6.81818	9.7561
204810	0	2.5974	0	1.5625	100	98.1308	2.23881	2.94118	0	3.77358	5.55556	5.35714	0	3.44828	9.09091	5.74713	2.5641	13.5135
204857	13.7931	29.4872	35.2941	21.7949	100	98.7805	29.932	27.4194	11.7647	45.4545	35.2941	31.1475	25.3731	30	46.1538	32.2581	39.2157	41.3043
204858	0	0	0	0	100	100	0.909091	0	0	0	5.55556	2.5641	0	4.65116	0	2.38095	0	5.40541
204859	0	2.43902	0	0	100	98.8095	0	2.34375	0	0	0	3.22581	1.53846	6	0	0	0	4.08163
204860	11.1111	20.5882	28.3019	26.8657	100	100	25	24.2991	23.6842	34.0426	42.1053	31.5789	24.5283	34.8837	25	26.1905	37.8378	39.4737
204907	0	0	1.78571	1.13636	100	98.7805	1.96078	1.36986	0	4.25532	0	3.1746	1.36986	3.7037	0	1.92308	5.76923	5.45455
204908	0	1.36986	5.35714	5.47945	100	99	3.44828	5.55556	10.8108	20	10	25	3.63636	2.32558	11.1111	8.33333	11.1111	18.1818
205172	35.7143	66.1538	45.9459	55.5556	100	97.7011	50	53.271	70.9677	71.4286	62.5	77.551	56.9444	51.6129	64.2857	55	49.1228	59.0909
205173	0	0	8.92857	0	100	98.0392	0	0.699301	0	0	0	3.44828	0	6.81818	0	0.892857	2	2.08333
205174	0	1.5625	2.63158	1.40845	100	97.7011	0	0	3.22581	2.77778	3.0303	4.16667	1.35135	0	0	1.25	5.17241	2.32558
205175	22.2222	34.6535	39.2857	44.1558	100	98.0198	42.7536	36.9128	61.1111	46.8085	50	54.2373	39.3939	55.3191	66.6667	43.2432	44	55.102
206953	0	0	0	4.87805	100	98.9247	3.27869	3.125	9.7561	6.12245	3.44828	8.47458	1.35135	8	0	2.17391	4.47761	13.3333
206954	5.88235	4.87805	1.5873	12.1622	100	98.1982	3.1746	7.29927	16.6667	12.1951	23.0769	22.6415	1.28205	14.8936	6.66667	6.03448	17.9487	18.3673
207081	0	2.17391	1.5625	1.16279	100	98.0583	0.613497	1.51515	2.5	0	0	7.93651	0	9.09091	7.14286	1.76991	5.6338	5.26316
207082	0	1.25	0	1.33333	100	99.0826	0.793651	0	0	6.66667	0	11.1111	0	7.40741	25	2.38095	2.63158	3.84615
209532	0	2.0202	4.91803	9.375	100	99.0099	6.58683	0.653595	5.55556	5.26316	4.16667	9.52381	1.08696	8.16327	11.7647	3.92157	17.3077	15.5172
209533	9.52381	1.5873	2.12766	8.69565	100	97.2477	5.10204	6.34921	8.69565	25.7143	0	19.1489	2.77778	14.8936	0	7.52688	21.4286	7.14286
210548	3.22581	5.20833	7.89474	5.55556	97.0588	99.0991	6.53595	4.02299	6.45161	28.2609	4.54545	24.6154	3.92157	10.7692	20	6.45161	16.4384	15.1515
210549	0	1.13636	0	0	100	97.9167	0	0	4.16667	2.63158	0	3.27869	0	4.54545	0	0	3.84615	1.75439
211499	0	0.934579	1.5625	5.6338	100	99.0291	4	2.06897	0	1.92308	5.26316	10.7692	1.07527	2.04082	28.5714	3.66972	6.12245	9.67742
211500	0	5.06329	0	5.88235	96.7742	97.9592	5.50459	9.00901	10.5263	12.1951	6.25	30.6122	3.84615	16.6667	0	11.3924	12	23.4043
211541	9.52381	5.71429	10.3448	12.0482	100	95.6522	8.125	10.7595	4.54545	20.339	4.7619	31.25	7.5	21.6667	37.5	11.0169	15.6863	21.2121
211542	3.33333	1.36986	0	5.66038	100	98.9796	0.813008	2.5	0	2.5641	0	9.52381	5.55556	6.52174	0	3.52941	12.5	6.38298
211652	0	2.9703	0	3.7037	100	100	1.25786	0.628931	0	0	3.7037	7.14286	0	0	0	1.52672	6.34921	4.91803
211653	0	1.38889	3.84615	4.16667	100	97.9798	2.08333	5.71429	0	4.25532	5.55556	16.9014	0	13.8889	14.2857	3.22581	16	18.3333
212171	0	1.25	6.75676	5.82524	100	98.2759	4.26829	7.54717	0	8.33333	7.40741	28.2609	1.2987	17.1875	21.4286	12.037	6.52174	31.25
212172	0	1.69492	0	1.63934	100	97.8495	0.961538	2.83019	0	5	0	2.22222	0	8.69565	0	2.29885	10.2564	4.16667
212828	0	1.96078	0	1.26582	100	100	1.16279	2.17391	3.33333	2.17391	0	6.52174	0	5.08475	10	1.51515	10.1695	5.35714
212829	0	1.36986	1.69492	3.57143	100	95.9184	1.41844	0.826446	0	6.38298	5.55556	14.2857	1.5873	4	0	2.08333	10.5263	6.55738
212877	0	2.22222	0	4.16667	100	99.0099	0	0	0	5	0	2.27273	0	2.08333	0	1.7094	3.44828	6
212878	0	1.49254	0	1.2987	100	97.8723	1.52672	0	0	2.5641	0	0	1.5873	5.40541	0	0	5.88235	0
212940	0	1.9802	3.77358	2.27273	95.6522	99.0196	0.724638	0.740741	3.125	4.44444	0	4.65116	1.2987	1.88679	0	0.869565	4.41176	3.38983
212941	0	0	0	1.28205	100	98	0	1.30719	0	2.5641	5.26316	0	1.28205	4	0	0.806452	4.87805	4.6875
214582	3.22581	3.66972	0	3.33333	100	100	2.05479	1.40845	2.77778	4.87805	6.25	17.3077	2.40964	1.92308	0	4.95868	3.125	10.9589
214583	0	1.0101	0	2.77778	100	99.0741	1.28205	2.4	0	2.94118	8.33333	11.8644	0	0	0	1.06383	10.2041	11.6279
216395	0	0	1.96078	1.16279	100	97	0.699301	0	4	7.5	0	8.92857	1.47059	3.77358	0	2.4	6.81818	3.77358
216396	2.43902	0.909091	0	2.0202	96.6667	100	1.19048	1.08108	0	3.7037	3.84615	2.94118	2.38095	5.08475	0	0	1.47059	5.45455
216473	0	1.28205	2	1.33333	100	100	1.40845	0	5	6.38298	0	5.66038	1.40845	4.87805	0	1.96078	6.25	9.83607
216474	2.85714	0.925926	1.49254	3.06122	100	98.3051	0	1.03093	3.7037	3.84615	0	3.8961	0	4.83871	0	0.934579	6.66667	3.33333
216509	0	0	3.92157	6.06061	100	97.7528	3.30579	1.51515	4.34783	4.87805	0	11.7647	1.36986	9.375	7.14286	4.5977	13.1579	10.7692
216510	5.55556	4.80769	5	10.6383	100	100	5.18135	7.18232	22.2222	15.6863	7.40741	27.6316	2.12766	20.339	0	4.71698	17.7215	21.4286
216902	0	0	5	0	100	100	1.92308	3.09278	4.7619	17.0732	0	15.7895	3.07692	9.67742	5.55556	2.63158	14.6341	15.5556
216903	0	4.42478	3.84615	2.72727	100	98.5075	1.22699	4.79042	3.7037	11.9403	9.52381	15.873	4.49438	10.7143	0	3.96825	13.5802	16.8831
217514	0	0	5.12821	2.85714	100	97.6471	2.7027	2.27273	0	14.2857	0	5.55556	0	7.69231	0	1.23457	3.0303	13.1579
217515	2.94118	1.83486	8.13953	2.04082	100	99.2908	2.43902	2.5	3.0303	8.33333	4.54545	12.1951	3.06122	16.3265	12.5	4.83871	6.94444	22.3881
217529	0	1.72414	7.69231	14.2857	93.75	96.5517	4.28571	8.51064	0	19.2308	0	10.2564	2.12766	7.40741	27.2727	4.87805	16.2162	37.1429
217530	0	2.6087	0	2.12766	100	100	1.95122	0.617284	0	8.62069	0	3.75	1.08696	1.96078	11.1111	2.30769	4.16667	5.97015
218077	0	1.5873	2.43902	1.6129	100	97.6471	0	1.23457	0	5.40541	0	9.375	1.85185	2.77778	5.55556	3.44828	3.125	7.84314
218078	3.44828	8.84956	7.5	11.7647	96.4286	100	10.7143	11.1111	2.77778	12.7273	6.25	25.8065	9.09091	24	0	13.7097	19.4805	36.8421
218461	0	0	1.75439	2	100	98.9899	0	1.16279	0	0	3.7037	0	0	6.25	0	1.26582	0	2.22222
218462	0	4.93827	2.85714	7.05882	100	99.2754	0.625	2.83688	0	4.54545	0	12.9032	1.40845	13.6364	8.33333	0.990099	13.2075	10.2941
218579	0	1.47059	1.92308	3.84615	95.4545	99.1228	3.22581	3.22581	3.44828	10	2.85714	26.5306	2.5	13.5135	0	7	9.09091	23.6842
218580	0	1.17647	2.08333	4.16667	100	100	0	0.724638	0	2.22222	5.55556	6.81818	1.42857	0	0	1.88679	0	5
218719	0	0	1.28205	2.32558	100	98.5075	1.81818	0.662252	5.88235	2.08333	0	3.44828	1.06383	4.54545	0	1.78571	5.17241	0
218720	0	2.38095	0	0	100	100	0	0	0	0	0	0	1.47059	2	7.69231	0	2.08333	3.77358
218771	0	0	0	1.33333	100	100	0	0.657895	0	2.08333	0	5	1.14943	5.17241	9.09091	2.06186	1.63934	1.78571
218772	0	1.51515	0	3.44828	100	97.8495	0.826446	1.0989	0	0	0	2.38095	1.5625	0	0	1.94175	3.44828	1.85185
219071	0	3.44828	0	3.27869	90	100	1.0101	8.33333	4.7619	10.8696	14.2857	16.2791	0	11.5385	14.2857	3.2967	12.5	10.8696
219072	0	0	0	4.12371	100	99.0385	0.769231	2.01342	0	2.32558	7.14286	11.1111	0	7.14286	0	3.07692	14.6667	3.63636
219899	0	2.94118	1.85185	18.5714	100	99.1071	7.76699	10.0917	4.16667	20.4545	13.3333	20.4545	8.21918	18.9655	16.6667	11.4943	23.5294	25
219900	0	1.16279	0	1.14943	100	98.2143	3.07692	1.44928	0	1.85185	0	5.26316	0	10	7.14286	5.20833	3.22581	11.1111
220043	0	1.31579	0	1.66667	96.2963	100	0	0	0	4.25532	0	0	0	1.75439	0	0	4.44444	2.38095
220044	3.22581	1.90476	0	1.14943	97.2973	98.1132	4.81928	0	3.0303	9.61538	5.26316	18.3099	0	4.28571	0	1.6129	9.30233	7.01754
220097	0	0	0	3.125	95.4545	98.0392	1.45985	0.840336	0	6.25	0	1.81818	1.40845	0	0	0.840336	7.31707	5.88235
220098	3.33333	2.06186	3.38983	1.13636	93.9394	95.0495	1.81818	1.17647	0	0	5.26316	4.41176	2.5974	7.24638	5.88235	0.847458	2.27273	7.14286
220568	0	1.38889	0	0	100	100	0	3.22581	0	11.1111	5.88235	20	3.07692	7.5	0	0	5.40541	14.5833
220569	0	0	0	2.7027	100	98.1132	0	2.43902	3.44828	11.4754	0	6.84932	0	6.15385	0	0	1.85185	1.36986
220729	0	2.89855	0	0	100	97.2477	1.42857	0.884956	0	5	0	14.2857	0	6	22.2222	0	11.5385	15.5556
220730	0	0	5.95238	3.30579	100	100	1.25786	2.77778	8.33333	8.16327	0	19.403	3.57143	5.08475	20	0.884956	11.6667	11.1111
221132	0	1.40845	1.78571	1.6129	100	98.75	0.763359	0.884956	4.54545	0	0	11.1111	2.89855	2.38095	0	0	0	4.87805
221133	0	0	0	0	96.875	99.1228	1.36054	1.27389	0	8.69565	0	8.77193	0	4.7619	0	0.869565	3.63636	6
221350	0	0	4.44444	9.67742	100	100	2.8169	0	18.1818	2.32558	0	7.27273	4.10959	7.01754	0	0	6.81818	9.80392
221351	0	2.38095	1.63934	8.92857	93.3333	98.8095	7.01754	6.08696	8.33333	20	9.09091	23.4043	6.77966	10	5.88235	4.44444	18.75	11.6279
221528	0	0	0	3.07692	100	100	1.47059	0	5	0	0	7.69231	5.88235	0	0	1.31579	5.55556	1.72414
221529	0	5.08475	8.10811	12.5	100	99.115	10.828	7.08661	21.4286	30.9091	8	27.5362	6.17284	21.5385	20	13.6752	21.6216	25
221693	0	0	3.1746	6.0241	100	98.9796	0.769231	0.840336	2.94118	4	0	20.4082	0	0	0	1.6	3.63636	6.89655
221694	3.57143	3.125	0	2.5	95.8333	97.2222	1.48148	3.00752	0	0	4.54545	6.25	3.33333	4.05405	0	2.65487	6.81818	7.01754
221718	0	0	8.69565	7.14286	100	100	2.11268	3.4188	0	6.38298	0	14.2857	0	7.69231	8.33333	3.2	15.3846	8.33333
221719	0	0	1.42857	2.77778	95.6522	100	2.29008	3.36134	3.44828	2.43902	0	8.19672	1.85185	5.97015	9.09091	4.85437	10.5263	5.76923
221909	4.16667	0	0	0	100	97.9381	0	0.934579	0	1.69492	0	1.75439	0	0	0	0	4.54545	3.77358
221910	3.44828	2.17391	3.38983	3.19149	100	97.4359	1.37931	5.7554	6.89655	13.6364	2.94118	12.2807	3.0303	13.4328	7.69231	3.66972	8.69565	6.45161
223015	0	6.55738	4.16667	1.85185	90.4762	100	1.78571	2.58621	4.54545	7.14286	11.7647	15.9091	0	7.31707	0	2.32558	20	6
223016	0	4.7619	3.2967	7.69231	96.6667	99.1071	3.97727	5.78035	5.55556	9.09091	0	13.1579	3.61446	10.1695	9.09091	5.59441	7.69231	16.9811
224044	0	3.1746	2.22222	0	100	100	0.900901	1.45985	0	0	0	5	0	6.25	0	1.42857	2.43902	9.25926
224045	1.69492	0.714286	2.67857	2.54237	95.122	100	1.28755	1.95122	5.88235	7.54717	3.33333	3.1746	0	2.53165	5.55556	2.20588	4.7619	5.95238
224825	0	3.8835	9.09091	11.2245	100	98.5075	4.73373	7.1066	6.25	16.6667	4.54545	22.807	4.12371	18.1818	21.4286	13.0435	19.6429	19.3548
224826	0	0	0	4.91803	100	98.9899	2.04082	0	0	2.63158	5.26316	5.35714	0	1.53846	0	0	5.45455	4.44444
225179	6.25	1.66667	1.51515	1.14943	100	100	0.985222	1.44231	0	9.80392	0	5.97015	3.09278	3.84615	0	1.48148	4.47761	13.3333
225180	0	1.44928	3.92157	1.53846	100	97.7273	2.30769	1.41844	4.16667	0	0	9.52381	0	1.78571	0	1.17647	0	4.65116
226323	0	0	4.7619	4.47761	100	96.5517	1.875	4.37956	4.54545	10	5	18.1818	0	7.14286	8.33333	2.38095	8.57143	17.3913
226324	0	1.92308	8.92857	4.34783	100	100	4.4586	6	7.69231	12.8205	11.7647	24.3902	0	12.6984	9.09091	7.05882	12.6984	16.129
226503	0	5.17241	4.08163	4.16667	100	97.7528	6.55738	5.08475	0	11.9048	21.4286	19.5652	2.5641	30.4348	11.1111	4.34783	20	18.9189
226504	0	0	2.85714	3.15789	96.1538	100	0	1.10497	3.22581	6.81818	0	5.66038	0.990099	7.93651	0	1.48148	10	12
226785	3.57143	0.970874	1.75439	2.5974	96.2963	99.1736	0	0.952381	0	4.34783	4.7619	11.1111	2.27273	9.83607	0	2.54237	4.54545	8.06452
226786	0	2.5974	1.49254	0	94.1176	99.1304	1.5873	1.20482	2.5	3.0303	0	2	1.42857	1.5625	0	2	2.04082	2.77778
226797	0	2.12766	3.27869	10.2941	95.8333	97.5	2.39521	3.36538	0	14.2857	4.7619	12.963	1.20482	15.2542	0	2.83019	8.69565	17.7419
226798	0	2.63158	0	3.7037	95.2381	99.1525	3.07692	4.62428	2.43902	22.8571	0	16.6667	1.47059	7.93651	0	3.77358	10.4167	8.33333
227121	0	1.53846	2.85714	2.43902	100	100	2.52101	2.5	4.34783	0	0	15.1515	0	5.55556	0	1.47059	7.69231	16
227122	2.43902	1.94175	0	3.80952	100	99.2063	0.574713	2.89017	9.09091	12.2449	5.55556	10.9375	1	9.85915	0	3.57143	6.38298	13.4615
227349	0	1.44928	0	1.92308	100	100	0	0.78125	0	0	0	6.12245	0	2.32558	0	0	5.12821	3.84615
227350	0	0.970874	0	2.35294	100	100	1.5625	2.51572	0	7.31707	0	17.3077	1.0101	8.77193	15.3846	3.36134	4.87805	11.1111
227606	0	3.2967	1.5873	10.3448	100	99.0476	3.07692	6.93642	9.09091	13.5135	5	27.1186	1.38889	25	14.2857	5.82524	22.5806	23.2143
227607	0	1.88679	0	3.44828	100	98.3471	0.636943	4.54545	0	4.54545	5	7.69231	0	7.24638	0	3.73832	10.8696	5.08475
227682	0	0	1.63934	1.19048	100	98.3471	0.806452	2.5641	0	5	0	9.80392	0	3.38983	0	2.94118	4.54545	5.55556
227683	0	5.05051	0	12.5	100	98.0769	4.19162	4.82759	3.44828	6.12245	4.34783	25.7576	1.14943	10.7143	23.0769	10	18.8679	21.7391
228129	4.16667	1.21951	1.69492	5.71429	94.4444	97.3913	1.20482	2.36686	7.69231	5.88235	0	9.61538	1.17647	8.06452	0	3.61446	12.766	7.69231
228130	0	0	0	0	100	98.9583	0.555556	0.763359	0	0	0	3.27869	2.53165	1.66667	0	2.32558	2.32558	2.5641
228241	0	0	0	1.51515	100	97.8261	0.793651	1.84049	0	2.04082	0	6	0	10.4167	0	2.5974	5.40541	1.66667
228242	0	7.6087	4.83871	13.253	100	99.0909	6.66667	8.14815	3.57143	30	13.6364	20	5	22.4138	7.69231	11.1111	32.3529	27.907
228330	4.7619	3.7037	3.0303	11.4754	100	97.6744	4.8	10.7692	4	19.1489	15	31.1111	5.76923	26.5306	7.14286	10	10.5263	23.6364
228331	0	1.0989	0	7.5	100	97.541	2.27273	4.51613	7.14286	12.5	0	4.25532	3.09278	7.69231	10	6.14035	6.81818	10.5263
228742	0	2.46914	3.1746	7.35294	100	99.115	0.666667	3.0303	3.84615	16.2162	9.52381	11.3208	1.13636	13.0435	8.33333	1.94175	12.5	10.6383
228743	0	0	4.10959	1.13636	100	100	0	1.0929	0	3.92157	4	10.7692	3.15789	2.8169	8.33333	2.4	6.89655	8.62069
228924	0	2.0202	2.98507	4.25532	100	99.2647	2.47525	4.52261	10	10	4.54545	14.6341	3.09278	8.10811	6.66667	8.44156	10.1266	9.23077
228925	0	0	0	1.17647	100	95.9677	0	2.7027	0	4	0	6	0	5.35714	0	1.06383	2.43902	3.33333
229285	0	2.12766	2.66667	1.17647	100	100	0	1.25786	0	13.5135	5	3.77358	2.10526	7.54717	0	1.78571	3.50877	10.7143
229286	0	0	2.08333	1.88679	100	97.9167	1.3245	0	0	4.44444	0	2.38095	1.13636	7.54717	0	1.05263	4.16667	2.5641
229755	0	0	1.40845	2.66667	100	99.1071	2.29008	4	6.25	5	0	15.3846	2.43902	11.1111	0	3.33333	9.61538	11.9048
229756	3.57143	0	1.66667	2.5	100	98.4496	0.621118	1.35135	0	4.7619	0	0	0.970874	1.96078	0	2.06186	1.96078	1.69492
229783	0	2.40964	0	3.94737	100	97.5207	0.671141	0.636943	0	0	0	3.94737	0	4.47761	0	1.1236	5.45455	0
229784	0	0.961538	3.57143	1.28205	100	97.037	0.609756	0.628931	0	2.17391	0	4.16667	2	1.92308	0	1.05263	1.92308	1.78571
229944	7.14286	6.38298	8	12.0482	100	98.1982	9.45274	10.0719	5.88235	2.32558	0	20.339	7.36842	8.92857	9.09091	5.15464	20.4082	7.54717
229945	0	1.28205	0	0	100	97.8723	0.833333	3.73832	0	10	0	4.25532	1.26582	0	0	0	0	2.12766
229946	10.7143	31.5217	34.6154	16.25	100	99.0909	29.0816	31.1594	37.1429	44.4444	31.8182	39.2857	38.7097	23.2143	18.1818	24.2105	28.5714	30.7692
229947	11.1111	21.25	18.5185	17.2414	93.75	97.8495	15.1261	19.2661	20	35	27.7778	21.2766	29.4872	22	20	26.9231	15.7895	25.5319
229948	3.57143	0	1.88679	1.25	100	99.0909	4.54545	0	0	2.12766	0	1.69492	0	5.26316	0	2.06186	3.92157	3.84615
229949	5.55556	18.75	7.54717	12.2807	93.75	98.9474	19.3277	15.3153	25.8065	15	23.5294	23.4043	22.3684	16.3265	27.2727	12.6582	28.9474	15.2174
230647	0	1.08696	0	2.77778	100	99.0991	0.671141	1.08108	0	0	0	1.85185	2.43902	2.08333	0	0.961538	0	3.33333
230648	4.7619	0	1.47059	5.7971	100	99.0385	0.609756	5.19481	0	9.25926	13.3333	18.75	2.40964	16.0714	11.1111	5.50459	10.1695	14.5833
231870	0	0	0	4.91803	91.6667	97.0588	4.25532	5.12821	0	10.7143	4.34783	14.5833	0	13.0435	22.2222	5.74713	2.63158	13.2075
231871	1.96078	4.49438	8.51064	2.7027	100	99.0385	6.97674	4.90798	5.71429	4.25532	4	5.17241	7.31707	8.10811	5.55556	5.88235	10.8696	1.96078
232997	0	1.51515	0	2.8169	100	99.1379	2.91971	1.49254	0	4.87805	0	11.1111	1.08696	6.38298	23.0769	2.24719	6.38298	8.82353
232998	2.27273	0.884956	1.26582	1.81818	100	99.2424	1.02564	0.561798	0	2.08333	11.1111	3.0303	2	3.22581	10	0.862069	1.75439	2.40964
233147	0	0	1.6129	9.67742	95.2381	98.1651	2.94118	4.54545	0	8.82353	4.7619	7.69231	0	2.17391	0	3.19149	10.4167	13.6364
233148	5.71429	6.12245	1.5625	9.16667	100	98.0392	4.47761	6.25	2.63158	13.3333	0	7.35294	3.73832	5.7971	12.5	0.793651	5.55556	13.2353
233385	0	1.31579	0	0	100	99.0826	0	1.38889	0	2.32558	10	6.66667	1.16279	3.57143	0	4.58716	3.44828	8.06452
233386	2	3.27869	8	13.8298	100	98.2456	8.33333	7.54717	14.7059	8.62069	14.2857	34.2857	4.2735	25	23.0769	9.70874	21.6667	26.3158
234650	3.7037	1.19048	7.40741	8.47458	100	98.1308	6.25	6.01504	11.1111	12.1212	0	23.4043	2.1978	13.4615	11.1111	6.25	17.7778	18.3673
234651	2.5	1.02041	3.07692	5.06329	100	99.2063	5.81395	3.79747	3.125	7.89474	0	15.493	2.15054	15.1515	5.88235	5.46875	10.7692	8.43373
234682	0	0	3.7037	4.08163	100	99.0566	3.27869	1.48148	3.44828	10.2564	0	13.5135	2.5	16.6667	0	6.17284	18.75	13.7931
234683	0	0.970874	1.5625	1.26582	100	97.6378	1.80723	2.31214	0	5.12821	4.7619	6.57895	0	6.15385	0	2.54237	4.41176	12.0482
234736	59.0909	65.4321	70.5882	70	100	98.2456	70	70.3448	66.6667	73.1707	72.7273	82.8571	67.1642	78.4314	50	65.3846	83.3333	73.4694
234737	0	0.884956	0	0	100	100	0	0	0	2.32558	4.7619	0	1.19048	3.84615	0	0.917431	1.40845	0
234738	0	2.5974	0	2.04082	100	98.3051	1.65289	0	0	5	0	13.8889	0	9.80392	11.1111	3.57143	8.33333	10.2041
234739	0	14.0351	14.2857	14.4928	100	100	10.7383	10.6667	22.5806	16.2791	23.8095	21.9178	20.4819	7.54717	10	6.48148	13.8889	13.9241
235236	0	0	1.75439	0	100	98.9583	1.50376	2.7027	0	6.25	0	6.77966	0	0	0	1.8018	2.43902	6.45161
235237	0	1.35135	1.85185	2.27273	100	98.0952	3.84615	3.66972	4.54545	5.88235	13.0435	6.52174	1.51515	6.97674	0	2.32558	11.1111	4.7619
235260	0	2.46914	5.35714	8.62069	100	100	6.52174	8.82353	0	24.4444	0	28.0702	2.5974	17.8571	9.09091	7.07965	18.6047	22.6415
235261	0	1.2987	0	0	96.875	100	0.689655	0	4.7619	0	4.34783	1.96078	0	0	0	0	4.7619	5
235523	0	4.54545	5.35714	19.1176	100	99.0291	10.559	8.46154	0	23.0769	5.26316	31.746	6.49351	32.6923	33.3333	6.92308	17.3077	23.913
235524	0	0	1.66667	6.89655	100	100	4.28571	3.73134	0	4.65116	11.1111	19.6429	1.31579	2.04082	11.1111	7.5	5.40541	17.5
235640	10	21.9512	25	21.9178	100	100	18.0556	25.8621	34.6154	21.875	54.5455	35.5556	38.806	34.6154	41.6667	27.3585	24.4444	43.1818
235641	0	1.5873	0	0	92.8571	100	1.65289	3.30579	0	0	3.84615	1.96078	0	1.85185	0	0	0	0
235642	0	0	0	1.36986	100	99	0.694444	0.847458	0	0	0	0	0	0	0	0	2.27273	0
235643	28	38.0952	40	47.1429	93.3333	100	49.1803	40	63.1579	66.6667	40.7407	51.9231	35.7143	51.7857	37.5	44.7059	38.8889	52.6316
235898	0	0	2.98507	2.7027	100	100	0.699301	0.632911	0	0	6.66667	5.97015	3.57143	1.81818	0	0	1.88679	4.61538
235899	0	1.13636	1.5873	4.83871	100	98.9474	2.5641	0.793651	0	1.81818	0	15	0	2.12766	0	2.43902	6.55738	4.34783
235922	3.84615	7.21649	18.1818	18.4615	100	100	15.4839	16.1491	8	25.641	27.2727	34.4262	11.7647	18.5185	25	19.8347	22.4138	33.3333
235923	0	1.28205	8.62069	9.25926	100	98.9362	4.96454	7.25806	10	12.766	0	18.6441	3.40909	12.963	33.3333	13.0952	17.8571	30.7692
236043	0	1	0	0	100	97.2222	1.79641	0	5.55556	2.04082	0	5.7971	4.5977	3.84615	0	1.53846	3.0303	5.88235
236044	0	1.6129	7.31707	7.54717	94.1176	98.8889	7.2	3.7037	0	5	10.5263	24.5614	0	6.25	7.69231	3.61446	3.44828	7.14286
236088	0	1.13636	0	1.49254	95.6522	96.9072	0	0.636943	0	0	0	4.83871	1.31579	6.38298	0	0.847458	5	3.92157
236089	5.26316	5	6.52174	4	100	100	2.94118	3.50877	8	12.9032	5.26316	16.0714	5.26316	8.77193	0	2.04082	13.2075	17.0213
236225	0	3.79747	8.92857	8.19672	100	99.1304	0	5.84416	6.25	13.0435	5.55556	20.339	1.08696	14.5455	7.69231	2.91262	20.9677	25.4902
236226	0	1.6129	2	2.66667	100	100	0	1.48148	0	2.77778	0	10.2041	1.17647	13.2075	0	3.63636	6.81818	12.8205
236352	0	2.7027	0	1.44928	100	98.1651	1.44928	1.35135	4.16667	1.96078	0	2.08333	0	0	0	0	0	4.7619
236353	0	0	6.25	1.49254	95.8333	98.5294	0	0.862069	5.26316	2.7027	0	2.38095	0	0	0	1.11111	5.26316	2.5641
236483	0	2.77778	4.08163	14.0625	100	98.8764	4.1958	6.47482	3.22581	19.5122	8.69565	26.3158	7.24638	12	18.1818	16.0494	21.0526	23.2558
236484	0	3.79747	1.78571	4.25532	100	98.5507	4.13223	2.27273	8	13.5135	4	10.8108	0	13.2075	25	2.40964	5.26316	20.4545
236507	0	4.41176	7.40741	16.9231	100	100	10.5263	7.5188	10.3448	21.875	4.7619	27.7778	2.85714	24	10	9.57447	33.3333	28.2609
236508	5.55556	2.66667	7.14286	9.80392	100	100	7.91367	8.57143	10.7143	20	7.69231	28.5714	5.7971	21.2121	0	10.8434	11.1111	14.8148
236704	0	0	0	1.25	100	100	0.581395	0.574713	3.7037	0	0	5.17241	0	1.81818	0	3.0303	4.54545	4.91803
236705	0	1.42857	0	3.50877	100	98.6301	0.769231	4.83871	6.25	4.7619	0	5.55556	0	4.16667	0	0	7.69231	9.25926
237217	3.44828	3.26087	3.33333	3.65854	100	98.2301	5.42169	1.85185	0	8.69565	0	12.5	0	8.4507	15.3846	1.81818	11.3208	26.6667
237218	0	1.5873	2.22222	1.63934	86.9565	95.8678	0.671141	0.806452	0	2.63158	4.7619	14.2857	0	8.16327	0	3.92157	5	4.7619
237286	2.5641	3.06122	3.27869	6.81818	100	99.2248	5	10.9195	13.0435	15.0943	4.16667	18	4.22535	19.4444	6.25	6.25	15.5172	22.2222
237287	0	0	0	1.40845	93.75	99.1736	0.666667	2.29008	0	0	0	6	1.40845	4.16667	9.09091	1.04167	2.32558	4.25532
238132	2.94118	2.43902	4.61538	5.49451	100	99.1228	2.40964	4.73373	0	5.26316	0	8.10811	1.19048	6.66667	0	1.5873	6.06061	10.3448
238133	0	1.26582	3.44828	4.6875	93.3333	96.0784	0.740741	1.51515	3.84615	6.52174	4.7619	15.3846	1.66667	9.52381	0	2.24719	9.09091	6.97674
238341	2.17391	2.11268	1.28205	6.60377	97.9167	100	3.36134	2.33645	0	3.07692	7.40741	10.7143	0.826446	1.33333	4.7619	2.72109	9.7561	5.55556
238342	0	6.12245	9.25926	19.6721	100	95.5056	8.08081	14.4	16.129	38.8889	9.52381	40.5405	4.22535	27.0833	16.6667	11.1111	15.625	40.4762
238609	0	2.38095	1.49254	4.5977	100	99.1304	2.16216	4.14201	0	2.43902	0	12.3288	2.85714	6.89655	0	6.83761	9.23077	6.89655
238610	0	0	0	3.1746	100	98.7013	1.33333	1.45985	0	0	0	4.44444	0	0	0	4	2.17391	1.72414
239233	0	1.49254	0	0	100	96.2025	0	0	0	0	0	1.92308	0	2.32558	0	1.14943	2.85714	10.2564
239234	0	0	2.46914	3.52941	100	99.3506	3.86473	1.64835	4.7619	11.4754	2.94118	8.82353	1.65289	12.1622	0	1.42857	11.7647	16.4179
239548	0	1.26582	0	7.93651	100	98.5915	0.869565	3.47222	6.25	0	0	1.85185	1.42857	9.09091	0	2.5641	3.22581	18.4211
239549	0	1.40845	0	6.89655	94.4444	98.9247	0.833333	0	0	0	0	3.50877	0	5.76923	0	0	2.7027	4.16667
239581	0	0	0	1.78571	100	100	0	2.8777	0	0	0	3.77358	1.47059	0	0	2.8169	3.38983	2.63158
239582	7.40741	1.2987	5	13.4615	95.4545	100	8.95522	9.86842	12.1212	29.7297	8.33333	26.2295	2.5641	24	12.5	12.605	16.6667	36.9565
239666	0	14	39.1304	22.5	100	97.1429	20	25.6098	19.2308	28.5714	24.1379	37.8378	28.5714	23.3333	50	21.5686	29.1667	25.8065
239667	3.33333	1.88679	2.7027	0	100	100	0.520833	0	0	3.84615	0	9.21053	0.961538	0	0	2.47934	4.22535	2.43902
239668	0	0	9.09091	0	100	94.2857	0	2.46914	7.69231	0	0	8.33333	0	10.3448	0	0	0	0
239669	36.6667	43.5185	45.2055	40.2174	95.8333	99.2063	31.7708	31.3609	21.0526	28.8462	36.3636	42.6667	29.2453	31.6667	20	37.3984	42.2535	36.5854
239720	8.33333	1.75439	3.44828	13.0435	100	98.3333	4.16667	7.29167	4	14.2857	0	18.6047	1.85185	16.129	0	4.47761	14.2857	15.3846
239721	0	0.909091	1.11111	2.08333	100	98.6486	3.10881	1.68539	2.38095	9.83607	3.33333	10.6667	0	2.94118	6.66667	2.18978	7.40741	4.7619
240215	0	5.26316	3.92157	4.41176	94.4444	100	1.47059	3.96825	9.67742	17.3913	4.54545	17.1875	1.63934	10	0	5.55556	13.5593	17.3913
240216	0	0	0	2.98507	93.75	97.4359	2.11268	2.7972	3.84615	2.43902	5	6	0	15.0943	7.69231	0	2.17391	1.72414
241426	0	0	2.32558	1.53846	94.7368	100	2.61438	0.675676	0	6.52174	4.34783	11.6667	1.28205	6.77966	6.25	0	5.12821	9.09091
241427	5.26316	4.49438	1.72414	0	100	100	1.21951	2.43902	3.44828	6.25	0	5.26316	1.0101	1.6129	0	0.925926	4.08163	7.69231
242188	0	0	1.63934	1.25	100	100	1.36986	0	0	0	0	6.45161	2.15054	6.89655	0	1.88679	2.12766	4.08163
242189	0	6.74157	0	7.01754	100	96.3855	2.8777	2.91971	0	16.6667	7.14286	29.7297	1.5873	16.2791	20	2.38095	15.9091	20.339
242577	0	1.38889	3.7037	10.1449	100	99.0385	5.38922	4.54545	5.26316	8.10811	15	19.0476	2.1978	6.52174	20	3.77358	12.963	16.9231
242578	0	0	1.63934	1.81818	100	99	1.33333	1.49254	0	2.77778	0	0	2.85714	5.66038	0	2.10526	2	6
242653	0	0	0	4.47761	100	98.2143	2.11268	3.44828	0	12.5	15.7895	20.4545	1.35135	10.5263	10	6.38298	10.2041	20.7547
242654	0	0	0	1.66667	100	98	2.51572	1.1976	0	2.12766	0	4.54545	0	3.27869	0	2.75229	5.45455	8.92857
242697	0	0	3.50877	5.06329	100	99.1453	2.99401	3.50877	3.125	10.8108	10.5263	14.6341	0	6.66667	0	5.66038	8.33333	6.25
242698	0	1.11111	1.78571	5.17241	100	98.9583	1.98675	2.54777	0	7.54717	4.7619	5.55556	0	12.5	0	0	8.51064	12.963
242823	0	0	0	0	100	100	0.555556	0	2.7027	2.22222	6.66667	3.57143	0	0	0	0	0	3.27869
242824	0	1.35135	0	1.66667	100	98.9691	0.793651	0	8.33333	7.31707	0	10.8696	3.40909	6.81818	0	1.76991	5.08475	7.69231
243358	9.09091	4.7619	10	23.5294	100	100	10.8108	8.84956	12	20	22.7273	36.9565	6.52174	44.186	14.2857	9.09091	33.3333	31.9149
243359	2.27273	1.86916	0	1.76991	95.3488	100	0.507614	1.67598	2.38095	3.38983	4.54545	3.1746	1.49254	7.24638	0	1.66667	5.88235	2.5974
243733	0	1.33333	4.7619	1.42857	100	99.0385	2.30769	1.86335	13.0435	5.40541	0	12.963	2.5974	1.92308	0	1.81818	9.09091	8.69565
243734	0	1.35135	0	1.66667	100	98.7654	0	2.20588	3.57143	17.8571	6.25	13.8889	2.89855	6.97674	0	6.73077	17.0732	16.2162
244026	7.14286	9.09091	10.3448	6.34921	100	97.4026	8.47458	8.39161	10.7143	16.129	15.3846	25	8.69565	19.697	0	9.89011	35	37.1429
244027	0	0.943396	2.73973	4.65116	100	99.2	1.64835	2.97619	0	3.92157	0	7.93651	4.25532	0	0	3.63636	5	6.15385
244136	0	1.2987	4.7619	5.17241	100	96.5909	3.81679	1.69492	0	5.55556	0	10.6383	1.51515	3.84615	0	1.19048	5.66038	5.88235
244137	0	2.80374	10.9375	9.87654	100	99.0196	6.875	7.60234	4.16667	8.51064	4.34783	22.2222	6.89655	18.75	11.1111	4.23729	28.5714	40.2778
244225	0	1.36986	3.57143	11.3208	96.4286	99.0385	4.29448	4.65116	0	12.1212	5	24.4444	0	8.16327	13.3333	4.06504	7.54717	24.2424
244226	0	2.15054	13.4615	3.92157	100	98.913	1.43885	7.03125	4	25	12.5	20.6349	1.36986	8.51064	7.14286	7.05882	8.82353	14.2857
244683	0	0	0	0	100	98.8372	0.877193	0.840336	0	5.71429	0	3.57143	0	3.50877	0	0	0	2.27273
244684	2.94118	3.40909	1.14943	0	97.619	97.479	0.558659	1.52284	0	1.5873	0	4.08163	0	7.69231	0	2.30769	1.96078	2.85714
244701	0	1.66667	5.88235	9.80392	100	98.8764	3.63636	7.9646	5	12.1212	6.66667	25	0	12.5	15.3846	2.94118	20	13.0435
244702	2.5	2.17391	7.14286	4.81928	95.9184	98.3333	3.66492	3.24324	3.84615	4.91803	0	14.2857	0	17.3913	10	3.96825	9.43396	10.7143
244719	0	0	2.5	0	100	94.0476	0.900901	2.65487	5	9.67742	6.66667	9.09091	1.75439	14.7541	0	4.41176	6.25	13.6364
244720	0	1.0989	3.2967	1.1236	95.8333	97.541	0.490196	2.12766	0	0	0	2	0	2.77778	0	0.840336	0	3.92157
244835	0	0	0	1.26582	100	100	0	1.78571	0	0	0	1.78571	0	1.96078	0	1.13636	2.5	0
244836	0	0	2.17391	2.91262	97.7273	100	0.917431	0	3.44828	2.22222	3.22581	2.77778	0	4.05405	0	0.675676	6.15385	1.53846
245016	0	0	0	0	95.6522	96.1905	0	0.862069	0	2.5641	0	7.5	1.36986	1.47059	0	0	4.44444	6.97674
245017	0	1.26582	0	1.16279	93.3333	100	1.72414	0	4.34783	0	3.22581	4.91803	0	3.38983	0	0.934579	1.63934	3.38983
245088	4.16667	5.40541	4.25532	5.40541	95.2381	98.1818	3.78788	3.25203	8.33333	10.4167	0	18.75	1.36986	14.9254	13.3333	6.59341	6.38298	15.0943
245089	0	2.53165	0	7.69231	96	99.0741	8.64198	9.65517	20	5.71429	6.06061	23.8095	4.34783	18.8679	12.5	7.36842	24.0741	20
245429	26.6667	14.2857	15.1515	23.913	100	91.5789	20.7921	25.5556	36.6667	29.7297	18.1818	43.4783	26.087	21.2121	20	25.6757	33.3333	34.375
245430	0	2.5	0	2.12766	100	95.614	2.35294	0.571429	9.09091	3.50877	0	5.08475	0	0	0	1.72414	0	1.51515
245431	6.25	0	2.85714	2.12766	100	91.3978	0	0	0	0	0	0	0	0	0	1.38889	2.5641	3.125
245432	19.3548	43.038	35.5932	35.4167	100	98.2906	46.7836	40.5714	60.6061	56.6667	53.8462	51.6667	28.7356	47.1429	27.2727	30.2521	45.7627	43.2836
245463	6.25	7.01754	5.40541	12	100	88.6364	0.900901	4.85437	0	25.5814	0	27.1186	3.63636	20.5128	14.2857	9.72222	15	3.7037
245464	0	3.79747	3.38983	3.0303	100	96.5812	3.44828	3.93258	3.44828	4.6875	11.1111	7.93651	3.26087	17.1053	16.6667	2.77778	7.93651	8.95522
245641	0	1.1236	2.85714	5	100	98.4	5.91716	6.41026	0	8.33333	11.1111	18.1818	1.0989	15.625	7.69231	5.26316	17.6471	13.3333
245642	0	0	0	6.55738	100	98.75	1.40845	1.76991	3.22581	7.31707	8.33333	10.6383	2.85714	8.69565	0	6.49351	4.65116	15.5556
245789	0	5.7971	8.92857	6.25	100	98.0198	4.95868	4.54545	2.85714	13.8889	13.6364	23.913	2.94118	13.9535	9.09091	3.0303	9.43396	17.3913
245790	0	0	1.53846	2.35294	100	99.2481	1.68539	3.08642	2.94118	0	0	8.21918	0	9.33333	6.25	3.7037	6.38298	3.57143
246251	0	4.28571	3.7037	8.10811	100	99.2	5.47945	3.87097	0	7.5	14.2857	10.8696	1.40845	8.69565	8.33333	5.66038	11.9048	5.55556
246252	5.88235	6.38298	7.46269	7.22892	100	98.2759	11.3772	15.4362	0	20	0	16.3636	8.79121	10.6061	7.14286	6.36364	8.77193	6.55738
246928	0	1.31579	0	1.75439	100	100	1.62602	0.793651	0	2.17391	0	6.66667	0	7.69231	11.1111	2.63158	0	12.2449
246929	3.125	0	2.94118	2.66667	100	99.2	1.57068	4.87805	0	6.12245	0	6.25	2.0202	5.55556	0	2.11268	11.9048	1.85185
248282	0	1.26582	0	0	91.6667	98.2906	0	0	0	2.43902	0	5.66038	1.2987	4	0	0	8.16327	7.27273
248283	0	0	0	1.5873	100	99.1304	0	1.25786	3.0303	9.09091	5	8.77193	0	8.47458	0	3.125	4.08163	11.5385
249636	0	0.980392	0	1.25	100	100	1.14286	0.662252	0	2.32558	0	5.17241	2.22222	4.34783	0	0	0	5.17241
249637	0	2.5	2.22222	6.06061	100	100	6.91824	6.55738	6.66667	20	9.52381	8.82353	6.12245	16.129	9.09091	1.08696	20.4545	24.3902
250101	0	0	2	1.81818	93.3333	98.8636	0.833333	1.88679	0	3.125	0	2.08333	1.47059	9.30233	0	6.32911	6.12245	12.5
250102	4.16667	7	14.2857	4.54545	100	100	9.57447	10.625	12.1212	14.5455	20.8333	33.3333	6.03448	24.5902	12.5	12.069	21.1538	24.6575
250883	0	0	2.04082	3.79747	100	98.0198	4.29448	2.40964	0	5.88235	12	9.09091	1.49254	7.8125	0	1.90476	6	14.5833
250884	0	2.5974	10.9091	12.5	100	97.7528	2.66667	6.2069	0	9.30233	5	22.5806	4.93827	10	5.26316	11.6279	25.641	34.0909
251183	0	1.07527	2.38095	0	100	99.1228	1.9802	1.86335	0	8.33333	8.69565	9.375	2.40964	8.33333	0	1.0101	7.01754	7.69231
251184	0	1.07527	1.81818	6.32911	100	93.4579	1.53846	0.613497	0	6.12245	0	8.19672	0	5	0	0.909091	14.2857	10.6061
252821	3.44828	2.46914	0	1.33333	100	99.1071	2.7027	1.36986	3.0303	0	0	8.19672	4.08163	2.5	0	0.862069	1.92308	2
252822	0	0	0	3.0303	95	100	0.787402	1.69492	0	2.5	0	11.1111	1.51515	1.81818	0	0.990099	10.4167	8.19672
253334	4.54545	1.36986	1.51515	6.66667	95	99.1667	0.793651	0.746269	0	7.69231	0	9.25926	0	4.7619	0	0.862069	0	5.66038
253335	0	0	1.92308	2.98507	100	98.8506	3.10078	5.69106	3.84615	5.26316	0	9.43396	0	10.7143	0	1.96078	4.16667	8.33333
253663	0	1.47059	0	4.16667	90.4762	100	0.729927	1.5625	0	7.5	0	8	0	4.65116	0	1.33333	10.8108	2.27273
253664	0	0	0	0	100	97.8495	1.55039	2.47934	12.5	7.14286	10	3.50877	1.49254	0	0	1.31579	2.63158	7.14286
253695	0	0	0	0	95.4545	98.7952	0.729927	0	4.54545	2.7027	0	6	0	2.17391	0	2.35294	0	2.5641
253696	5	3.22581	0	0	100	96.4706	1.43885	2.43902	4.7619	4.87805	5.26316	6.89655	1.36986	4.7619	10	1.44928	4.16667	2.63158
253857	0	0	3.77358	1.5625	100	100	1.37931	3.125	0	5.26316	0	12.2807	0	6.12245	0	1.06383	5.40541	3.92157
253858	0	0	5.55556	16.0714	100	100	4	7.75194	3.57143	21.0526	13.3333	24.0741	2.94118	16.2791	0	9.1954	14.7541	26.3158
254075	5.26316	17.8571	6.45161	16.9492	100	100	13.6905	14.1844	11.1111	17.6471	25	36.9565	14.8649	31.1475	21.4286	12.2642	35.2941	42.1053
254076	0	2.35294	1.78571	0	100	97.8495	1.82927	3.01205	0	6.81818	0	9.30233	1.44928	11.4754	7.14286	0	4.34783	9.52381
254232	0	0	3.0303	2.5641	100	99.1071	0.578035	0.571429	0	2.43902	0	4.6875	2.1978	1.6129	0	0	1.69492	1.96078
254233	0	0	1.96078	5.08475	100	100	2.15827	0	3.84615	15.3846	0	16.6667	4.10959	17.3077	0	2.43902	8.33333	17.3077
254372	0	0	0	0	93.3333	98.1982	0.598802	0.641026	0	0	0	2.8169	1.11111	3.27869	0	0	7.40741	0
254373	5.55556	1.26582	3.0303	1.6129	95	96.3855	2.30769	1.91083	0	17.9487	5.88235	16.6667	0	7.27273	15.3846	5.81395	6.25	12.7273
254913	0	2.35294	3.38983	2.77778	100	100	3.4965	5.16129	10.7143	8.33333	16	15.5172	5.33333	15.2542	5.88235	3.6036	9.43396	19.5122
254914	5.88235	4.22535	13.7255	19.2982	100	97.1963	7.43243	5.71429	13.6364	19.5652	18.75	27.7778	6.25	28.3019	66.6667	6.74157	17.6471	34.6154
255485	0	1.04167	3.75	6.93069	100	97.5806	3.94089	1.12994	0	8.57143	0	4.7619	0	8.10811	0	4.85437	4	10.6667
255486	0	1.26582	1.72414	3.44828	95	95.098	1.97368	7.43243	3.22581	7.5	20	20	2.46914	9.83607	0	5.49451	15.9091	9.09091
255629	0	7.14286	11.2903	7.57576	100	96.7742	5.29801	5.96026	7.14286	17.1429	8	25.9259	2.85714	21.0526	27.2727	14.1304	16.3265	22.2222
255630	0	8.69565	1.69492	8.69565	100	96.3855	6.25	5.51181	0	5.26316	12.5	17.3077	5.26316	18.9655	0	6.17284	11.7647	23.6364
255712	6.89655	5.68182	0	4.41176	100	96.9072	7.94702	6.47059	0	5.12821	7.69231	11.8644	0	14.5833	0	5.76923	7.93651	9.80392
255713	0	0	0	0	100	97.1429	0	1.11111	0	4	0	6.25	0	4.34783	0	0	3.22581	0
255723	3.44828	6.45161	4.41176	3.0303	100	95.9596	5.88235	5.58659	0	4.7619	0	14.5161	0	14.2857	5.88235	4.7619	11.2903	11.1111
255724	0	0	0	2.77778	92.3077	97.0588	2.15054	2.35294	6.25	4.54545	7.69231	12.1212	0	10	14.2857	2.8169	14.8148	18.4211
256344	0	6.66667	5.35714	11.4754	100	98.7013	7.37705	7.56303	5.26316	3.33333	17.8571	20.5882	8.06452	24.4898	20	12.3596	27.2727	38.7755
256345	0	0	0	1.36986	100	100	0.520833	1.28205	0	0	0	1.78571	0	1.69492	0	0	1.81818	4.91803
256360	0	1.6129	5.08475	15.625	100	98.6486	8.69565	7.9646	4.16667	12	11.5385	31.4286	0	21.2766	37.5	9.78261	16.6667	23.4043
256361	0	0	0	4.22535	100	100	2.71739	3.33333	0	6.97674	7.14286	10.1695	2.12766	17.8571	0	2.72727	5.45455	6.55738
256490	0	0	6.15385	2.63158	100	97.8947	2.92398	5.4878	0	2.85714	5.88235	12.6984	2.80374	12.7273	0	3.47826	4.44444	12.3077
256491	0	6.06061	1.88679	7.84314	100	98.75	3.0303	0.900901	0	6.45161	0	6.12245	0	1.88679	10	3.61446	5.26316	9.30233
256617	2.5	2.29885	6.97674	20	100	98.3193	8.67052	12.1795	10.7143	13.0435	0	6.25	5.68182	21.6667	5.88235	5	14.5455	18.4615
256618	0	15	28.9474	23.3333	100	100	23.4043	14.4	25	36.5854	23.5294	38.0952	11.4286	44.7368	0	20.9302	30	24.3243
256644	0	0	4.54545	1.36986	100	100	1.17647	2.5641	0	2.08333	0	6.55738	0	6.45161	5.88235	1.11111	5.45455	7.57576
256645	0	0	0	3.0303	100	98.6301	1.5625	0	0	7.84314	0	15.7895	1.5625	0	0	3.40909	2.5641	13.6364
256697	0	1.25	5.08475	8.98876	100	98.4848	2.7027	4.44444	2.94118	11.9048	8.33333	9.83607	4.85437	22.8571	26.6667	3.53982	12.069	16.0714
256698	0	6.32911	12.2449	12.2807	100	97.4359	4.06504	7.5	9.09091	12.2449	16.6667	26.4706	4.83871	5.55556	0	3.65854	23.5294	19.4444
257028	0	0	1.63934	15.3846	100	98.2143	2.08333	5.29412	3.22581	15.0943	0	16.6667	3.57143	7.46269	10	6.19469	9.30233	23.6364
257029	0	0	1.96078	0	100	98.8506	3.05344	1.52672	3.33333	1.96078	0	2.22222	0	3.27869	0	0	0	2.08333
257337	7.40741	20	43.4783	24.1935	100	96.7391	26.7717	19.5122	40	43.5897	38.8889	47.0588	26.087	28	42.8571	24.4186	24.3243	44.1176
257338	0	0	0	0	100	100	0.680272	1.35135	0	2.08333	0	2.04082	0	0	0	0	0	5.76923
257339	0	0	0	0	100	96.7742	3.90625	2.52101	0	0	5.55556	2.94118	0	4	0	0	2.85714	5.88235
257340	30.303	26.5957	39.3443	42.0455	100	100	35.5705	35.1351	31.8182	42.8571	33.3333	40.8163	29.2683	46.6667	52.6316	28.1553	35.8491	45.4545
257430	3.57143	0	0	1.16279	100	100	0.621118	0	0	0	0	1.96078	0	1.81818	0	0	2.43902	0
257431	0	1.20482	0	1.0101	100	99.0909	0.540541	1.92308	5.55556	0	0	0	1.25	0	0	2.47934	0	1.92308
257586	0	1.25	5.55556	0	96.875	98.8764	2.04082	0.621118	0	2.38095	0	2.08333	0	6.45161	0	3.37079	10.9091	5.66038
257587	7.40741	1.25	6.77966	14.9425	100	99.0991	3.42466	10.6061	0	26.4706	20	23.0769	4.49438	17.8571	18.1818	6.73077	29.5455	20
257829	0	2.27273	0	0	100	99.2188	0.581395	1.13636	0	2.22222	0	3.33333	1.8018	5.12821	0	0	3.84615	5.66038
257830	0	1.38889	4.25532	6.55738	100	98.7654	2.18978	1.7094	7.69231	2.43902	0	6.38298	0	9.80392	20	1.1236	10.5263	7.5
258008	0	0	2.04082	2.73973	100	98.2143	0.653595	0.775194	4	2.63158	0	9.61538	0.980392	8.77193	0	0	4.08163	12
258009	3.22581	0	0	1.36986	100	100	1.66667	0.621118	0	2.32558	0	7.54717	1.1236	4.7619	0	4.54545	1.96078	8.33333
258421	12.1212	15.3846	10.8108	18.2927	96.6667	97.1223	13.4078	10	10.3448	37.7778	7.69231	10.8108	7.69231	11.8644	0	14.1593	22.2222	22.5
258422	0	14.8148	17.8571	26.3158	100	97.2973	14.1414	7.52688	11.7647	20	0	34.2105	13.0435	22.9167	60	13.8889	34.0909	50
259104	9.67742	5.26316	8.33333	10.1695	90	97.5309	3.77358	5.35714	10.5263	5.88235	5.26316	28.2609	1.23457	25	16.6667	4.28571	22.5806	21.875
259105	0	3.09278	1.66667	2.17391	100	98.0952	1.36986	4.10959	0	17.7778	0	13.4615	0	16.9811	0	4.83871	7.27273	8.06452
259143	0	1.53846	0	1.75439	95	100	0	0.819672	0	4	4.34783	4.65116	2.29885	0	0	1.40845	5.88235	13.1579
259144	0	1.08696	0	0	100	99.1228	1.31579	2.77778	4	4.34783	0	8.33333	0	1.75439	7.14286	1.69492	5.35714	4.47761
259454	2.77778	2.27273	4.28571	2.85714	96.4286	97.3333	3.50877	2.6455	4.34783	9.43396	3.33333	9.43396	3.33333	1.53846	0	1.75439	1.75439	5.97015
259455	0	0	2.12766	3.50877	100	98.8372	1.21212	0	4	1.85185	0	8.88889	0	2.17391	0	0	1.78571	4.54545
259576	0	8.33333	4	14.2857	100	99.2754	11.5578	10.4938	17.6471	20.7547	7.14286	46.4286	2.38095	15	15.3846	15.5963	27.7778	21.3115
259577	0	1.44928	2.17391	1.63934	100	100	1.2987	1.45985	4.16667	10.8108	5.88235	12	0.970874	5	0	1.21951	2.5641	4.08163
259668	0	1.16279	3.57143	6.31579	100	99.2126	2.71739	3.61446	6.66667	15.0943	5.55556	20.2899	0	8	0	2.54237	7.46269	9.67742
259669	0	1.6129	2.22222	1.81818	100	100	4.13223	4.21053	5.26316	3.125	0	7.31707	0	11.1111	7.69231	2.46914	13.8889	12.5
259733	5.40541	11.5044	14.4737	20.3704	100	98.5294	16.9903	16.2791	16.6667	14.5833	25	40.5405	8.41121	24.5614	7.69231	17.4242	41.2698	38.5714
259734	0	1.5625	8.33333	8.33333	100	97.7528	0.854701	5.10204	0	15.3846	7.69231	6.97674	0	9.7561	0	6.49351	16.6667	14.2857
259883	0	2.29885	3.33333	6.17284	96.2963	98.1481	3.7037	1.31579	4	2.85714	5.26316	14.5833	1.13636	2.94118	11.1111	1.81818	13.6364	11.8644
259884	0	0	1.88679	1.63934	100	100	2.17391	0.787402	6.25	9.09091	10	7.89474	2.40964	2.27273	8.33333	0	4.25532	19.2308
259944	0	0	4.16667	3.0303	96	96.1905	1.63934	3.125	3.84615	2.17391	0	4.87805	1.33333	5	0	1.0989	6.06061	4.34783
259945	0	3.22581	1.92308	3.38983	100	97.1429	1.49254	0.833333	3.125	5	10.5263	16.6667	1.31579	9.43396	0	1.14943	7.5	8.16327
259972	4.7619	1.81818	4.65116	5.55556	96	97.0588	0	0.840336	0	4.34783	0	2.63158	1.36986	8.33333	0	0	6.45161	11.6279
259973	0	0	1.78571	3.07692	100	98.1982	2.06897	0.793651	0	2.5641	0	11.9048	0	9.43396	0	2.46914	7.5	11.1111
260795	2.7027	0	1.53846	2.40964	100	99.0291	1.97368	1.40845	0	4.44444	0	1.75439	2.85714	1.88679	0	0	4.91803	4.44444
260796	0	0	0	0	100	99.1304	1.21212	0.617284	3.7037	0	0	0	0	4.6875	0	0	2.08333	1.69492
261030	0	2.38095	4.16667	10.6796	95.6522	96.9697	8.64198	8.21918	14.7059	16.6667	0	21.1538	2.5	8.77193	20	8.33333	17.9487	20.3125
261031	0	0	0	1.53846	100	99.2126	0	1.875	0	2.7027	0	3.84615	1.04167	0	0	0	4.54545	3.84615
261320	0	1.51515	0	1.85185	92.3077	97.3333	1.75439	4.46429	0	5.71429	0	1.88679	0	7.89474	10	1.35135	0	0
261321	0	0	1.5625	1.42857	94.4444	97.9798	2.0979	0.724638	4.34783	0	0	7.40741	0	1.92308	0	3.06122	2	0
261403	0	4.34783	9.67742	18.1818	85.7143	93.8144	9.85915	17.9487	16.6667	34.1463	25	25	5.40541	24	21.4286	5.20833	26.6667	20.5128
261404	0	1.21951	6.12245	5.97015	92.5926	98.9691	5.14706	5.88235	14.2857	14.2857	9.52381	20	1.35135	13.7255	25	6.52174	17.3077	19.0476
261864	0	1.38889	2.77778	3.22581	100	99.2481	3.82166	5.71429	0	5.40541	4.7619	10.2041	2.98507	9.83607	0	3.9604	7.69231	13.5135
261865	4.16667	1.25	3.38983	6.41026	90.9091	100	3.125	4.63576	4.7619	11.3636	0	18.75	0	12.2807	6.66667	2.67857	12.2449	12.2807
262500	3.22581	1.04167	3.1746	5.50459	100	99.1935	2.08333	1.27389	2.63158	11.7647	4.16667	7.46269	2.27273	9.58904	8.33333	3.84615	11.1111	10
262501	0	1.47059	1.5625	6.77966	100	98.8636	1.41844	0.854701	0	7.27273	0	12.963	0	2.5	0	1.0101	7.14286	4.87805
262559	0	1.13636	1.63934	2.88462	86.8421	96.1832	1.99005	2.35294	0	5.17241	4.7619	7.14286	0	5.06329	0	3.84615	4.44444	7.57576
262560	0	0	0	1.40845	100	98.913	2.04082	1.51515	7.40741	5.88235	7.14286	8.62069	0	7.40741	0	0.892857	11.7647	7.69231
[truncated: 9,975 more rows]
[truncated: 2 more columns]

## Sheet: N6_CCTC
Table S2: EM-seq conversion frequencies [%] (inverse measure of methylation [%]) for all m5CCTC motifs/sites in the H. pylori N6 genome (two replicates for each condition)
Position	N6-wt_plate_rep1	N6-wt_plate_rep2	N6-wt_4h_rep1	N6-wt_4h_rep2	N6-gcgc_rep1	N6-gcgc_rep2	N6-tcttc_rep1	N6-tcttc_rep2	N6wt-OD05_rep1	N6wt-OD05_rep2	N6wt-OD1_rep1	N6wt-OD1_rep2	N6-luxS_rep1	N6-luxS_rep2	N6wt+Met_rep1	N6wt+Met_rep2	N6wt-WOmet_rep1	N6wt-WOmet_rep2
93	20	12.963	46	24.1379	0	15.873	4.81928	8.23529	21.4286	27.2727	0	12.5	20.8333	7.40741	42.8571	12.6437	17.5	16.6667
116	16.6667	5.7971	28.5714	20.8955	3.22581	13.75	3.84615	1.0101	26.6667	24	0	8.33333	10.5263	5.71429	11.1111	13.0841	12	13.9535
400	0	10.9375	16.129	4.83871	9.52381	11.5942	1.81818	1.90476	25	7.89474	8.33333	7.89474	3.38983	2.5641	11.1111	3.79747	7.5	6.45161
521	3.125	5.88235	17.0213	7.8125	5.88235	10.989	2.7027	3.80952	25.9259	13.3333	5.55556	5	10.3448	8.16327	7.69231	15.8537	0	9.7561
884	10.5263	23.0769	29.5775	17.1053	7.40741	23.622	8.90411	9.33333	38.4615	41.3043	30.7692	12.7273	22.8916	12.963	0	16.9643	19.697	15.7895
2957	0	3.40909	10.3448	8.82353	4.34783	4.13223	3.59712	1.50376	12.5	0	0	0	2.63158	1.92308	0	5.20833	8.69565	10.1695
3073	0	6.0241	9.80392	13.3333	8.69565	8	3.64964	2.34375	30	20	5.55556	23.0769	8.10811	6.81818	8.33333	13.6364	9.61538	19.5652
3496	5.71429	9.63855	17.0732	10.8911	6.06061	9.44882	9.63855	7.47126	31.0345	11.9048	8.33333	10.6383	19.6078	8.47458	5.88235	10.2804	4.08163	9.30233
3526	5.55556	10.7527	14.1176	8.82353	3.44828	5.51724	4.21687	1.79641	12.1212	9.09091	0	5.88235	8.42105	4.83871	17.6471	8.54701	7.89474	5.45455
3550	8.57143	6.66667	19.7531	18	0	14.0845	6.39535	3.7037	30.5556	23.8095	8.69565	14.5833	11.4583	12	30.7692	12.2951	17.6471	24.5614
3619	2.94118	3.40909	11.6883	9.78261	0	7.40741	2.95858	1.21212	13.8889	17.0213	0	5.55556	1.31579	6.25	11.1111	5.04202	8.33333	13.3333
3776	0	6.09756	15.7895	9.33333	6.66667	6.87023	1.88679	0	14.8148	5.88235	9.52381	9.25926	7.35294	5.35714	7.14286	9.09091	6.97674	3.33333
3862	6.45161	7.40741	34.2105	9.23077	13.6364	16.3636	4.58015	4.91803	11.5385	22.2222	9.09091	2.5	16.9811	1.51515	0	10.084	5.88235	9.80392
4333	0	4.3956	7.54717	2.5974	0	7.86517	4.16667	5.35714	17.3913	7.69231	0	4.7619	2.5974	4.34783	0	5.55556	4.08163	5.76923
4382	11.6279	15.5844	30.1587	20.2899	4.87805	18.2796	7.38255	5.6338	40	33.3333	4.16667	9.30233	11.8421	10.5263	20	15.8416	23.6364	14
4745	0	5.76923	5.35714	9.7561	3.84615	7.92079	0.719424	1.41844	20	2.04082	12.5	3.77358	2.5	3.7037	10	0.877193	5.35714	9.09091
5246	3.7037	6.32911	20.7547	17.5676	0	14.2857	3.62319	0.729927	33.3333	18.75	11.7647	17.5439	10.1449	10.5263	0	12.381	10.2041	17.6471
5300	3.57143	6.0241	17.0213	8.57143	0	9.61538	2.75862	1.37931	36.3636	20.6897	0	0	8.21918	7.27273	11.1111	9.82143	9.80392	12.9032
5417	17.2414	26.2295	35.7143	25.7143	13.3333	28.2051	10.8333	15.2542	36.8421	51.8519	20.8333	22.9508	27.4194	14.2857	40	27.5	31.5789	38.8889
5505	0	12	31.9149	24.4186	8.33333	11.1111	5.34351	5.7377	11.7647	26.3158	17.3913	11.3208	17.7215	8	25	11.7647	16	16.3636
5767	3.84615	10.3093	20.3704	13.8889	9.67742	15.0442	9.74026	8.97436	37.037	36.9565	11.7647	13.2075	11.4286	13.0435	36.3636	17.5824	16.129	27.6596
6911	3.22581	5.49451	20	4.05405	8.33333	8.46154	5.88235	3.22581	30.4348	25	12.5	3.92157	7.5	4.16667	0	8.73786	12	16.129
7503	8.69565	22.5806	28	32.1429	5.88235	20.4301	11.2	25.2174	16.6667	35.2941	25	38.7755	11.9048	31.5789	50	21.8391	48.3871	47.619
7616	6.25	30.6818	41.8182	25.9259	28	24.4094	15.4362	12.0301	33.3333	57.7778	33.3333	14	24.7059	15.1515	25	32.5	26.1905	27.451
7657	3.22581	6.25	5.45455	3.79747	6.66667	11.8644	2.14286	3.87597	22.2222	18.75	10	4.08163	7.59494	5.08475	14.2857	15.9292	9.52381	15.5556
8291	6.66667	10.7692	16.6667	19.3548	0	10.989	4.6729	9.80392	14.8148	16.6667	15	15.7895	12.8205	29.7872	21.4286	12.6437	17.0213	22.2222
8457	0	4.70588	22.0339	10.4651	0	14.6067	1.25	1.5873	26.9231	32.6531	7.14286	2.38095	7.5	2.04082	12.5	8.65385	12.963	17.5
8616	0	4	15.1515	4.65116	2.94118	7.56303	1.01523	1.68539	16	10.6383	5.55556	10.1695	12.0482	12.7273	11.7647	5.34351	12.2449	4.41176
8681	0	9.56522	29.4118	22	10	15.493	5.58376	4.11765	30.4348	30.7692	11.1111	7.69231	11.236	9.23077	16.6667	6.55738	12.1212	15.0685
8787	0	4.16667	2.5641	2.77778	0	7.75862	3.35196	1.19048	4.16667	7.5	0	3.7037	2.5641	6.75676	14.2857	3.73832	5	9.09091
9195	0	10.3774	25	13.0435	6.45161	14.2857	5.03145	1.80723	24.2424	20.4545	5.26316	14.0625	11.6505	7.69231	14.2857	12.5	15.3846	13.7255
9336	0	6.73077	6.57895	5.94059	10.7143	8.88889	1.72414	2.45399	15.3846	18.3673	0	10.1695	5.05051	2.98507	0	4.22535	7.40741	6.66667
9487	10	14.8148	24.2857	17.7778	23.5294	19.1667	14.0351	13.4146	38.4615	30.7692	13.6364	24.4444	23.9583	13.8462	46.6667	21.4286	23.0769	25.4902
9577	34.8837	35.8333	37.931	33.6207	44.186	35.3448	25.6098	32.1637	51.6129	50	34.375	34.5455	37.5	31.3725	38.4615	37.0079	38.6667	29.4118
9785	7.5	13.2743	30	25.5102	16.2791	12.5	10.596	7.23684	32	30.5556	17.2414	14.2857	11.5385	17.3913	10	8.03571	15	22.2222
9867	0	5.26316	7.5	6.49351	0	9.57447	2.0202	1.81818	20	10.3448	0	7.31707	3.84615	2.27273	11.1111	10.4651	6.81818	5.88235
10223	2.32558	3.40909	14.2857	6.31579	3.0303	4.71698	1.11111	2.08333	11.5385	17.7778	0	1.53846	9.7561	1.72414	0	5.64516	6.06061	7.14286
10502	10	18.4615	23.0769	29.0909	6.66667	21.7949	12.2951	7	28.5714	32.5581	33.3333	26.3158	19.6078	16.6667	11.1111	28.5714	35.1351	23.2558
10772	5.26316	12.6437	21.2766	15.6627	0	18	6.15385	7.40741	16.129	29.5455	26.3158	14.4928	7.69231	15.493	0	14.4144	17.7778	36.1702
11291	4	9.72222	12.5	8.10811	13.3333	9.70874	0.877193	3.2	30.7692	17.7778	18.75	11.1111	17.2414	3.57143	15.3846	7.95455	11.7647	9.09091
11583	11.7647	12.1212	19.5122	10.3448	0	7.05882	3.44828	5.40541	6.89655	16.6667	0	5.55556	12.2807	4.87805	0	7.6087	11.7647	2.5
12160	2.77778	14.433	30.9524	17.3913	0	15.6627	5.32544	3.0303	18.75	17.6471	12.5	9.80392	11.9048	2.27273	12.5	14.7368	21.3115	16.6667
12435	9.30233	15.3846	22.2222	11.7647	8.33333	24.2424	6.62252	4.54545	29.6296	29.6296	4.7619	7.84314	11.3636	4.44444	42.8571	14.2857	22.8571	20
12565	13.6364	18.75	22.449	20	13.6364	25.5814	5.30973	11.6279	39.2857	35.4839	5.26316	11.3208	11.7647	16.2791	18.1818	20.7317	23.5294	16.6667
12591	8	14.5455	23.0769	15.2542	14.2857	12.987	2.94118	2.22222	13.3333	16	12.5	8.82353	10.7143	10.3448	0	20.8955	4.34783	14.7059
12912	4.44444	11.1111	16.6667	16.2162	7.69231	15.4762	7.82609	10.084	21.7391	27.5	10.5263	11.8644	10.1695	22.6415	22.2222	22.9167	24.4444	16
13066	4.44444	14.7059	10.6667	15.4762	3.125	15.9574	3.87097	8.82353	28.5714	30.7692	20.6897	11.3208	5.97015	12.5	15.7895	14.7287	15.2542	21.4286
13543	3.84615	7.6087	17.4603	10.7692	0	12.1212	4.34783	5.71429	10.5263	17.3913	7.69231	8.62069	6.32911	4.7619	14.2857	6.54206	4.34783	15.5556
13826	0	3.0303	9.375	14.2857	0	8.33333	4.12371	4.7619	15.7895	16.6667	14.2857	2.7027	3.77358	4.25532	0	7.35294	7.69231	13.2075
13908	2.63158	18.0952	18.75	13.6752	13.6364	12.7517	2.90698	3.9548	34.2105	22.2222	11.1111	11.9048	12.0879	11.3208	8.33333	15.3846	17.1875	20.9677
14555	8.33333	14.1026	19.1489	28.7879	0	19.4444	7.63359	11.3208	32.1429	35	12.5	14.7059	15.3846	20	16.6667	21.25	25.641	43.2432
14903	4.7619	11.1111	10.8108	10.9589	0	16.0494	5.69106	5.17241	24	33.3333	16.6667	16.3265	21.4286	7.69231	0	15.5844	25	20.4082
15387	0	10.8434	16.0714	10.2941	4.16667	10.3448	0	1.48148	29.4118	13.8889	13.3333	22.9167	11.9048	2	10	8.60215	18.5185	20
16032	0	9.52381	26.3158	11.9403	0	14.1414	5.83333	3.6036	15.3846	13.6364	0	2.27273	12.5	2.85714	28.5714	9.47368	15.1515	8.62069
16048	0	10.7692	22.2222	16.129	8.33333	16.1616	8.62069	3.6036	13.7931	32.5581	7.40741	21.2766	13.8889	17.1429	25	11.236	27.7778	31.6667
16398	10.3448	13.5593	30.303	14.8148	8.69565	11.3924	1.62602	4.23729	48.2759	25.8065	16	9.7561	9.61538	9.30233	16.6667	16.6667	15.3846	21.4286
16884	4.54545	3.57143	20	3.57143	4.7619	9.25926	3.80952	0	3.57143	21.7391	4	4.44444	8	6.25	0	5.19481	6.12245	5.71429
17617	3.7037	19.7531	30	14.2857	4.54545	18	8.51064	4.37956	18.5185	30.2326	5	7.69231	8.47458	17.0732	9.09091	9.09091	19.0476	15.7895
17660	0	0	9.43396	4.28571	9.375	9.52381	0.806452	2.91262	21.875	2.7027	0	1.69492	3.125	0	0	4.44444	3.22581	6.12245
17737	0	2.04082	9.09091	7.69231	0	8.82353	4.6875	3.67647	23.0769	10	4.54545	11.6279	5.88235	8	12.5	7.86517	21.1538	19.5652
17827	5	19.3548	27.5	18.3673	10	6.97674	4.54545	6.25	43.3333	19.0476	12.5	13.1579	12.5	12.5	20	11.9266	4.25532	19.5122
17891	3.57143	12.8571	21.4286	7.35294	8.33333	11.25	0.961538	3.7037	14.2857	26.1905	4.54545	6.81818	12.5	1.92308	0	10.5882	9.09091	12.7273
18137	4.34783	10	25.7143	13.0435	5	9.375	8.75912	8.91089	37.5	42.5532	12.5	22.5806	14.2857	15.7895	12.5	18.8119	16.6667	20
18748	2.77778	15	26.5625	13.6364	5.26316	17.6991	7.9096	5.66038	10.3448	37.2881	4.54545	9.09091	13.8614	19.1489	46.1538	16.2162	29.1139	12.5
18963	0	7.33945	11.5385	14.2857	3.33333	11.1111	3.14465	4.37956	30.7692	17.3913	11.1111	7.31707	4.5977	14.0351	30.7692	10.8333	12.766	17.9104
19157	2.5641	2.88462	11.3208	7.69231	3.57143	12.7451	4.375	1.2987	5.26316	16	10	7.54717	8.4507	1.85185	0	4.23729	7.14286	7.01754
19357	7.14286	3.61446	16.4179	8.42105	4.34783	13.7615	1.93548	2.17391	17.0213	14.2857	9.375	9.25926	2.40964	10.8696	0	7.54717	8.77193	7.14286
19800	9.09091	18.4615	24.4444	13.1148	16.6667	23.6842	5.88235	3.63636	26.087	39.2857	13.3333	26.6667	22.7273	10.2564	0	12.6582	12.1212	17.7778
19872	8	12.1212	23.0769	14.0625	6.66667	16.6667	1.88679	2.47934	15.7895	26.6667	10.5263	11.3636	11.3208	13.9535	21.4286	13.5417	5.26316	21.6216
19948	3.0303	11.1111	24.4898	20.9877	15	17.2414	2.27273	7.74648	25	26.4706	0	15.6863	4.7619	5.76923	0	12.2222	14.8936	14.2857
20269	0	11.2245	12.7273	12.8571	0	4.5977	5.44218	8.92857	32	21.875	9.09091	6.25	5.08475	7.69231	14.2857	8.75	11.1111	5.12821
20667	7.84314	12.5	20.8955	17.2727	15.625	20.8333	8.37989	8.92857	36.3636	31.1111	15	10.9375	13.1313	11.4754	18.75	15.5405	16.3265	21.1268
20704	4	8.33333	13.253	12.1739	8.82353	8.95522	4.0201	6.93642	24.1379	27.2727	11.1111	2.7027	6.66667	5.17241	7.69231	12.766	16.6667	11.2676
20710	7.54717	12.844	17.5	18.1034	8.57143	8.82353	5.97015	7.60234	40	33.3333	6.25	10.3896	9.80392	10	16.6667	14.4928	13.6364	15.942
20809	0	9.33333	16.9811	12.5	4.16667	8.73786	4.96454	4.25532	35	11.4286	17.6471	5.35714	12.6582	16.3265	11.1111	15.4762	9.7561	10.1695
21573	5.55556	14.2857	20.8333	23.5294	4.34783	17.0455	4.13223	3.73134	31.5789	23.6842	14.2857	13.1579	16.0714	17.6471	25	22.449	28.5714	26.8293
21669	0	20.2703	28.8889	25.3968	20	24.4681	6.14035	8.66142	17.6471	34.2857	16.6667	17.1429	15.7895	15.6863	41.6667	19.5876	13.9535	24.4444
21823	18.9189	22.2222	33.8028	22.6667	6.89655	10.7527	9.24855	5.55556	50	47.5	16.6667	21.8182	14.9425	9.80392	11.7647	22.7723	35.8491	24.3243
22116	6.25	5.61798	14.5161	7.40741	3.44828	5.30973	4.10959	2.97619	26.3158	12.5	11.7647	3.44828	4.44444	5.45455	0	6.95652	5.08475	18.6441
22166	10.7143	15	27.2727	15.4762	3.22581	15.8416	8.39695	2.92398	31.0345	22.5	18.75	8.16327	5.81395	8.69565	21.4286	17.0213	15.3846	20.6349
22567	0	39.0625	54.3478	32.8358	9.52381	20	18.1818	14.7541	48	53.4884	23.8095	21.7391	29.5775	18	35.7143	32.5843	42.5	29.2683
22885	0	7.46269	15.2542	4.22535	4	4.16667	1.65289	1.45985	12	5.12821	0	2	3.125	5.35714	12.5	1	5.40541	5.26316
22985	8.82353	12.1212	24.4898	8.21918	0	8.42105	4.72441	3.36134	18.75	14.2857	0	9.09091	8.23529	4.16667	0	11.1111	11.3208	14.2857
23350	2.38095	7.89474	11.8421	10.1124	0	11.9266	2.13904	1.38889	17.2414	22.5	0	7.35294	1.23457	6.25	7.69231	11.5385	4.08163	11.3208
23679	0	7.69231	12.6984	8.33333	0	14.1593	4.7619	4.66667	25	16.2791	7.40741	11.6667	7.04225	5.26316	15.3846	7.14286	10.5263	13.7931
23688	2.5641	7.79221	12.6984	13.8462	0	8.92857	2.05479	2.83688	23.0769	15.5556	3.84615	4.91803	8.57143	10.1695	6.66667	5	10.5263	11.1111
23746	3.33333	7.69231	17.3077	10.8108	8.33333	14.5833	2.53165	3.28947	32	22.9167	8.33333	15.7895	8.97436	11.8644	13.3333	9.57447	11.5385	6.97674
23898	0	9.09091	25	16.2162	13.0435	16.3636	4.22535	1.42857	22.7273	28.5714	15.7895	15.2174	13.3333	9.25926	12.5	12.0879	22.8571	28.8889
24189	4	4.34783	22.5806	11.1111	3.84615	11.4754	4.32099	0.787402	22.8571	16.6667	9.09091	8.69565	11.6667	8.16327	0	12.931	2.22222	13.7255
24537	5.26316	9.47368	20.4819	22.3404	4.34783	18.1034	3.44828	4.28571	37.5	36	14.2857	7.14286	15.5556	11.6667	12.5	17.3469	14.2857	13.3333
26234	3.44828	9.17431	20.2899	13.9785	0	13.0435	7.84314	4.61538	14.2857	17.5	7.69231	5.55556	12	8.47458	7.14286	17.1429	12.963	16.6667
26336	0	4.62963	17.1429	7.84314	0	9.09091	3.33333	4.81928	9.52381	15.3846	4.16667	3.1746	4.3956	4.41176	8.33333	13.2812	6.52174	9.09091
26450	0	3.84615	9.85915	10.4651	3.0303	10.6557	0.680272	3.33333	22.7273	22.9167	15.7895	0	5.26316	3.33333	6.66667	7.03125	5.26316	7.46269
26882	2.43902	3.7037	14.0845	9.21053	2.7027	5.71429	1.52284	1.14286	11.5385	7.27273	7.14286	4.34783	10.5263	6.66667	0	7.85714	4.7619	5.47945
26972	0	4.93827	5.55556	10.6667	0	8.65385	1.19048	2.27273	22.2222	0	3.44828	5.35714	3.22581	6.25	0	4.20168	4	7.69231
27777	0	7.6087	11.2903	13.75	0	10.3448	1.875	1.91083	11.1111	15.9091	7.69231	8.16327	5.71429	6.15385	11.1111	4.7619	6.66667	9.52381
29874	0	6.81818	17.6471	9.58904	0	7.82609	0	0.649351	15.3846	15	4.34783	9.52381	2.77778	8.57143	6.66667	8.69565	7.14286	13.3333
29930	0	18.75	39.0625	23	0	13.6364	3.9548	7.55814	19.0476	46.1538	16.6667	12.5	15.4762	10.1266	35	17.6471	17.1875	24.6914
30159	0	8.91089	16.4384	15.1163	8.33333	8.25688	5.97826	6.29371	32	28.2051	0	6.34921	7.05882	9.43396	18.1818	16.129	7.84314	19.6429
30311	18.1818	3.9604	22.5806	21.978	0	10.6195	2.17391	3.93701	19.3548	16.6667	0	7.8125	6.66667	4.44444	14.2857	10.6195	12.2449	13.5593
30561	6.66667	12.5	18.75	16.3934	5.55556	11.9048	4.09836	7.87402	29.1667	6.45161	5.55556	3.63636	6.84932	2	0	7.44681	6.38298	8.33333
31415	0	8	19.7674	18.1818	13.0435	15.3846	4.8951	4.44444	23.8095	31.1111	4	0	13.75	1.78571	11.7647	11.8812	13.2075	10
32659	0	6.89655	11.6279	10.4167	16.6667	11.9565	0.869565	4.83871	18.1818	34.4828	0	16.2791	11.1111	0	0	12.0879	13.5135	13.1579
33209	0	6.06061	7.8125	6.30631	0	5.71429	3.97351	2.11268	11.7647	6.52174	0	6.66667	7.14286	4.7619	13.3333	9.23077	6.06061	11.2903
33244	3.57143	11.6505	20	18	0	17.4312	7.69231	6.50407	40	29.5455	7.69231	8	9.83607	10.3448	20	13.6752	14.2857	9.80392
33482	2.77778	11.3924	15.5172	9.52381	0	13.8462	5.42169	7.69231	18.75	22.2222	0	11.8644	3.92157	3.7037	5.55556	16.7939	9.7561	6.45161
33568	14.2857	14.0845	34.4828	15.2778	17.6471	18.1102	8.77193	10.7143	24.1379	38	45.4545	15	15.0685	5.66038	16.6667	16.2162	23.913	20.9677
33803	6.25	2.7027	12.9032	7.24638	0	10.4167	2.63158	0.934579	15.1515	2.5	4.54545	2.17391	7.8125	4.83871	0	7.9646	9.43396	10.7143
34135	0	4.16667	19.5652	14.0351	0	4.49438	1.63934	1.6129	15.625	2.5641	4	12	6.75676	8.69565	0	9.1954	13.6364	24.4898
34150	0	5.6338	18.4211	14.0351	8.69565	8.13953	5.55556	1.63934	24.1379	5.55556	8.33333	6	8.69565	11.9048	0	11.7647	17.0213	10.4167
34239	8.69565	10	10.2941	11.3821	7.89474	8.88889	2.38095	2.71739	34.6154	23.5294	11.7647	9.21053	6.48148	2.73973	7.14286	10.8527	22.3881	13.0435
34272	10.6383	14.6552	16	14.4068	10.2564	13.1783	7.05128	5.31915	36.6667	25.9259	11.1111	13.4328	8.42105	12.6761	21.4286	14.7826	17.4603	13.2353
34303	12.766	10.8911	19.4444	8.57143	5.71429	13.9706	3.84615	5.20231	20.5128	18	0	11.1111	10.3448	3.27869	11.1111	8.77193	15.873	15.7143
34682	7.14286	10.2564	28	15.1899	6.45161	16.9811	8.55263	3.57143	37.931	38.2979	21.4286	16.0714	10.9589	8.47458	0	26.4957	13.7255	26.087
34781	9.67742	14.9254	22.449	30.7692	8	21.1009	6.15385	5.88235	43.4783	34.6939	25	19.6721	14.7541	24.4444	12.5	23.301	13.6364	31.3725
34823	3.84615	4.61538	20.8333	6.89655	0	7.47664	1.52672	0.854701	27.7778	20.5128	7.69231	5.88235	4.6875	7.14286	0	12.7451	11.1111	11.5385
35427	5.35714	5.98291	17.284	13	2.27273	11.1111	6.21762	4.06977	12	10.6383	0	7.5	5.43478	3.84615	12.5	7.75194	9.375	6.32911
35506	5.88235	12.8205	26.7857	13.0435	9.52381	7.92079	8.24742	4.09836	16.6667	7.14286	7.69231	13.2075	4.41176	10.2564	14.2857	11.1111	19.0476	12.5
35841	0	10.2273	11.8644	7.14286	2.5641	12.6214	1.98675	3.59712	15.625	13.4615	0	6.52174	8.4507	7.8125	0	9.56522	7.01754	14.8148
36508	5.88235	1.51515	14.2857	8.95522	0	6.79612	2.65487	0	16.6667	12.9032	0	0	2.22222	0	0	4.16667	4.44444	2.27273
37258	7.31707	5.82524	6.25	10.4	12.9032	5.08475	3.40909	5.91716	12.9032	11.1111	5.55556	7.8125	7.47664	6.34921	7.69231	10.3226	7.5	9.83607
37673	0	0	8.06452	5.55556	0	6.66667	1.5748	2.72727	11.5385	22.2222	7.69231	6.77966	6.25	11.7647	6.25	12.766	11.8644	17.0732
38551	10	15.1899	23.0769	12.9032	4.7619	15.8333	5.88235	2.7027	22.7273	25	13.3333	14.5833	12.6761	13.6364	18.1818	14.4737	17.8571	12.3077
38990	0	0	11.6279	5.88235	5.55556	9.7561	2.23881	1.86916	24.1379	23.0769	16.6667	6.97674	4.91803	10.2564	0	7.77778	6.25	10
39732	5.88235	3.37079	24.2857	11.1111	6.89655	8.94309	1.93548	2.68456	30	13.0435	11.7647	6.15385	6.45161	4.7619	7.69231	7.62712	5.88235	10.1449
40143	2.27273	10.6796	21.4286	14.2857	3.0303	8.73016	4.02299	3.5461	27.2727	24.2424	11.7647	8.06452	5.40541	7.14286	16.6667	9.7561	10	10.9091
40608	10.7143	5.88235	18.5185	12.5	12.5	10.4167	3.33333	1.7094	13.6364	21.4286	3.7037	5.55556	10.5263	2.5641	16.6667	8	22.2222	18.1818
40789	2.08333	4.44444	11.2676	9.7561	12.8205	11.2782	3.82166	3.78378	9.67742	20.8333	7.40741	11.9048	3.40909	10.7692	7.69231	7.43802	9.25926	13.6986
40878	0	0.869565	3.8961	3.8835	0	10.0719	1.57895	0.492611	8.69565	9.43396	0	5.88235	1.96078	2.73973	5.55556	7.29927	8.77193	10.1449
42082	0	14.4737	8.47458	11.5385	0	10.8108	1.25786	4.03226	26.3158	22.8571	0	4.54545	6.75676	2.38095	0	11.1111	10	6.97674
42389	13.7931	4.22535	28.125	10.1449	10.5263	10.7527	1.43885	2.5	18.1818	19.3548	0	1.96078	9.67742	4.83871	0	7.14286	16.2791	8.51064
42726	17.6471	6.49351	12.2449	17.2414	10.5263	8.13953	2.45902	5	22.7273	23.3333	7.14286	16.2791	17.4603	8.51064	5.55556	13.3333	16.0714	15.7895
42831	0	7.86517	29.5082	18.0723	9.09091	13.2653	7.18954	5.71429	12.5	33.3333	0	39.5349	5.55556	21.8182	10	14.7059	22.2222	32.0755
42861	0	10.8434	18.1818	12.6582	8.33333	16.2162	2.08333	0	38.4615	21.0526	0	10.5263	4.83871	2.17391	25	12.3711	22.2222	33.3333
42919	0	7.35294	5	9.33333	5	9.21053	1.62602	2.22222	33.3333	25.8065	0	2.85714	5	4.65116	0	8.79121	19.5652	9.30233
43580	6.45161	16.129	13.1579	15.1899	9.09091	15.4639	8.06452	5.7377	34.6154	35.8974	20	7.5	16.4384	14.6341	0	16.6667	12.5	11.1111
44004	6.06061	13.0435	15.2542	13.4831	4	16.0377	2.73973	5.12821	27.5862	5.40541	9.09091	4.91803	11.6279	7.01754	12.5	13.3858	10	23.8095
44070	11.5385	11.6279	14.2857	14.8148	7.69231	10	6.36943	4.7619	16.6667	13.1579	9.375	4.7619	10.9756	7.57576	0	13.6364	14.0351	14.5161
44701	0	10.6667	19.1489	17.8082	5.88235	14.2857	2.08333	5.9322	7.40741	22.8571	17.6471	13.6364	12.1622	6.66667	0	13.0435	28.2609	9.7561
45197	7.14286	10.7527	25.7143	13.1148	0	18.1818	2.34375	4.7619	15.3846	25.7143	5.55556	13.1148	12.5	5.40541	33.3333	8.33333	14.0351	11.4286
45570	16.3265	15.2	24.7191	19.403	0	11.194	6.93642	6.07735	17.1429	29.3103	12.9032	19.0476	15.2381	19.1176	20	18.5185	23.9437	19.403
45606	5.76923	12.1951	14.7727	11.2069	8.10811	14.6341	4.11765	3.48837	12.5	30.3571	17.6471	8.69565	8	16.1765	26.6667	18.6207	13.8462	9.67742
45726	9.375	7.79221	18.5185	9.09091	3.7037	12.2642	12.5	5.92593	12.1212	8.33333	13.6364	13.7255	10.7692	11.2903	11.1111	11.7647	10	13.1148
45931	10	13.6364	26.5625	24.4444	3.33333	16.1017	4.7619	11.2426	33.3333	39.2857	0	18.9655	23.2877	11.4754	14.2857	23.1481	16.9811	24
47027	5.88235	7.69231	19.0476	13.7255	11.5385	14.1509	1.04167	7.57576	39.1304	29.4118	26.3158	9.80392	6.12245	3.77358	41.6667	19.5876	8.77193	5.26316
47030	9.52381	11.1111	26.9841	17.3077	7.69231	14.4231	1.02041	6.76692	22.7273	22.2222	15	9.43396	4	5.88235	41.6667	19.5876	12.5	11.8644
47327	10.5263	15	20.7547	33.8983	0	7.22892	1.92308	4.08163	32.3529	34.375	6.66667	22.7273	17.4603	10.2564	11.1111	12.1212	16.2162	19.0476
47753	0	8.4507	14.8936	3.84615	0	10.5882	4.46429	3.77358	19.3548	9.09091	0	3.63636	6.34921	7.89474	6.66667	6.25	9.09091	13.5135
47775	5.88235	25.9259	27.451	20.2381	21.2121	24.5283	10.6195	4.02685	28.5714	35.5556	13.3333	6.45161	13.8889	10.4167	9.09091	12.6316	16.6667	17.0213
47997	0	10.6667	9.83607	7.46269	3.57143	7.86517	5.03597	6.33803	23.0769	24.4444	8.33333	4.34783	9.67742	6.66667	0	12	8.16327	9.09091
48061	4.16667	8	27.2727	25.3968	6.66667	13	13.5417	3.57143	37.037	12.5	0	15.2174	11.7647	5.55556	10	12.3711	16.2162	27.027
48337	0	7.93651	27.451	11.5942	10	10.7143	4.42478	1.86916	18.5185	22.2222	14.2857	3.22581	11.9403	8.16327	16.6667	14.5631	12.5	20
48491	5.55556	1.26582	0	6.25	5.26316	8.33333	2.5	0.869565	0	14.2857	0	6.12245	1.42857	0	0	4.7619	6.66667	8.88889
48598	0	11.4286	18.1818	7.84314	0	11.7021	3.53982	2.18978	25.9259	17.0213	10.5263	4.44444	4.7619	5.76923	7.69231	10	8.57143	9.80392
48896	10	10.2564	15.7895	23.0769	8.69565	15.0538	6.15385	3.36134	8.33333	30	25	5.88235	8.77193	4.08163	0	18.75	10.6383	16.2791
49343	3.84615	5.31915	12.6582	13.75	3.125	5.30973	2.75862	5.88235	11.7647	20.9302	5	8.16327	10.9756	6.34921	0	12.605	10.6383	18.8679
49402	3.33333	6	2.98507	5.68182	5	8.52713	3.10559	2.15827	10.8108	9.09091	7.69231	6.77966	4.7619	4.47761	0	8.39695	4.08163	12.5
49573	5.55556	12.6582	18.6441	12.5	16.6667	12	1.63934	5.04202	28	17.5	11.1111	3.7037	13.7931	2.5	13.3333	12.5	9.52381	17.3913
49721	3.84615	6.84932	18.0328	13.9535	5.26316	6.17284	2.67857	4.42478	10	27.7778	14.2857	10.8108	8.10811	12	22.2222	12.2222	18.1818	18.75
49781	8.33333	6.32911	10.4478	13.1148	5.55556	10.8434	2.20588	1.76991	19.2308	26.4706	0	12	16.2162	9.25926	33.3333	10.3774	2.7027	12.963
51241	2.5	9.7561	17.0732	7.82609	8	8.84956	2.45399	4.14201	13.0435	13.1579	4.7619	6.25	3.40909	6.45161	18.1818	12.0567	9.43396	2.98507
51306	5.88235	8.43373	12	8.4507	11.3636	7.93651	0.574713	3.01205	13.7931	9.30233	5.26316	11.2903	5.20833	9.09091	8.33333	6.76692	3.44828	3.44828
51860	2	6.19469	27.4194	6.89655	5	9.34579	2.77778	5.40541	13.7931	20.7547	22.5806	6	5.21739	9.85915	12.5	11.5702	14.5161	10
51865	1.96078	11.0169	26.2295	8.23529	5.12821	13.8889	6.25	7.63889	20.6897	30.1887	13.3333	27.451	10	10.7692	6.66667	21.1864	26.1538	25.8621
52285	7.14286	3.94737	18.9655	13.6364	2.7027	12.2807	3.10078	3.14961	17.3913	25	0	20.8333	7.69231	9.61538	10	3.22581	7.84314	10.6383
52312	11.4286	11.5942	31.1475	28.5714	9.09091	15.4545	3.42466	5.51181	42.8571	33.3333	4.54545	16.6667	20	14.2857	11.1111	9	13.2075	15.6863
52326	2.77778	3.0303	12.5	10.1266	0	6.73077	1.45985	3.00752	10	18.75	0	8	2.7027	3.7037	14.2857	5.82524	3.44828	5.55556
52491	2.22222	9.27835	10.6667	8.10811	8.33333	10.1852	4.26829	5.46875	29.1667	23.0769	0	9.375	7.40741	4.22535	12.5	9.16667	5.76923	13.4615
52530	0	0	10.2564	6.25	0	5	5.33333	1.44928	19.2308	18.5185	5	5.88235	3.7037	9.09091	0	6.77966	15.7895	15
52591	4.87805	8.08081	28.0702	13.75	0	13.0841	6.25	5.19481	24.2424	30.4348	20.8333	13.2353	6.81818	10.6061	30	19.5312	20.7547	16.9492
52696	0	8.91089	13.1868	13.0435	0	13.1579	3.24675	5.67376	12.5	20	8.33333	4	3.125	3.0303	17.6471	13.9535	15.7895	11.4754
52786	9.375	22.4719	29.4872	25.5814	0	18.6916	6.84932	6.08108	38.7097	47.0588	15.7895	7.27273	14.8649	13.5593	18.1818	23.4043	33.3333	23.4043
53175	2.5	10.2273	9.67742	10	0	8.13953	3.42466	5.29801	10.7143	16.2791	0	6.25	8.69565	7.27273	0	5.94059	20.4082	20
53440	11.9048	9.80392	14.2857	15.4545	5.40541	10.1695	3.125	2.6455	20.5882	27.2727	10.7143	1.51515	4.34783	1.72414	23.0769	10.1351	6.77966	16.129
53593	28.5714	20	27.907	12.5	13.3333	17.6471	6.52174	9.78261	25.9259	50	15	21.5686	10.1695	12.5	44.4444	17.1875	23.4043	19.2308
53650	5.71429	8.10811	19.0476	8	0	16.1616	3.26797	3.125	18.75	34.1463	7.69231	7.27273	8.75	7.54717	7.69231	10.5769	13.2075	7.69231
53710	3.33333	4.70588	7.69231	3.8961	0	6.25	2.3622	1.43885	5	13.7931	6.25	2.7027	2.98507	0	0	3.44828	11.3636	5.71429
53851	0	5.12821	15.7895	4.91803	0	10.1852	3.15789	4.28571	13.6364	19.4444	0	7.5	7.24638	8.69565	9.09091	7.14286	7.69231	7.54717
53925	0	2.40964	12.7273	4.91803	0	4.42478	7.14286	4.6875	15	14.7059	0	7.84314	4.34783	13.6364	11.1111	4.7619	9.25926	18.3673
53933	2.7027	5.6338	18	6.66667	3.7037	7.95455	1.76991	0.952381	0	17.3913	0	7.89474	5.97015	6.81818	10	7.84314	7.89474	9.25926
54530	8.10811	17.0732	22.2222	27.6316	15.3846	11.5789	7.87879	9.375	17.2414	20	0	13.6364	16.6667	10.4167	25	22.1239	24.0741	23.3333
54833	0	13.0435	13.5593	11.5942	0	19.5402	4.34783	2.73973	12.5	22.7273	6.66667	8.19672	12.6761	15.9091	25	7.29167	18	23.5294
54845	10.5263	5.26316	7.54717	11.1111	0	14.4444	1.85185	2.91971	7.40741	18.1818	18.75	13.4328	8.10811	9.52381	18.1818	9.375	14.2857	14.8148
56280	0	3.84615	6.49351	6.66667	7.14286	10.9589	1.5625	2.63158	13.6364	18.1818	0	5.55556	3.22581	7.14286	16.6667	3.65854	10.6383	12.5
56443	22.5	27.7228	28.75	24.1071	6.06061	17.3913	10.2151	7.65027	35.7143	43.75	18.5185	13.5593	15.8537	25	11.1111	23.5714	19.697	26.4151
56622	10.2564	18.5567	38.2979	24.5098	8	13.4328	3.94737	11.1111	46.4286	34.375	0	12.6984	23.5294	12.9032	20	19.2982	20.3125	15.873
56868	0	10.5882	21.5686	12.3077	2.94118	11.215	4.06504	0.917431	9.52381	26.1905	0	7.14286	4.83871	5.12821	8.33333	14.8148	15.5556	9.61538
57916	11.1111	16.8224	42.4658	13.9535	15.3846	18.5484	9.42029	5.6962	36.6667	32.2581	28.5714	22.6415	18.6667	15	12.5	15.625	10.6383	19.1176
57931	0	6.55738	19.7368	7.52688	6.45161	7.25806	2.06897	1.91083	10.7143	12.8205	0	5.35714	5.06329	3.22581	14.2857	6.06061	12.5	7.69231
57953	4.16667	9.64912	16.1765	6.18557	3.57143	7.20721	2.29008	3.44828	16.129	20	8.33333	9.25926	5.26316	5.45455	0	8.33333	11.9048	8.82353
58176	10.7143	21.2121	41.3793	23.5294	14.2857	15.3846	10.9589	12.3288	29.1667	31.5789	38.4615	22.5	19.5122	22.0588	0	17.284	16.9811	18.4211
58594	15.7895	8.79121	24.5614	12.5	0	11.5789	2.75862	3.77358	7.69231	13.6364	13.3333	2.08333	5.88235	2.27273	20	12.931	9.30233	6.38298
59182	3.84615	13.4146	6.15385	14.5161	13.3333	12.5	5.7377	3.80952	25	28.9474	6.25	4.7619	12.7273	5.35714	0	11.236	7.69231	6.25
59598	6.89655	5.33333	16.6667	14.5833	0	5.81395	3.62319	0.854701	30	10	4.54545	11.9048	4.08163	8.88889	0	8.57143	5	3.33333
60728	4.34783	18	27.9412	12.6582	3.7037	15.3846	2.75862	7.05882	16.129	27.1186	3.125	17.2414	15.7303	8.19672	10	14.2857	9.80392	12.6984
60731	4.54545	18.5567	37.8788	20.2532	22.2222	19.1304	8.84354	10.5263	37.5	40.678	3.33333	22.807	17.2414	13.1148	40	19.6429	16	24.6154
60732	0	25.6757	22.807	13.4328	12	11.215	3.2	1.69492	19.0476	35.7143	13.0435	20.9302	13.6986	15.3846	0	14.6789	25.4902	24.4444
61781	2.63158	15.4762	29.5082	27.6923	3.7037	10.3093	7.59494	6.91824	33.3333	29.4118	4.7619	28.0702	15.625	23.5294	22.2222	23.5294	18.5185	20
62809	11.9048	6.42202	10.2941	7.69231	7.69231	13.6364	2.31214	5.78035	20	33.3333	0	9.43396	8.73786	10.7143	16.6667	8.94309	12.7273	7.8125
63043	4.34783	10.5263	28.7671	23.3766	5.55556	8.51064	3.77358	6.77966	31.8182	24.3243	27.7778	19.5122	8.57143	5.88235	20	8.43373	7.5	25
63059	3.57143	8.82353	12.5	5.26316	6.25	12.2951	3.84615	4.16667	17.3913	15.9091	0	8.62069	10.1124	13.2075	10	8	7.54717	10.5263
63729	2.77778	7	26.3158	16.6667	2.94118	13.4921	6.12245	1.29032	22.2222	29.3103	11.7647	8.16327	12.6582	22	13.3333	15.0685	12.069	14.5161
65680	3.7037	17.1717	25.3521	15.7303	21.7391	17.5439	5.38462	12.3188	50	54.5455	18.1818	22.449	25.6757	14.7059	0	26.0417	24.6154	22.6415
65788	4.34783	10.1266	14.9254	18.6047	9.09091	16.8317	2.25564	5.92105	34.375	29.7872	10	10	12.5	13.3333	0	16.4948	13.4615	24
66344	0	25	33.3333	16.4384	15.7895	19.4805	10.9244	5.51181	35.7143	40.5405	14.2857	17.3913	12.7273	2.77778	0	17.2043	14.8936	11.3636
66430	10.2564	4.28571	29.1667	11.2903	6.45161	15.6627	4.34783	4.46429	25	32.4324	6.66667	7.14286	6.84932	8.33333	16.6667	12.0879	11.4286	10.6383
66457	9.7561	11.1111	29.2308	8.82353	8.82353	17.284	5.50459	1.73913	20.8333	26.8293	5.88235	3.92157	6.32911	6.06061	8.33333	15.9574	14.6341	15.2174
67124	7.69231	40.678	37.7778	20	13.0435	17.8571	11.236	11.4583	33.3333	37.931	21.0526	23.913	18.3333	13.2075	44.4444	24.6575	36.6667	18.4211
68464	5.88235	18.75	22.7273	19.0476	4.54545	6.38298	4.34783	4.7619	45.8333	26.5306	20	21.5686	8	21.4286	21.4286	10.7143	22.9167	31.7073
70497	0	25.3968	18.6441	15.0685	11.7647	14.8148	8.16327	6.08696	32.2581	31.1111	4.7619	11.7647	13.6842	8.57143	0	24.1935	16.9492	20
70582	0	6.94444	11.3208	5.55556	6.66667	10.4651	4.06504	4.65116	17.3913	32.4324	7.69231	6.81818	7.35294	12.5	0	5.31915	9.30233	8.10811
72599	5.26316	5.68182	14.2857	7.5	6.66667	8.10811	4.67836	3.18471	27.2727	22.2222	14.2857	8.92857	4.5977	2.94118	0	4.58015	11.1111	7.69231
72902	2.32558	13.7255	29.7872	17.6471	5.71429	11.9048	2.84091	5.09554	28	21.1538	12.5	17.3913	13.9785	9.67742	4.16667	13.4454	8	17.4603
73052	5.88235	9.87654	20.6349	16.9231	6.66667	14.7826	8.82353	6.89655	27.5862	15.2174	0	11.1111	0	16	20	14.6789	15.7895	11.5385
73099	10	11.1111	18.4211	7.46269	14.2857	22.973	9.09091	15.2941	29.6296	20.5882	8.69565	23.8095	13.3333	7.31707	10	20.4819	11.1111	17.6471
74640	0	10	13.3333	7.14286	5.71429	7.14286	2.0979	3.14961	20.6897	13.7255	6.89655	5.76923	6.34921	1.78571	0	5.51181	9.375	5.76923
74802	12.1951	18.4783	13.1148	18.2927	17.6471	18	9.09091	13.0769	15	16.9811	20	11.3208	13.6364	12	21.4286	12.605	14.5161	10.8696
75637	0	11.4943	16.3934	11.9048	2.94118	13.913	3.64964	3.0303	25	15.0943	4.54545	8.16327	10	8.77193	25	9.57447	7.01754	15.5556
75846	2.7027	12.8571	22.9167	17.4419	4.34783	15.534	7.37705	5.7971	35	31.8182	15.7895	23.913	7.79221	8.16327	20	14.2857	18.3673	14.2857
75964	0	5.35714	12.1212	11.7647	0	9.57447	0	0	14.2857	11.4286	0	3.125	1.85185	0	20	8.13953	2.32558	7.69231
76610	7.14286	15.9091	28.3333	10.9756	8.82353	13.2075	4.57516	3.16456	21.7391	22.5806	8	12.2807	10.3896	8.33333	0	14.1593	10.6383	13.6364
76888	0	6.32911	16.0714	8.57143	4.34783	8.84956	0.719424	3.57143	5	19.5122	0	11.5942	7.40741	10.2564	5.88235	11.1111	11.1111	15.5556
77327	6.89655	19.5402	31.5789	14.4928	9.67742	10.7143	8.19672	8	26.6667	26.4706	20	36.0656	12.5	9.52381	25	18	28.3019	26
77489	20.5128	16.3636	22.7848	14.1509	17.8571	19.8113	27.6471	30.5195	18.1818	21.875	16.6667	24.2424	21.5054	19.6078	20	22.7642	27.2727	16.3934
78844	5	7.04225	21.8182	13.3333	9.09091	10.9756	2.45902	3.19149	24	28.5714	16.6667	10.8696	12.6984	6.52174	10	9.375	10	20.5128
79719	15.3846	14.5455	21.0526	9.61538	0	15.2941	5.71429	2.0202	35.4839	18.1818	10	19.5122	6.06061	15.3846	6.66667	9.09091	6.81818	6
80068	0	12.8571	17.8571	20.339	10	6.25	3.07692	4.86111	23.8095	24.3902	5.88235	8.47458	8.86076	3.125	10	12.5	17.6471	13.2075
80192	4.34783	11.4754	10.2564	18	5.88235	8.23529	1.16279	6.31579	33.3333	20	8.33333	10.6383	6.25	4.54545	8.33333	11.7647	14.6341	12.1951
80712	3.84615	6.25	10.5263	14.1176	13.3333	13.5922	1.97368	6.15385	10.5263	16.6667	0	4.08163	12.8571	2.27273	8.33333	8.88889	19.5122	12.7273
81105	0	14.0625	22.5	9.83607	0	8.10811	6.36364	3.06122	22.7273	4.34783	8.33333	4.65116	4.44444	2.43902	16.6667	4.44444	10.7143	17.0732
81494	3.57143	5.97015	27.0833	5.55556	0	8.98876	2.67857	2.88462	13.0435	14.2857	5.88235	0	3.44828	5.12821	0	7.5	10.2564	3.125
81625	9.09091	14.5455	25	12.5	7.14286	25.4237	4.9505	4.87805	32	50	27.2727	22.5806	22.6415	22.2222	14.2857	4.54545	17.2414	10.5263
82102	7.69231	1.06383	10.4167	4.34783	0	6.93069	2.17391	2.63158	4.16667	11.4286	0	1.75439	1.6129	0	0	9.30233	0	2.08333
83207	8	9.25926	23.2143	5.45455	7.69231	14.1026	7.54717	3.7037	17.8571	5.26316	0	16	5.7971	9.7561	28.5714	8.98876	16.6667	12
83331	0	6.84932	8.16327	4.83871	5.26316	7.76699	1.72414	0.8	0	17.0732	0	2.04082	3.37079	4.05405	6.66667	6.12245	2	2.08333
83439	0	1.36986	8.33333	1.66667	5.88235	6.25	3.7037	0.847458	15	14.2857	0	0	4.7619	3.22581	0	9.375	15	2.08333
83713	7.14286	2.63158	8.19672	4.16667	3.44828	10	1.88679	2.63158	11.5385	9.7561	0	2.27273	3.22581	3.57143	0	6.36364	14.7541	5.66038
84485	3.125	15.7895	18.6047	16.4179	12	13	5.9322	3.93701	41.9355	23.0769	8.33333	10	11.5942	10	0	8.51064	6.66667	14.2857
84568	0	10.3448	16.9811	16.129	7.14286	14.4737	7.37705	3.1746	35.1351	25	5.88235	13.3333	10.2564	7.89474	23.0769	12.0482	15.625	14.2857
85390	17.2414	11.1111	17.1875	15.4762	0	13.2743	5.23256	3.59281	23.8095	28.5714	9.52381	19.2308	16.4384	8.33333	25	9.73451	29.4118	21.2121
85646	0	11.6883	18	15.3846	8.69565	9.47368	6.52174	1.38889	37.037	40	18.1818	8.16327	7.35294	9.30233	9.09091	11.828	17.5439	20.8333
86164	3.0303	13.75	26.4706	28.5714	11.5385	21.4876	8.02469	13.1034	21.4286	40.9836	28.5714	46.2963	7.05882	31.25	33.3333	21.1864	34.6939	56.4516
86173	6.06061	14.8148	21.6216	13.0435	7.14286	13.6752	3.10559	6.33803	19.2308	15.7895	14.2857	10.1695	6.0241	11.4754	18.1818	17.3554	18.75	19.0476
86576	7.40741	17.3077	22.0588	15.9574	0	11.3208	6.50888	6.16438	25.9259	24.4444	18.1818	9.09091	14.5833	8.77193	11.7647	14.5299	11.7647	11.2676
86860	4.16667	16.25	21.5385	11.6883	12.5	11.9266	6.53595	5.76923	25	31.9149	8.69565	15.0943	14.7541	10	13.3333	12.7119	13.5135	22.7273
87043	10.5263	4.83871	11.9048	19.1176	11.1111	9.7561	6.25	3.47826	17.8571	33.3333	13.3333	25.4902	9.25926	12.1212	10	19.7183	16.2791	6.89655
87274	4	5.12821	15.5172	9.7561	0	8.60215	0.884956	2.72727	12.9032	25	7.14286	0	4.61538	7.46269	25	6.89655	8.51064	6.38298
88140	6.06061	8.64198	11.7647	7.36842	3.57143	13.5922	3.31126	0.641026	25	19.5652	3.125	8.77193	2.91262	0	0	5.30973	7.54717	3.57143
88718	0	6.38298	12.1951	10.6383	3.33333	9.82143	3.26797	2.17391	15.1515	18.1818	12.5	1.69492	3.26087	3.22581	14.2857	5.94059	8.33333	8.19672
88844	3.84615	8	13.7255	14.6667	3.57143	12.1212	5.46875	4.23729	17.2414	22.449	4.7619	8.33333	12.1622	1.92308	18.1818	14.1026	12.5	10.8108
89320	3.44828	10.5882	17.6471	15.625	0	9.90099	2	5.03597	23.5294	11.6279	11.7647	9.67742	9.67742	9.52381	7.69231	9.09091	15.2174	8.33333
89708	5.55556	9.2437	10.2564	11.236	3.33333	7.93651	1.28205	1.28205	12.5	14.2857	0	5.76923	8.77193	5.55556	22.2222	5.64516	11.7647	17.2414
90413	2.5641	8.25688	24.0741	9.90099	8.10811	8.84956	4.19162	3.7037	25	25.5319	0	3.0303	10.8434	3.22581	23.5294	6.74157	9.23077	2.22222
90763	20.6897	25.3165	50	16.9231	16.6667	21.6495	13.1579	17.6	50	37.1429	30	16.9811	12.1622	18.1818	22.2222	22.9167	25.9259	26.7857
90850	26.6667	21.5054	33.3333	20.2381	17.5	30.4762	23.7179	20.4225	9.375	26.4151	12.9032	22.6415	22.7848	40.4762	16.6667	28.4615	22.4138	21.6667
91001	0	4.5977	16.6667	10.1266	4.34783	11.3402	0.680272	2	17.2414	16.129	0	1.75439	7.57576	0	30	9.18367	6.97674	6.66667
91230	8.10811	20.9091	38.3721	17.5824	6.25	18.1034	8.74317	7.34463	20.5882	24.1379	8.69565	18.3333	13.0952	8.19672	13.3333	19.8473	14.0351	21.4286
91375	7.89474	13.0841	13.0435	11.1111	0	10.9375	5.46448	6.70391	22.7273	20.5128	10	8.57143	5.06329	9.23077	12.5	3.80952	13.6364	12.6582
91792	5.71429	5.68182	12.5	7.77778	0	6.45161	6.21118	3.42466	19.3548	30.5556	7.69231	2.8169	5.81395	8.62069	0	10.4	12.1212	7.8125
91858	2.5	12.1212	19.2771	20.5882	3.7037	11.4504	5.625	6.62651	22.5806	34.0426	14.2857	12.5	9.18367	13.3333	7.14286	8.75912	24.0741	12.5
92042	0	6.30631	13.2353	10.2564	0	8.66142	2.23464	2.39234	0	8.16327	4	9.09091	7.89474	10	21.4286	7.8125	13.1148	7.57576
92629	5.12821	14.8148	11.7647	8.60215	4.54545	7.47664	3.94737	3.8961	17.2414	15.6863	0	7.01754	10.8108	12.963	9.52381	9.90991	4.54545	9.61538
92704	3.44828	4.05405	12.5	9.67742	0	7.84314	7.20721	2.34375	25.9259	8.88889	0	6.38298	4.83871	9.80392	6.66667	11	13.0435	8.88889
92873	5.55556	15.9574	20.6897	12.9032	4.16667	22	9.77444	8.66142	33.3333	31.1111	8.33333	19.1489	12.1951	12.2807	27.2727	17.094	14.5833	11.1111
93032	0	8.88889	14.8649	11.6071	2.63158	8.33333	1.64835	2.84091	25.8065	15.9091	12	5.88235	9.67742	15.1515	6.66667	8.69565	8.82353	8.62069
93050	0	10.3448	18.4615	13.7255	0	11.4943	1.0989	2.85714	15.7895	27.5	0	7.14286	10.4478	6.81818	0	11.5385	9.25926	11.3208
93166	0	6.04027	16.3462	7.92079	8.16327	9.45946	3.15315	5.26316	17.6471	12.069	0	7.24638	12.9032	4.16667	15.3846	7.46269	6.84932	10
93290	4.34783	14.9123	25.2874	20	5.26316	20.9302	7.60234	8.16327	27.5862	26.087	5.26316	12.069	10.3093	9.23077	15.3846	15.0327	16.9231	16.4179
93547	6.89655	12.3457	16.0714	8.86076	8.33333	8.91089	2.89855	2.61438	20	18.75	12.5	4.54545	1.6129	8	15.3846	12.1212	12.2807	7.40741
93778	14.2857	12.3894	17.3077	13.9241	12.1212	12.6866	3.57143	8.05369	45.4545	40.4255	11.7647	20.8333	11.7021	9.25926	28.5714	14.9533	21.6216	15.5172
93999	6.66667	15.9574	18.8679	11.3924	0	16.3636	3.7594	2.27273	23.0769	20	8	7.84314	10	8.62069	0	16.3636	12.9032	10.2041
94007	0	18.2796	20.339	5.06329	0	11.215	1.50376	2.20588	12	12.1212	0	3.92157	5.88235	5.17241	0	10.8108	7.8125	10
94249	3.57143	9.47368	9.43396	9.21053	3.84615	14.2857	4.20168	4.06504	4	14.2857	3.0303	4.25532	5.71429	4.44444	15.3846	13.7615	9.09091	16.6667
94477	2.77778	10.9589	7.40741	18.0723	0	9.25926	4.83871	5.11364	17.2414	30.9524	7.14286	10.4167	3.37079	12.5	10.5263	8.33333	18.3333	18.0328
94865	0	12.1951	27.5862	6.59341	6.25	12.1495	5.67376	2.5	14.2857	23.5294	16.6667	9.52381	8.82353	6.81818	14.2857	12.7273	5.66038	16.9811
95056	0	10.9375	17.3913	7.93651	4.34783	13.5922	4.02685	0.735294	18.1818	25.8065	0	12.766	6.81818	3.27869	5.88235	8.41121	22.9167	10.6383
95713	12.5	13.4615	40	25.4902	10	22.093	7.69231	4.95868	32	27.5862	6.66667	8.88889	14.7541	7.69231	16.6667	14.7368	15.7895	14.8936
95736	5.55556	13.4328	36.5079	25.2874	3.33333	22	4.25532	5.14706	24.1379	37.5	0	18.6441	13.6986	11.9048	0	11.3208	23.8095	12.1622
95871	6.66667	17.4419	29.6296	19.6721	5.55556	17.4312	7.08661	7.53425	11.1111	36.6667	0	9.7561	13.5593	12.2807	9.09091	14.1304	20.4082	26.087
96761	8.33333	13.7931	25	15.6863	6.25	26.4151	6.31579	10.1124	25	27.5862	13.3333	8.57143	12.2449	8.82353	25	14.0625	23.2558	16.6667
97184	0	1.33333	6.34921	5.12821	0	9.09091	1.48148	2.65487	4.54545	11.6279	16.6667	2.12766	3.94737	3.125	0	6.36364	5.45455	6.38298
97587	0	4.6729	13.8462	12.6214	5	12.5	2.73973	6.17284	10	20.4082	4.34783	1.66667	4.3956	8.19672	0	11.8182	11.7647	10.2041
98325	7.69231	8.51064	21.5385	17.4419	4.54545	11.811	3.01205	2.73973	22.5806	20.5128	6.25	9.67742	5.47945	7.14286	36.3636	11.8519	7.93651	17.6471
98470	9.375	16.6667	28	21.4286	3.22581	10.5263	6.09137	3.92157	22.2222	22.9167	8.69565	7.46269	11.9048	8.92857	7.14286	12.381	15.6863	8.77193
98705	3.0303	4.54545	13.5593	11.6883	0	9.80392	2.46914	0.662252	5	14.2857	4.7619	10.9091	7.89474	3.92157	27.2727	7.01754	5.45455	9.375
98885	0	19.3182	26.1538	14.6667	0	13.9785	2.8777	2.63158	18.9189	22.0339	6.25	21.1538	9.87654	13.8889	12.5	10.8696	15.625	10.1695
99220	6.66667	8.98876	22.4138	13.6364	6.89655	14.1414	3.7594	4.25532	28.5714	16.3265	0	8.47458	13.75	16.6667	16.6667	15.3846	23.4043	20.4545
99930	0	14.0187	27.3973	18.9474	2.63158	14.1593	6.41026	6.50888	37.5	21.4286	16.6667	11.2903	7.14286	14.5161	21.4286	15.9091	13.4615	12.069
100038	0	15.0943	23.2877	11.5385	3.57143	15.8333	5.32544	3.75	11.5385	22.2222	0	5	4.87805	3.27869	0	10.9375	21.7391	25.9259
102390	0	5.43478	9.72222	14.4578	4.54545	5.20833	1.84049	2.77778	12.5	9.43396	25	3.57143	4.05405	6.66667	0	7.54717	11.2903	7.27273
102638	4.7619	9.90099	16.6667	10.6061	19.0476	10.5769	5.59006	4.96454	13.8889	7.69231	0	8.16327	6.57895	8.69565	8.33333	10.2804	6.12245	17.1429
103017	0	8.47458	17.3913	7.54717	0	11.4754	1.76991	2.35294	16.6667	25.7143	7.69231	4.7619	0	4.7619	33.3333	6.17284	13.9535	4
103190	4	11.1111	10	12.3288	8	10.6195	6.2069	4.20168	28.125	17.6471	6.66667	3.92157	9.83607	6.97674	16.6667	15.5172	10.8696	10.4167
103402	2.63158	5.55556	14.7059	5.88235	6.25	9.41176	2.14286	4.54545	20	12.5	5	13.4615	9.67742	4.54545	0	12.5	4.65116	5.66038
103574	12.8205	8.03571	26.3889	12.3596	5.40541	15.8333	5.33333	8.22785	18.1818	23.2558	5.26316	10.6061	7.40741	21.4286	27.2727	12.1495	16.9811	22.9167
104046	2.85714	6.12245	15.7143	13.253	3.0303	8	6.0241	3.61446	25.8065	17.3077	17.6471	10	3.7037	12.6984	10	6.95652	6.38298	14.0351
104084	2.85714	7.33945	14.2857	15.5844	3.33333	8.52713	3.7037	3.08642	19.5122	14.6341	5.26316	13.1148	6.38298	11.4286	8.33333	5.26316	3.92157	21.5686
104088	5.88235	4.54545	10.8108	11.1111	6.25	8.87097	4.34783	5.03145	5	12.1951	5.55556	8.33333	4.16667	4.22535	0	5.12821	3.63636	9.43396
104408	32.1429	28.4211	38.5965	23.4043	14.2857	40.6593	29.2683	25.6579	35.4839	45.7143	17.6471	31.3725	37.8378	39.4737	33.3333	39.4737	34.0426	32
104435	10	19.1489	22.449	25.8824	7.14286	25.8427	13.5593	6.97674	31.4286	33.3333	27.2727	20.4082	14.4928	11.6279	50	12.381	11.6279	21.0526
104465	9.67742	17.2043	40.8163	17.9487	6.66667	27.0588	8.06452	3.10078	45.9459	40	29.1667	14.0351	19.697	16.6667	11.1111	12.931	16.2162	20.5128
104727	6.89655	12.381	28.3582	24	8.57143	19.1667	6.53595	12.5874	50	29.7872	22.7273	15.942	7.95455	9.09091	7.14286	21.2121	19.6429	13.1148
105555	8	21.0526	39.5349	16.6667	6.66667	11.9266	18.3673	12.3967	13.8889	16.2162	5.55556	4.16667	6.06061	17.0213	37.5	30.6931	23.913	17.0732
105646	5	8.10811	20.7547	21.5385	0	14.5631	4.37956	6.61765	16.6667	29.4118	5	10.4167	15.7895	7.01754	10	8.08081	10.2564	14.5833
105921	0	8	13.5593	15.6627	12	11.7647	4.79452	2.22222	35.4839	22.7273	15.7895	10.5263	6.45161	2.04082	12.5	10	11.3208	18.6441
105974	3.33333	5.19481	4.25532	8.92857	7.69231	12.2642	1.65289	2.83019	13.3333	21.6216	6.25	9.09091	7.8125	3.63636	12.5	9.7561	6	3.7037
106127	0	6.59341	1.85185	4.6875	5.88235	7.75862	3.05344	1.47059	15.7895	24.4898	0	7.54717	9.45946	1.69492	0	12.5	9.7561	13.4615
106268	3.57143	9.45946	11.1111	17.5676	9.52381	14.1414	5.69106	2.27273	33.3333	21.0526	0	8.51064	8.57143	7.31707	0	14.2857	8.33333	7.27273
106743	5.26316	11.4286	24.4898	17.284	10.3448	20.6897	5.44218	3.92157	16.6667	17.1429	6.66667	8.57143	9.33333	10	0	19.7674	20.6897	11.5385
107180	18.75	20.7207	32.8125	26.087	16	14.2857	13.8686	9.02778	45.4545	20	13.3333	18.75	20	14.5161	0	18.1818	23.6364	24.1379
107476	3.33333	10.7843	18.8679	10.1124	0	11.5385	1.85185	1.71429	19.2308	15.3846	4.34783	7.24638	4.3956	11.1111	14.2857	11.8056	18.3333	9.83607
108568	0	2.10526	6	5.55556	6.06061	10	1.26582	2.66667	11.1111	13.3333	0	4	5.19481	2.32558	0	3.61446	14	11.3208
108870	2.77778	6.93069	14.8148	7.04225	0	5.82524	2.8777	4.05405	13.0435	8.88889	5.26316	10.2564	3.33333	1.92308	0	5.66038	6.25	11.4754
109043	0	9.30233	19.2308	6.0241	7.14286	8.40336	1.63934	4.65116	32	20.4082	4.7619	8.19672	14.4928	11.9048	7.69231	11.6505	12.766	5.55556
109128	0	4.65116	14.2857	12.1212	6.66667	7.61905	1.75439	1.30719	16.6667	7.5	5.26316	4.54545	10.7143	9.30233	7.14286	11.1111	11.1111	7.27273
109465	10.3448	11.7647	26.5306	17.9104	4.7619	13.7255	6.92308	3.59712	40.9091	19.1489	15	15.3846	6.84932	9.80392	25	15.6863	2	19.2982
109487	10	10.5882	27.2727	32.4675	0	12.1212	5.7377	3.96825	31.8182	18.4211	5.26316	23.5294	11.9403	13.2075	12.5	13.8298	20.4545	19.2982
109527	12.9032	10.9589	24	9.09091	0	13.7931	4.58015	2.6087	16.6667	10.8108	3.84615	6.25	5.95238	4.25532	0	10.7143	5.40541	7.84314
110425	4	12.6582	18.1818	7.24638	8	17.1053	4.8	4.7619	18.1818	24	26.6667	13.9535	11.1111	8.88889	37.5	20.6897	18.75	14.5455
110717	5.26316	25	42.5	16	8.33333	28.5714	3.52941	12.6437	51.7241	37.5	15	13.3333	19.6429	12	41.6667	20.2381	17.8571	23.6842
110786	8.10811	7.76699	16.6667	11.3636	11.1111	6.50407	4.81283	2.7027	13.6364	23.7288	6.66667	7.14286	6.54206	1.63934	30	12.5874	10.7143	13.1148
110800	10.8108	4.16667	14.8649	7.03125	8	8.06452	4.52261	3.14136	12.5	17.8571	6.66667	4.16667	9.90991	4.61538	9.09091	14.1791	12.2449	12.3077
111327	11.7647	8.97436	15.6863	20	8.57143	15.5963	3.10078	1.53846	9.52381	25.4902	5.88235	5.45455	7.04225	9.09091	8.33333	14.0187	6.97674	16.9231
111400	0	4.54545	8.16327	12.7273	3.7037	5.47945	1.76991	1.02041	18.5185	11.1111	0	3.44828	4.54545	2.32558	15.3846	4.30108	10	10.3448
111794	6.66667	10.6667	25.3731	15.0538	0	16.9811	2.83688	2.98507	22.2222	32.3529	4.7619	12.2807	21.5054	10.6383	20	12.5984	10.3448	17.4603
112160	0	7.29167	12.069	6.45161	0	11.6071	2.17391	0.684932	17.2414	10	0	8.16327	8.47458	0	20	6.86275	7.69231	2.38095
112604	3.7037	9.27835	29.2308	11.2676	7.14286	14.9533	3.67647	6.71141	21.9512	24.3243	18.1818	12.963	13.7255	8.92857	25	21.3115	17.3077	15.2174
112653	7.69231	3.80952	21.3115	9.09091	14.2857	15.1515	2.75862	4.41176	24.1379	25	14.2857	5.35714	9.87654	9.25926	0	14.8438	5.17241	16.6667
113259	10.3448	17.7778	26.0274	22.619	11.1111	16.1538	5.58659	4.82759	15.3846	22.7273	14.2857	9.61538	5.12821	6.89655	0	14.1667	17.6471	25
114301	10.4478	18.9873	40.8696	24.8227	21.9512	24	18.1416	14.8472	33.3333	41.3333	10	21.7391	19.1919	20	24	24.3094	20.7317	21.8391
114417	0	7.69231	18	6.57895	5	11.1111	1.73913	2.5	36.8421	35.7143	6.25	10.8696	2.77778	2.27273	16.6667	13.8298	14.6341	23.8095
115004	5.88235	12.037	27.1429	14.2857	7.69231	13.7615	2.8777	7.38255	21.875	43.75	6.66667	4.54545	14.2857	10.8696	23.0769	15.3846	25.9259	14.8936
115538	8.10811	29.7297	28.3333	23.2877	14.2857	18.1102	7.64706	8.44156	32.2581	40.9091	11.1111	20.8333	16.4384	18.3333	11.1111	19.685	18.75	16.6667
115795	6.06061	3.22581	16.6667	8.43373	3.33333	14.8148	2.85714	1.74419	8.33333	10.6383	4.54545	9.52381	3.65854	5.66038	20	9.09091	1.92308	8.92857
116090	0	11.6279	18.3673	18.3099	13.3333	8.97436	4.7619	3.0303	17.8571	24.2424	23.5294	4.54545	13.1148	6.97674	0	9.78261	16.3265	2.85714
116347	2.5	15.9091	34.7826	20.6522	7.31707	16.2602	5.55556	7.18232	38.4615	39.2157	11.1111	18.3333	12.2222	12.5	16.6667	17.6471	15.5172	12.963
116670	0	8.10811	19.0476	10.9589	4.54545	10.3448	2.83688	3.125	20	20	12.5	10.2564	6.45161	2.63158	11.1111	11.1111	10.4167	12.1951
116755	0	12.3596	25.3968	19.6429	22.2222	6.41026	4.28571	2.23881	15	24.4444	4.7619	6.38298	8.82353	7.54717	8.33333	7.77778	12.2449	13.3333
117461	4.34783	3.125	11.6279	9.43396	3.57143	8.64198	4.16667	4.12371	7.40741	13.8889	11.7647	5.12821	1.5873	0	20	5.40541	14.7059	11.1111
117776	7.14286	19.2308	26.6667	42.1053	14.2857	12.6316	14.7059	15.3285	53.3333	26.3158	14.2857	29.4118	16	30.7692	41.6667	20.6186	38.8889	41.3043
117829	9.52381	9.72222	12.5	16.9492	6.66667	9.87654	6.54206	4.12371	27.2727	19.4444	0	8.47458	5.97015	8.16327	0	6.66667	7.8125	13.0435
118442	0	11.25	13.8462	10.4651	5.88235	10.3448	5.12821	3.37838	8.82353	16.6667	18.75	3.50877	3.40909	3.50877	9.09091	9.32203	6.66667	13.7255
118748	2.22222	4	12.5	7.05882	5.12821	10.1695	2.43902	4.34783	6.66667	16.2791	3.84615	7.14286	6	2.38095	0	7.31707	8.77193	8
119051	4	5.81395	12.5	5.20833	4.16667	10.4348	6.21118	4.16667	9.375	13.3333	8.69565	3.27869	11.1111	9.52381	0	9.56522	14.5455	16.0714
119238	2.63158	12	27.7108	20.9524	12.7273	20.1835	10.8108	12.3529	31.8182	29.2683	33.3333	18.1818	13.9535	4	9.09091	16.5289	27.4194	7.54717
119521	5.71429	14	25.5319	21.7949	9.52381	16.3636	5.91716	6.16438	46.1538	18.1818	8.33333	21.4286	15.8537	13.7255	19.0476	15.5172	19.2308	16.3636
119632	0	5.10204	11.8644	7.05882	3.0303	5.50459	4.34783	3.97351	13.7931	18.1818	9.52381	3.125	2.40964	5.45455	10.5263	2.52101	12	10
119955	10.3448	11.9048	27.0833	10.5882	7.40741	14.8936	6.61765	6.66667	17.6471	30.7692	14.2857	12.2449	15.2778	8.51064	10	19.0909	14	13.5593
120604	4.16667	12.8205	34.6154	15.625	5	22.449	8.94309	4.6729	47.619	13.1579	21.4286	8.10811	17.7215	7.14286	26.6667	16.6667	6.06061	19.5122
120901	6.06061	2.85714	23.2558	11.2676	3.0303	4.71698	7.38255	1.83486	13.1579	17.0732	4.16667	5.12821	12.7907	6.77966	25	12.844	10.5263	11.6279
120937	6.25	12	7.31707	5.40541	10.7143	5.88235	3.4965	3.50877	13.7931	18.4211	5	8.88889	7.69231	5.55556	0	5.43478	4.44444	17.0213
122081	13.7931	7.76699	17.8082	11.5385	12.9032	7.92079	1.31579	1.25786	14.2857	20.8333	10	11.1111	12.5	3.50877	12.5	10.101	16.3265	8.06452
122303	0	7.59494	15.7303	7.31707	5.26316	7.5	5.78035	1.89873	25.7143	6.25	0	8.51064	3.33333	4.6875	7.14286	13.0841	3.1746	7.54717
123495	5.55556	3.73832	9.09091	10.2564	0	11.5044	5.88235	3.07692	13.3333	17.0213	4.7619	13.7931	5.49451	6.45161	0	5.26316	10.2041	3.125
123541	0	5.37634	11.5385	6.89655	0	11.4035	4.44444	1.53846	20	19.1489	5.55556	10.3448	6.75676	8.16327	27.2727	4.7619	10.4167	4.08163
123590	21.875	18.75	26.8657	22.3684	8.82353	24.0964	33.9806	44.5455	52.1739	26.6667	21.0526	22.5	15.625	21.2766	16.6667	23.3333	28.5714	22.449
124665	6.66667	12.3457	14.0625	13.4328	0	9.7561	1.49254	1.41844	17.3913	27.2727	5.88235	4	7.04225	6	11.1111	7.44681	4.65116	11.2903
125108	0	16.1765	26.6667	11.1111	9.09091	9.52381	5.7377	10.119	26.3158	21.6216	17.3913	10.6383	13.8462	12.5	9.09091	18.5567	13.2075	21.1538
125275	0	3.40909	13.4328	6.97674	2.94118	10.8911	2.20994	6.25	20.8333	18.9655	7.40741	7.14286	9.375	0	0	16.0714	17.1429	5.88235
125694	0	10.3448	18.3673	16	4.54545	11.9658	4.61538	3.125	24.1379	33.3333	20	20	12.0482	13.2075	18.75	8.84956	11.3208	16.6667
126074	0	9.375	18.3099	12.6437	4.16667	9.43396	4.79452	3.46821	32.5	27.0833	8.33333	1.92308	8.69565	8.77193	11.1111	11.1111	20.7547	13.3333
126360	16.129	22.3881	32.6087	23.3333	8.33333	13.7931	11.2903	12.2449	17.3913	36	14.2857	26.1905	23.5294	4.54545	35.7143	13.8889	25.5814	17.5
126369	10.7143	23.8806	25	23.6364	15.1515	16.3636	20.4918	18.75	20	35	17.3913	39.4737	25	12	23.0769	21.7391	25	38.4615
126693	0	4.93827	4.91803	4.10959	0	9.09091	2.0979	0.714286	12	8.69565	0	3.7037	4.47761	0	5	5.50459	8.06452	2.08333
126808	0	4.44444	3.22581	5.88235	3.33333	5.31915	0	2.08333	11.7647	4.25532	9.09091	0	2.0202	1.69492	6.66667	6.14035	5.66038	7.01754
126831	3.0303	10.2041	15.2542	17.4419	14.8148	12.6316	2.42424	4.375	35.7143	25	30	5.08475	11.2245	5.45455	6.25	10.5263	14.8148	9.52381
126912	2.5641	2.47934	11.3924	10.5263	7.14286	7.84314	1.78571	3.10559	7.40741	23.8095	10.5263	6.06061	2.46914	3.1746	15.3846	7.5	10.4478	7.14286
126978	3.7037	4.0404	17.3333	8.04598	8	8.62069	5.95238	4.92958	20	18.4211	6.66667	8.33333	6.34921	1.66667	7.69231	5.60748	12.069	10.4167
127041	0	7.14286	20.7547	4.05405	0	15.9574	4.51613	3.93701	16.6667	21.4286	0	1.88679	7.40741	7.84314	0	9.21053	11.6279	8.69565
127353	0	6.08696	6.66667	7.40741	3.0303	10.8696	3.94737	4.43038	9.52381	17.3913	4.16667	7.14286	10.2273	4.7619	0	9.09091	12.5	14.2857
128042	17.6471	12.6316	25.641	15.5556	13.3333	20.5882	12.8205	11.2583	33.3333	22.9167	15.3846	14.5455	19.5122	16.6667	12.5	14.2857	13.4328	18.4615
128124	16.6667	11.3402	19.3548	8.98876	12.5	12.6214	6.45161	3.22581	21.4286	7.14286	20	12.2807	12.9032	7.31707	0	6.18557	10.3448	14.7059
128253	9.67742	12.766	21.7391	16.6667	8.69565	10.2041	2.7027	5.69106	20	24.4444	4.7619	24	14.0625	29.7872	10	17.6471	25.9259	23.2558
128466	7.69231	9.09091	20.2703	14.8515	9.09091	11.8644	3.38983	4.7619	37.037	27.907	7.69231	9.52381	14.8649	8.10811	16.6667	11.6071	20	9.09091
129052	6.25	5.95238	17.1875	7.31707	3.57143	5.55556	6.96203	1.97368	29.0323	15.625	0	7.84314	5.68182	11.5385	7.14286	7.91367	16.1765	10.5263
129098	3.57143	10.8696	18.3333	15.3846	10.7143	5.08475	6.62651	10.989	32.3529	22.5806	4.7619	7.69231	12.6316	5.45455	30	11.4754	20.3125	10.4478
129712	2.27273	6.42202	15	11.7647	6.06061	11.6279	1.92308	1.5625	16.129	16.6667	8.33333	3.22581	9.89011	10	13.3333	3.47222	9.23077	5.40541
130046	0	5.7971	14.8936	12.069	0	9.09091	4.31034	0.862069	14.8148	15.1515	5.55556	3.0303	4.83871	14.5833	7.69231	5.95238	9.09091	11.7647
130226	0	6.25	18.1818	15.942	0	13.2653	1.76991	3.10078	25.8065	24	11.1111	11.8644	6.84932	7.84314	0	15.3061	26.8293	11.5385
130335	2.94118	11.5385	16.1765	13.1313	0	13.1579	2.42424	7.22222	22.7273	21.2766	0	5.66038	6.66667	1.75439	5.88235	8.10811	7.93651	14.5455
130343	3.33333	9.90099	26.4706	16.129	0	13.913	3.65854	7.14286	33.3333	21.7391	11.5385	7.69231	11.4943	8.77193	11.7647	14.4144	8.19672	22.2222
130961	4.54545	5	19.2308	8	15	9.63855	0	1.69492	27.2727	13.5135	6.66667	4.25532	8.57143	4.65116	8.33333	6.17284	9.09091	7.89474
131246	5.88235	7.86517	11.3208	10.4478	12.5	10.1695	0.584795	4.08163	25.9259	12.1951	0	5	9.21053	8.33333	0	9	6.66667	6.25
132301	2.32558	15.4639	23.8095	21.1538	5.88235	17.3554	5.08475	3.72671	20	26.6667	3.33333	7.69231	10.1562	6.55738	18.75	20.3252	13.7931	16.9492
132963	0	11.1111	23.2143	17.5	4.34783	25.8427	7.2	6.03448	50	35.7143	26.3158	13.6364	12.5	10.4167	50	10.1695	33.3333	22.5
133444	2.94118	10.3896	17.3077	18.1818	0	17.2043	8.8	6.61157	27.2727	24	11.7647	12.069	13.3333	8.51064	17.6471	7.5	18.4211	23.913
133573	2.43902	8.24742	7.40741	8.23529	4.16667	9.43396	1.47059	1.3245	7.14286	13.6364	0	0	13.75	1.88679	0	9.18367	4.44444	8.51064
134278	3.84615	9.18367	18.0328	12.9032	11.1111	14.4144	3.8961	0.617284	26.4706	27.907	7.69231	4.6875	13.2353	8.69565	16.6667	14.4	11.2676	18.6047
134635	4.7619	1.36986	11.5385	7.69231	0	3.61446	3.57143	2	29.6296	16	0	9.30233	3.1746	6.97674	6.25	4.9505	9.67742	8.69565
134765	4.54545	10	21.4286	14.4928	8	15.1899	1.6129	2.29008	26.6667	21.4286	17.6471	12.7273	6.66667	15.2174	12.5	8.64198	8.16327	17.0732
135565	5	10.6667	19.2308	14.9254	13.3333	6.49351	7.47664	2.45902	39.2857	30.5556	5.55556	7.14286	11.2903	6.25	11.1111	12.0879	15.7895	15.9091
135634	3.84615	10.9375	11.8644	17.9104	0	12.6316	3.96825	3.7594	41.1765	17.6471	20	10.6383	14.7059	12.766	0	14.4068	4.7619	9.80392
135714	10.5263	13.6986	21.2121	18.3099	0	23.0088	5.92105	6.80272	33.3333	35.2941	9.09091	11.1111	15.1515	10	25	22.1374	14.2857	9.43396
135779	2.94118	13.5135	15.2542	18.6047	5.26316	18.9189	8.49673	7.84314	43.75	23.8095	8.33333	11.9403	13.9241	6.77966	0	17.5439	11.2903	15
136009	5.76923	3.8835	14.2857	10	6	9.48276	5.6701	5.59006	28.5714	16.9811	4	19.0476	6.48148	6.84932	5.55556	13.1387	12.7273	11.2676
136019	4	3.84615	14.2857	15.3846	10.2041	13.7097	4.10256	4.81928	32.2581	26.7857	7.14286	15.625	8.33333	6.84932	11.1111	13.3803	6	16.1765
137101	6.89655	7.69231	10.6061	8.69565	0	13.9535	6.66667	3.3557	20.5882	11.6279	5.71429	13.0435	7.93651	10	12.5	7.95455	12.5	25
137325	9.09091	10.2273	33.3333	17.3913	0	14.6067	2.27273	4.61538	23.0769	31.9149	14.2857	7.14286	3.125	7.40741	0	12.3711	29.2683	16.3265
137549	3.0303	5.60748	12.9032	9.43396	9.09091	9.16031	2.22222	2.31214	12	26.1905	8.69565	10	8.88889	9.52381	4.54545	14.7826	4.34783	15.3846
137642	0	13.5135	16.3636	6.66667	5.26316	14.8148	1.3245	2.72727	24	28.9474	0	8.16327	8.77193	6.38298	5.88235	17.0732	17.5	13.0435
137707	3.0303	10.4167	23.5294	13.8614	12.5	11.8644	3.10078	5.98802	21.875	21.0526	11.7647	5.76923	7.14286	9.25926	40	12.2642	13.2075	10.1695
137970	6.89655	11.9266	29.5775	13.5417	7.69231	17.1171	5.35714	5.64972	10.7143	28.3582	0	10.9091	6.09756	6.25	14.2857	10.2804	21.875	14.0351
138542	0	18.6047	29.7297	22.9885	9.67742	23.1405	6.94444	2.8777	25	29.4118	20	13.5593	15.3061	18.9655	20	14.9606	20.7547	27.5862
140803	6.66667	1.2987	8.16327	9.33333	0	9.48276	0.833333	4.42478	13.5135	1.92308	4.54545	3.92157	5.71429	0	10	3.125	8.88889	10.5263
141009	6.06061	7.40741	11.8421	11.9565	3.84615	16.1905	3.67647	3.22581	7.69231	26.5306	10.7143	3.84615	7.14286	1.88679	11.7647	7.40741	16.6667	9.09091
141377	11.6279	10.3448	21.9178	8.04598	6.66667	11.5702	4.63576	6.97674	12	21.2766	0	13.3333	4.05405	8.97436	0	12.069	12	14.2857
141692	2.77778	3.15789	14.2857	8.4507	15.3846	10.3774	1.97368	1.43885	11.5385	18.75	4.16667	2.04082	2.94118	3.84615	0	10.9091	5.45455	6.89655
141860	0	4.41176	12.1622	4.5977	7.40741	11.4583	2.05479	4.28571	4	10.4167	4	2.17391	5.55556	3.33333	26.6667	3.7037	2.12766	8.88889
141880	3.44828	5.95238	19.0476	12.9032	15.3846	9.48276	1.7094	3.33333	14.2857	19.4444	14.2857	3.77358	6.77966	5.55556	18.1818	7.59494	2.77778	12.2449
141961	4.54545	9.30233	15.2174	6.34921	6.66667	13.8614	5.98291	3.50877	16.6667	14.7059	15.3846	8	8	7.5	20	8.21918	13.1579	3.77358
142043	0	3.52941	15.5172	8	3.7037	6.71642	3.4965	3.84615	4	7.89474	0	7.5	3.0303	5.88235	7.14286	5.97015	9.67742	6.55738
142048	4.65116	10.7143	20	18.4211	3.7037	12.782	6.08108	6.66667	19.2308	21.0526	0	19.5122	7.46269	8	28.5714	12.5	14.2857	23.4375
142061	5	12.7907	24.1379	15	10	15.0376	11.4865	4.63576	21.4286	28.5714	0	12.1951	12.5	14.8936	12.5	13.5338	14.2857	10.1449
142082	0	8.04598	23.2143	15.3846	3.44828	8.87097	3.5461	2	26.6667	37.1429	0	2.27273	11.9403	10.6383	6.25	6.29921	7.93651	9.09091
142091	2.5641	19.5402	30.3571	15.0685	3.125	13.3333	7.74648	5.40541	26.6667	40.5405	0	6.66667	11.5942	12.5	11.7647	9.6	15.625	13.8462
142430	0	3.0303	12.2449	7.01754	11.7647	3.06122	0.909091	2.65487	21.4286	21.2121	7.69231	8.69565	5	5.26316	12.5	6.17284	16.2162	13.5135
142536	5.88235	4.30108	16.0714	15.7895	0	15.3061	7.14286	3.24675	17.8571	24.4444	0	14.6341	9.23077	4.41176	8.33333	9.17431	13.7931	12.766
143030	2.85714	1.17647	8.47458	7.04225	10.5263	9.27835	6.01504	5.36913	12.8205	13.5135	8.69565	22.807	6.74157	13.7931	11.1111	7.40741	13.6364	17.9487
143286	6.89655	9.1954	21.875	15.9574	11.7647	12.2642	4.32099	2.64901	47.3684	39.5833	21.0526	20.6897	17.284	9.43396	33.3333	17.5258	13.0435	15.0943
144851	0	9.52381	14.2857	12.1951	11.1111	13.2743	6.61765	6.4	12.9032	18.4211	26.3158	9.52381	11.1111	14.2857	0	11.3924	13.2075	4.44444
146883	6.66667	10.6383	19.4805	25.5319	3.7037	10	6.57895	10.4895	30.7692	37.037	33.3333	23.6364	6.0241	17.3913	17.6471	19.3878	23.4043	20.7547
146903	0	4.08163	13.2353	16.6667	3.22581	12.2807	5.36913	6.12245	27.5862	16	15.3846	10	5.81395	8.88889	0	10.8911	8.92857	25
147717	0	0	20	40	0	11.1111	0	20	0	0	25	16.6667	0	0	NA	40	12.5	0
147824	0	0	11.1111	19.2308	9.09091	9.30233	0	1.88679	13.3333	27.7778	0	0	8	15.7895	0	5	0	7.40741
148436	5.88235	10.6383	20	5.81395	8.82353	15.6463	6.54762	4.90798	25	16.3934	11.5385	6.06061	11.236	6.52174	15.3846	16.2162	14.2857	10.9091
148551	3.7037	6.17284	21.7391	8.77193	4	17.1717	3.42466	3.22581	14.2857	32.2581	13.6364	4.91803	13.1579	5	0	17.5824	13.9535	25.5814
148613	2.5	17.7083	22.0339	11.1111	8.33333	18.9189	8.10811	9.82659	30.7692	50	7.69231	13.0435	24.0506	14.2857	18.75	23.2143	26.7857	28.7879
149474	0	6.93069	11.3208	6.06061	0	9.40171	1.22699	4.1958	34.6154	11.9048	4	4.6875	8.97436	3.50877	0	14.0187	12	3.84615
150404	0	6.94444	10	9.375	8.69565	6.97674	3.1746	1.40845	28	18.75	0	14.2857	3.63636	8.10811	7.69231	14.2857	9.30233	12.5
150948	2.94118	2.17391	17.7419	8.04598	0	16.6667	3.06748	3.24675	6.25	23.4043	5.26316	11.3636	3.2967	8.06452	38.4615	12.963	7.89474	8.77193
151111	0	11.9048	5.12821	11.3636	6.25	7.82609	0	2.38095	0	15.5556	0	0	2.98507	4.87805	14.2857	8.13953	9.52381	0
151208	0	9.23077	23.3333	13.3333	0	6.94444	1.65289	5	23.0769	17.5	5.55556	5.26316	6.81818	10.8108	15.3846	14.8649	17.1429	9.09091
151319	3.7037	19.7368	18.75	20.8955	4.16667	17.2414	6.50407	6.92308	40	22	14.2857	9.7561	12	9.43396	20	20.3883	20	23.2558
151415	0	13.5135	23.913	13.6364	0	15.3061	3.14961	6.54206	18.1818	16.6667	5.55556	5.71429	8.62069	7.40741	14.2857	6.97674	17.3913	21.2121
151469	6.25	12.3596	10.7143	10	0	5.76923	1.85185	6.16438	15	16.9811	13.3333	9.25926	5.49451	4	0	11.3043	12.2807	10.9375
151514	3.33333	18.3908	30	18.2927	8.69565	12.6214	8.33333	6.62651	28.5714	28.8462	5.88235	21.4286	18.5185	10.7143	16.6667	18.1818	10.5263	17.4603
152255	0	6.75676	12.8205	15.625	9.52381	19.5122	2.17391	2.29008	14.8148	15.3846	13.3333	0	10.4478	4.7619	0	3.7037	17.6471	2.63158
152365	5	4.16667	4.65116	6.18557	5.71429	7.52688	1.63934	1.69492	11.9048	4.44444	0	1.81818	6.49351	3.0303	0	2.5	1.78571	6.57895
152551	3.22581	2.15054	9.87654	5.7971	0	10.6796	3.84615	3.20513	16.6667	21.0526	7.14286	7.27273	10.1266	10.9091	8.33333	6.06061	4.25532	11.2676
153323	4.87805	18.2692	23.2877	25.5319	12.8205	14.2857	13.2275	8.64198	52.381	26.9231	14.2857	36.6667	13.5135	19.2308	12.5	21.6216	28.5714	39.2157
153652	14.6341	16.9231	34.7222	19.6262	15.625	24.4444	19.9005	23.6559	20	29.0909	8.69565	31.8841	16.0494	24.1379	16.6667	19.0083	30.6452	14.2857
154429	0	2.66667	10.6667	14.5161	0	10.4762	7.19424	7.01754	25	19.5122	7.40741	4.44444	7.79221	8.69565	0	6.79612	9.67742	11.1111
154509	0	5	5.26316	5.55556	5.26316	9.18367	4.25532	3.90625	13.6364	16.6667	10.3448	3.27869	8.69565	4.34783	8.33333	6.36364	2	3.7037
156552	17.9487	15.2778	21.5517	14.2857	6.06061	13.1944	9.13242	5.76923	27.5862	23.2143	13.0435	17.5676	8.33333	8.97436	18.75	19.2053	24.1379	25.7143
156883	0	6.66667	16.2791	8.82353	0	7.57576	1.27389	5.36913	20.5882	14.2857	6.89655	3.22581	9.67742	5.66038	22.2222	12.2642	6.25	21.6667
157104	9.09091	12.5	16.4384	16.8675	5.55556	15.8273	7.63889	8.88889	25	34.0909	13.6364	10.8696	18.6047	9.25926	27.2727	14.5299	12.963	22.0588
157313	0	8.08081	24.2424	14.6341	6.66667	6.06061	4	3.59712	9.67742	18.3673	0	15.5172	13.0435	9.61538	25	13.8298	13.7931	13.7255
157830	4.16667	3.44828	20.2899	15.625	4.7619	11.1111	3.79747	0	10	18.8679	15.1515	7.57576	4.70588	2.17391	18.75	11.9266	6.52174	5.26316
157866	3.84615	5.31915	18.1818	6.48148	4.7619	8.08824	3.88889	4.11765	3.44828	9.09091	13.7931	2.98507	4.08163	5.08475	7.14286	7.20721	12.963	1.78571
157873	3.77358	2.9703	16.6667	9.00901	9.09091	9.09091	3.2967	1.13636	10	13.5593	7.69231	8.57143	6.06061	6.55738	14.2857	8.33333	10.7143	8.77193
157926	4.7619	0.952381	10.3896	5.50459	0	10.5691	2.12766	2.33918	6.25	13.4615	4.16667	15.625	3.06122	7.40741	22.2222	8.08081	11.1111	8.88889
158109	12.766	24	27.9412	23.5294	8.33333	16.9643	8.83978	9.74026	50	31.5789	12.5	16.1765	14.6341	9.52381	35.7143	28.1553	27.7778	19.0476
158261	8.33333	19.2	29.1667	13.5922	6.25	21.3235	9.52381	10	40	13.6364	3.22581	18.4615	12.6214	6.38298	7.14286	14.5985	15.625	9.21053
158373	0	4.7619	5.17241	6.38298	3.84615	6.48148	5.88235	2.61438	7.31707	18.1818	2.94118	3.44828	10.3448	4.34783	5.88235	6.61157	5.76923	5.45455
159190	4.34783	12.6984	23.2143	23.9437	2.77778	17.5258	3.125	4.38596	40	37.931	18.75	19.2308	21.875	8.51064	0	22.449	27.7778	24.5283
160164	4.16667	6.66667	10.6383	11.2903	4	6.66667	3.84615	5.12821	23.6842	28.8889	10.5263	26.087	5.97015	12.7273	6.66667	12.5	20.4082	25
160372	0	18.9873	31.8182	25.5814	6.25	17.1053	5.6	9.01639	63.3333	42.8571	6.25	26.6667	19.403	13.5135	14.2857	19.5122	26.1905	34
160418	3.125	6.41026	4.61538	8	2.94118	10.9244	1.5748	5.46875	24.2424	19.0476	15.7895	4.6875	10.2941	8.19672	0	7.43802	13.5593	10.8696
160423	3.22581	6.41026	7.35294	15.5844	0	9.48276	3.90625	3.1746	15.625	15	15.7895	8.95522	4.61538	6.66667	12.5	5.6	5.35714	10.4167
160538	6.06061	7.22892	16.6667	11.8421	5	11.7647	3.2	3.64964	26.6667	11.3636	0	3.38983	5.76923	4.44444	9.09091	9.09091	11.1111	16.6667
160851	0	3.38983	15.493	8.16327	2.94118	12.4138	0.591716	1.94805	12	16.2791	4.7619	4.83871	7.36842	5.45455	23.0769	10.4167	6.66667	9.375
161695	0	2.27273	10.2941	3.84615	0	14.6789	2.0979	2.53165	15	15.625	0	3.22581	8.33333	8.92857	0	5.67376	3.63636	6.25
162134	2.7027	11.2245	26.3158	10.8911	0	8.49057	4.73373	2.72109	19.0476	26.087	0	7.14286	12.5	7.84314	18.1818	10.8108	13.7255	14.0625
162172	6.66667	12	33.8462	19.3548	0	10.2564	5.76923	7.53425	33.3333	20	0	12.1212	14.7541	7.69231	0	15	19.6078	29.8246
162310	4.34783	6.81818	10.7143	5.12821	0	8.82353	4.7619	2.6087	12.1212	11.1111	4.34783	4.25532	9.67742	5.35714	11.1111	9.27835	9.67742	8.88889
162728	5.26316	4.7619	12.6984	5.76923	0	10.7843	1.5873	0.943396	11.5385	9.7561	5.55556	12.5	3.38983	2.08333	14.2857	3.84615	15.9091	9.61538
164122	18.5185	12.9412	32.8125	22.8571	0	16.6667	5.08475	8.54701	52.1739	40	17.6471	14	15	8.69565	6.66667	16.8421	23.4043	13.0435
164470	0	12.7273	24.3902	14.2857	0	10.4478	4.21053	7.61905	45.4545	15	20	17.5	13.4615	10	0	14.8148	10.7143	10
164551	7.14286	5.97015	26.4151	9.33333	0	12.7451	5.14706	2.6087	10.5263	15.2174	0	15.5556	5.06329	6.38298	18.75	7.92079	5.88235	4.54545
164722	6.25	11.2676	11.7647	11.8421	7.40741	11.1111	2.14286	2.06897	20	31.9149	5.55556	7.27273	4.87805	3.50877	27.2727	11.5044	7.46269	7.84314
164725	6.25	32.3944	29.4118	24	16	23.1481	7.74648	11.8881	24	40	10.5263	20.7547	15	18.6441	36.3636	24.1379	17.6471	21.1538
164891	4	0	5.88235	2.94118	0	7.05882	0.78125	2.98507	11.7647	0	0	1.96078	1.33333	6.66667	0	3.37079	9.09091	6.97674
165048	7.69231	31.25	40.7895	28.9474	15.625	26.4463	11.7647	12	30.303	46.4286	15	21.6667	15.9091	12.766	41.1765	24.5614	16.3265	23.5294
165465	4	9.1954	22.2222	12.5	0	12	1.6129	4.58015	22.7273	17.5439	9.52381	7.01754	6.32911	4.34783	20	8.60215	2.22222	10.6383
165966	0	4.3956	15.5172	8.33333	7.69231	13.4921	4.16667	4.96454	15.3846	27.7778	11.1111	14.0625	10.2564	14.2857	6.25	12.844	20.4545	18.1818
166143	7.14286	17.9487	25.8621	12.3457	0	9.48276	4.2735	5.55556	23.5294	17.1429	8.33333	7.40741	6.75676	10	20	9.7561	7.69231	19.1489
166388	13.0435	10.6383	28.7879	21.3115	10.5263	14.8515	8.06452	6.36364	19.2308	13.5135	10.5263	15.6863	12.5	15.6863	22.2222	15.8416	22.2222	24.4444
166586	0	5.43478	22.0779	9.7561	18.5185	13.7615	1.97368	4.54545	4	14.5833	0	12.963	2.66667	7.69231	14.2857	9.40171	19.2982	15.2778
167391	13.3333	13.1868	25	21.8391	9.67742	16.5217	10.9756	11.2583	26.3158	26.5306	15	25.3333	12.6316	9.80392	9.09091	18.4211	29.6296	23.2143
167948	0	11.3636	17.2414	17.4603	5.71429	15.0538	1.43885	2.5974	22.2222	28.8889	5.88235	12.5	6.45161	2.32558	11.1111	12.605	22.7273	10
167984	0	6.25	24	12.5	2.85714	15.5556	3.25203	2.15827	11.7647	30.7692	10	17.3913	5.55556	13.5135	8.33333	12.5	25	17.7778
169429	2.63158	17	24.3243	27.6316	11.7647	11.8644	5.7971	3.82166	32.4324	22.449	5.55556	4.47761	3.94737	10	21.4286	14.7059	19.5652	11.4286
169567	5.55556	3.33333	19.0476	12.5	10	12.3596	2.5641	2.6087	10	33.3333	5.26316	22	7.84314	9.7561	0	21.7391	22.2222	11.4286
169620	0	5.95238	24.2857	25	5.55556	14.1593	5.6338	8.72483	29.6296	35.5556	15.7895	25.9259	8.86076	20.4082	0	20	29.6296	29.4118
169860	6.25	12.5	17.0213	16.129	18.1818	8	4.06504	5.55556	25	18.9189	14.2857	12.8205	1.66667	17.0213	22.2222	11.4943	4.87805	23.5294
170388	2.77778	6.06061	14.1176	9.61538	3.44828	11.8881	2.01342	4.49438	23.0769	20	3.84615	4.34783	7.89474	2.32558	0	5.88235	10.7692	9.23077
170766	2.77778	15.625	19.403	13.6364	11.7647	17.5	1.6	4	19.2308	29.0323	10.5263	11.4754	14.9254	9.09091	0	21.4286	18.1818	14.2857
170865	3.33333	21.7949	31.9149	25	30.4348	18.1818	10.9091	9.84848	26.087	33.3333	12.5	18.75	15.1515	10.8108	0	11.8421	17.6471	27.027
171086	20	16.3636	25	4.44444	10	19.7802	5.88235	1.72414	17.3913	22.2222	5.55556	13.2075	12.5	10.8108	22.2222	12.5	12.1951	15.5556
171234	11.5385	7.76699	16.1765	6.0241	3.7037	10	4.16667	5.29801	14.8148	20.9302	4.7619	4.47761	5.88235	8.16327	7.69231	6.42202	6.38298	8.16327
171357	0	7.05882	11.3208	9.21053	0	14.1509	6.06061	3.00752	20.8333	14.8148	3.84615	6.77966	0	10.3448	7.14286	11.9266	9.30233	17.3077
171996	0	8.10811	8.19672	6.57895	0	8.91089	2.18978	2.05479	12.5	10	0	10.2041	6.25	5.26316	0	6.03448	8.51064	20
172496	11.5385	19.5122	17.4603	18.2796	4.16667	17.5439	11.9497	9.55882	22.8571	27.451	21.7391	28.0702	10.8108	13.0435	25	18.9474	17.7778	17.1875
172635	4.34783	6.94444	23.4375	14.0625	13.0435	8.13953	4.13223	2.67857	25	7.14286	0	12.2449	8.33333	7.27273	20	12.3457	11.9048	14.2857
172647	4.34783	7.35294	19.403	12.6984	0	4.81928	5.83333	2.58621	20.8333	0	0	9.09091	8.33333	3.57143	0	10	4.44444	4.16667
172828	0	16.4835	14.8148	12.766	5	18.4874	2.29008	6.50407	40	18.75	5	11.1111	11.5942	7.40741	14.2857	7.44681	12.766	15.3846
173215	2.63158	9.33333	22.2222	14.9254	0	18.5185	1.5748	4.13793	21.4286	25.641	5.88235	16.3636	11.25	11.1111	6.66667	15.6863	10.8696	10.6383
173490	4.87805	4.16667	10.5263	8.77193	10	9.48276	1.42857	2.32558	15.1515	12	0	3.38983	4.87805	7.84314	12.5	6.60377	7.54717	3.92157
174243	0	9	11.6667	9.58904	7.69231	8.69565	2.85714	3.90625	23.5294	17.7778	7.69231	5.97015	13.8889	1.69492	8.33333	7.37705	3.33333	14.8936
174625	2.5641	9.90099	12.069	14.2857	2.94118	17.9245	1.0929	3.01205	8.33333	19.5652	6.89655	15.493	18.6047	9.09091	21.4286	15.9091	12.2807	10
175148	0	9.61538	14.0351	13.1148	0	10.4651	3.84615	2.41935	22.2222	25	8.33333	10	15.2778	4	13.3333	11.3636	0	6.25
175700	6.25	9.43396	14.7059	10	2.77778	13.2231	7.14286	4.79042	4.34783	6.52174	11.1111	6.45161	7.69231	9.52381	20	12.5	12.5	18.1818
176268	9.375	15.1515	25.3968	15.942	4.54545	11.1111	5.35714	5.83333	37.5	24.3902	0	17.9487	7.93651	16	13.3333	13.7931	21.4286	18.75
176544	6.45161	16.4835	19.7183	22.973	10.7143	20.7547	5.22876	6.49351	25	26.1905	0	8.10811	17.0455	8	9.09091	11.6667	12.2807	14.2857
176548	20	31.8681	36.6197	30.6667	10.3448	27.8846	14.5695	11.2583	36.3636	56.0976	7.40741	22.3684	20.4545	19.6078	8.33333	26.7241	21.0526	12.7273
177926	5.55556	7.89474	15.3846	23.2143	10.5263	25.7732	1.5625	1.33333	25	17.1429	7.69231	25.7143	12.2807	15.9091	6.66667	18.3908	11.1111	17.0732
178311	8.10811	8.25688	20	14.5631	0	13.1579	4.26829	10.7595	34.4828	26.8293	15	23.7288	6.32911	15.2542	17.6471	12.2951	24.6377	24.1379
178997	3.33333	14.2857	21.4286	12.6437	18.1818	13.6752	3.4965	4.54545	22.2222	32.4324	14.2857	4.34783	8.69565	10.6061	0	13.3333	14.8148	15.3846
179039	5.55556	12.3596	20	20.6897	10	16.4948	4.96454	5	38.0952	41.3793	18.1818	11.7647	16.0494	9.375	12.5	13.5417	17.8571	24.0741
179134	4.54545	12.2642	22.3881	14.2857	2.94118	16.6667	4.375	3.52113	47.8261	25	7.69231	11.7647	6.59341	5.71429	10.5263	14.4068	11.4286	20.3125
179426	7.69231	15.2381	27.1429	17.2727	3.84615	17.2727	6.66667	4.73373	34.6154	27.5	8.69565	11.8644	8.10811	5.17241	20	13.6	16.9231	17.6471
179446	3.0303	7.61905	14.7059	10.5263	0	12.7273	5.36913	2.31214	6.89655	8.33333	0	5.26316	3.94737	3.7037	0	6.87023	7.93651	10.2041
182897	0	3.6036	9.7561	8.88889	0	11.3636	3.04878	0.574713	6.45161	13.7931	8.69565	6.09756	10	4.6875	0	8.8	5.45455	10.7692
182936	0	10.8108	20.2532	19.5876	2.32558	15.4472	2.51572	2.51572	17.6471	27.1186	21.4286	12.1622	11.4943	8.82353	0	13.7931	13.5593	21.5385
183012	9.67742	22.1154	36.7647	18.0851	2.94118	15.1261	11.7188	7.92683	29.6296	42.8571	10	11.9403	9.7561	11.5942	15.7895	21.1009	21.4286	20.3704
183133	18.5185	10.8696	27.9412	12.1951	0	16.0714	1.47059	4.37956	9.09091	45	4.16667	9.83607	7.24638	9.83607	41.6667	15.1786	15.0943	10
183515	8	10.6383	14.2857	10.101	3.0303	15	2.58065	5.06329	12.1212	9.43396	7.40741	14.7059	10.5769	0	6.66667	8.55263	19.403	13.5593
184529	0	7.76699	9.58904	13.0841	0	6.52174	2.13904	4.08163	12.8205	17.0732	8.69565	11.8421	14.2857	9.375	0	5.55556	9.09091	14.7541
184596	3.57143	11.5385	23.8095	18.6916	0	13.9344	6.37255	4.7619	28.5714	16.6667	12	13.2353	10.6061	16.129	0	16.129	18.8406	12.9032
184599	7.14286	17.3077	21.7391	24.7706	3.125	13.3858	9.35961	8.72093	37.931	23.2558	12	16.6667	13.8889	12.9032	23.0769	12.4031	15.942	9.52381
184995	0	16.6667	21.875	30.4878	0	15.4412	5.18519	7.79221	50	25.4545	6.25	12.963	12.9032	10	12.5	16.3934	15.6863	23.6364
185116	3.33333	13.4615	27.5862	11.4943	6.89655	9.90099	3.52113	4.66667	25	43.4783	21.0526	20.8333	16.129	9.23077	20	15.2381	13.2075	9.80392
185358	6.66667	5.45455	16.2162	8.92857	9.09091	4.47761	3.80952	2.58621	14.2857	7.40741	11.1111	9.7561	1.63934	5	8.33333	8.10811	10.8108	4.34783
185907	8.33333	22.3404	26.7857	27.3973	0	10.5882	9.80392	16.4384	25.9259	45.6522	21.0526	26.1905	16.0494	34.2105	57.1429	28.2609	26.8293	46.5116
186122	6.45161	11.6505	10.5263	21.1268	0	8.33333	0.628931	4.57516	31.25	23.8095	9.09091	9.43396	12.6761	6.25	16.6667	12.0968	16.3934	13.4615
187718	8	16.0494	17.8571	12.5	8.33333	8.33333	5.26316	2.8777	19.3548	10.5263	0	10.4167	4	6	0	12	9.09091	5.55556
188329	3.0303	10.1124	15.493	14.0351	8.57143	17.2414	4.09836	7.8125	27.027	13.3333	11.1111	16.6667	11.6883	8.47458	18.1818	15.4545	21.9512	15.5172
188619	24.1379	23.8806	24.6154	38.8235	13.6364	25	13.7255	15.0685	32.4324	43.3962	30.4348	20.2899	29.2308	19.2982	12.5	30.5785	26.0274	37.037
189235	6.89655	20	28.3582	19.5402	13.0435	13.4454	5.08475	3.26797	27.5862	41.8605	5.26316	8.19672	20.8333	2.27273	16.6667	16.9643	20	7.84314
189706	0	13.9344	18.1818	9.73451	4	5.66038	3.2967	3.60825	20	23.3333	16.6667	7.35294	13.75	5.08475	0	10.4	4.7619	14.4928
190142	4	8.04598	12.5	14.2857	0	11.3402	0.892857	2.32558	17.3913	9.30233	15.7895	6.12245	7.24638	1.6129	0	5.66038	5.08475	13.0435
190207	4.7619	12.1951	11.9048	16.4179	4.16667	17.7778	4.09836	5.6	16.6667	35	16.6667	18.3673	17.9104	12.2449	30.7692	10.2041	20	30.4348
190671	5.71429	10	17.1053	15.2941	9.09091	17.3077	6.80272	8.64198	30.5556	23.4043	9.09091	16.0714	10.3448	3.22581	12.5	18.8525	15.6863	10.7143
190683	8.82353	20	28.7879	20.2381	10	25.2252	9.80392	13.6364	41.1765	28.5714	14.2857	19.2982	11.236	8.77193	11.7647	21.2389	33.3333	22.9167
190825	0	8.69565	10	6.66667	16.6667	14.6667	2.15827	3.87597	21.4286	22.7273	5.55556	9.67742	12.069	16	11.1111	16	16.6667	8.51064
191092	2.85714	5.26316	5.71429	8	0	5.9322	1.23457	1.25786	5.26316	5	5.26316	2.5	3.44828	5.08475	13.3333	6.29921	9.72222	5.47945
191520	16.2162	16.6667	22.3881	24.1758	3.125	22.8346	8.39161	9.35673	35	23.0769	10.5263	20	19.1781	16.6667	10	22.6415	13.6364	33.3333
192212	8.69565	10.1449	25.5319	19.3548	5.88235	11.9266	6.4	4.54545	29.4118	29.5455	5	8	12.987	2.38095	20	11.4583	13.9535	18.6047
192525	9.52381	20.2532	33.3333	15.7895	6.89655	15.7895	9.09091	5.34351	36.8421	33.3333	17.2414	16.9811	15.7895	15.6863	23.0769	25.7426	19.0476	16
193035	5.26316	14.2857	14.8936	17.9104	4.54545	10.6383	7.31707	4.0404	40.9091	28.5714	9.52381	5.88235	8.62069	15	22.2222	13.7931	16.6667	16.2791
193214	0	11.5385	18.8679	11.7647	3.7037	13.2743	3.94737	4.10959	28.5714	17.3913	6.66667	12	15.7895	7.54717	23.0769	11.4754	13.7931	7.01754
193471	3.57143	11.4943	15.7895	14.0845	0	9	3.53982	2.7027	38.4615	22	7.69231	4.54545	14.2857	2.04082	0	13.3333	14.2857	14.5455
193734	16	15.0538	23.7288	22.9885	12	19.3548	8.14815	9.21986	37.5	31.7073	23.3333	8	16.9014	19.6721	17.6471	20.8791	21.2766	20.4082
193913	7.69231	3.125	10.2041	6.52174	0	9.87654	1.86916	2.08333	14.2857	10	0	5.76923	8	2.22222	12.5	4.3956	11.1111	10
194133	8.33333	8.53659	16.6667	23.3766	11.1111	11.7647	2.85714	0.75188	24.1379	32.0755	8.33333	5.66038	4.54545	9.09091	25	16.6667	7.14286	0
196377	3.33333	7.04225	13.6364	10	17.6471	9.67742	2.38095	3.8835	22.2222	36.1702	10.5263	7.69231	8.95522	5	14.2857	11.1111	0	6.81818
196396	4	12.987	17.7778	15.3846	5.26316	8.97436	1.48148	3.38983	16.6667	16.2791	6.25	2.27273	6.25	12.5	5.26316	4.28571	20.5882	11.6279
196408	0	14.0845	11.6279	17.9104	4.7619	16.2162	5.10949	6.19469	17.3913	29.2683	15.3846	18.75	9.67742	8.10811	0	4.91803	18.75	11.1111
196751	0	1.51515	18.6047	12.2449	23.0769	10	2.22222	0.884956	11.5385	17.0732	0	1.92308	8.69565	7.69231	0	11.9048	12	9.09091
196948	0	3.94737	6.57895	2.5	3.84615	8.8	1.3986	5.29801	18.9189	16.2162	4.16667	4.05405	2.46914	4.54545	0	4.58716	4.54545	1.63934
197658	4.7619	11.5942	11.7647	7.69231	0	7.77778	4.0404	2.5	15	23.3333	11.7647	9.09091	6.89655	12.1212	0	11.4943	13.3333	18
197714	4.16667	4.87805	11.4754	4.7619	4.54545	3.44828	2.45902	1.65289	11.5385	11.1111	6.25	8.51064	5.45455	3.84615	8.33333	6.75676	8.10811	8
198640	0	4.7619	7.14286	7.14286	0	5.20833	2.52101	1.81818	26.6667	14.7059	7.69231	2.5	8.82353	17.6471	0	10.3093	9.7561	16.6667
198860	9.09091	9.41176	16.9231	16.129	6.25	12.3967	5.66038	1.3245	38.4615	18.6047	7.40741	16.6667	8.19672	8.92857	20	10.6796	12.766	6.66667
198954	0	5.15464	9.23077	2.5	2.43902	8.24742	0.598802	2.96296	13.5135	9.25926	11.5385	3.77358	2.94118	0	0	5.26316	4.54545	9.67742
199053	5.88235	15.0685	12	10.3448	8.82353	19.2308	7.75194	9.56522	16.6667	21.7391	16	10.2041	18.0328	8.51064	0	12.6437	10.2564	9.52381
199088	6.25	23.8095	46.2963	13.6364	5	20.7317	13.0081	11.1111	33.3333	32.3529	31.5789	25.8065	10.8108	7.14286	20	23.2558	29.2683	31.25
199218	13.5135	8.08081	18.5185	9.63855	11.9048	12.3596	15.1163	10.8108	3.84615	22.3881	0	11.9403	7.14286	4.6875	18.75	10.1695	12.3077	20
199495	8.69565	17.3333	31.25	16.4948	8.88889	14.6789	11.5607	12.6582	25.8065	23.5294	18.1818	23.7288	16.2162	16	35.2941	13.5922	25	18.5185
199510	14.2857	23.6111	21.4286	20.4301	7.69231	16.8317	15.9763	19.8795	20.5882	29.8507	15.1515	18.75	18.0556	20.8333	30.7692	10.0917	13.4831	17.8571
199722	6.89655	14.0187	27.0588	24.5763	14.8148	13.1387	6.93642	6.77966	31.7073	31.4815	10	15.873	20.4545	20.7547	6.25	19.5804	11.9403	22.6415
199731	0	11.4286	24.7059	17.6991	7.40741	13.3333	8.42697	6.43275	23.6842	22.9167	10.7143	17.7419	17.284	9.43396	8.33333	11.5942	10.6061	26
200136	14.2857	29.5918	36.6197	26.1905	15.3846	14.3885	7.46269	6.0241	39.1304	35.5556	29.4118	19.2982	13.4328	20.8333	17.6471	16.6667	14.2857	16.9492
200389	12.5	10.6383	20.4545	10.7843	3.22581	12.9032	6.25	7.82123	26.6667	31.3725	11.1111	12.963	11.25	6.89655	14.2857	8.25688	16.4179	17.1429
200451	3.33333	3.09278	10.2941	7.21649	4.16667	8.46154	2.42718	3.33333	13.3333	12.5	0	8.77193	6.32911	13.1579	9.09091	5.45455	4.7619	10.1449
200542	0	14.5161	24.5283	21.5385	19.0476	10.2273	2.6087	5.40541	27.2727	27.5	7.69231	17.7778	8.4507	4.7619	16.6667	21.978	15.6863	19.0476
201014	0	15.0442	9.09091	10.2564	3.33333	12.3711	3.27869	6.09756	17.2414	22.2222	0	9.23077	16.6667	5	5	12.7517	6.55738	21.1538
201120	0	5.37634	8.4507	3.33333	3.22581	11.7117	4.06977	1.36054	4.16667	17.0213	0	3.57143	3.65854	0	7.14286	4.23729	1.66667	11.3636
201207	9.09091	14.1176	14.7059	14.8649	4.7619	17.0213	1.35135	6.875	12	11.9048	7.14286	13.4615	3.8961	12.7273	7.69231	13.1579	8.77193	10.8696
201417	0	8.04598	19.4444	3.38983	8.88889	4.30108	0.862069	1.40845	7.5	20.8333	3.57143	13.3333	7.69231	11.3636	6.66667	6.52174	14.8148	13.4615
201434	3.0303	9.09091	12.5	14.8148	11.1111	8.86076	1.81818	3.96825	12.5	18.6047	9.09091	1.78571	15.3846	7.89474	16.6667	8.23529	8.16327	12.2449
201663	0	7.84314	20.5128	16.4948	12.5	10.9091	12.1212	5.52147	24.3243	20	11.1111	14.8148	12.1622	8.47458	10	15.6522	14.7727	11.5385
202658	5.26316	13.6364	28.9474	24.3902	7.69231	10.4478	8.53659	9.21053	24	41.1765	15.3846	17.9487	9.61538	22.8571	0	11.6667	16.6667	14.6341
202765	12.5	7.54717	7.69231	2.38095	0	7.01754	6.34921	1.53846	0	15.7895	0	3.84615	8.16327	5.55556	0	1.81818	4.54545	14.2857
203248	0	5.26316	15.3846	5.49451	3.7037	7.2	2.65957	3.76344	5.71429	13.7931	0	4.7619	7.05882	5.33333	0	8.16327	16.129	6.57895
203732	8.33333	3.9604	9.09091	8.33333	5.88235	8.16327	2.17391	3.16456	9.09091	11.9048	0	3.38983	4.30108	1.88679	9.09091	11.6883	4.25532	11.5385
204170	8	12.3288	31.746	20.2703	11.5385	18.6275	5.83333	3.5461	20.6897	22.2222	16	9.43396	15.1515	7.31707	75	15	15.3846	11.3208
204294	0	1.23457	11.1111	9.45946	13.6364	7.01754	0	3.7037	16.129	12.9032	8	4.47761	4.93827	7.01754	28.5714	4.71698	3.63636	10.8696
204487	3.44828	4.81928	20	10.2941	13.7931	15.0442	3.84615	5.34351	19.4444	16.0714	0	5	3.7037	3.84615	23.0769	10.4	21.0526	7.01754
205027	0	6.0241	20	12.381	3.44828	13.2653	4.4586	2.73973	10	24	4.16667	18.8679	6.97674	12.7273	15.7895	9.17431	18.75	29.4118
207003	4.34783	10.4167	31.8841	14.8649	3.7037	9.25926	5.88235	5.40541	37.931	26	4.7619	8.92857	10.8696	10.2041	15.3846	19.5489	12.8205	10.7143
207103	2.32558	5.49451	20.6349	13.6364	3.125	11.3208	3.26797	3.125	31.5789	22.4138	0	13.7931	8.33333	9.25926	13.3333	10.4762	10.2941	5.26316
207867	10	22.5	18.0556	15.6627	6.06061	17.9688	6.91824	5.51724	29.1667	21.0526	22.5806	8.92857	9.45946	10	0	15.1786	8.69565	12
207981	5.88235	11.6279	14.0625	10.1124	4.87805	14.1667	6.15385	6.53595	31.25	32.1429	22.2222	7.84314	9.41176	11.5385	23.0769	8.77193	14.0351	21.6667
208849	0	12.381	20.2532	10.0917	8.57143	13.7405	5.76923	11.4458	24.3243	23.5294	10	15.2778	10.3896	12.1212	8.33333	11.1111	7.79221	12.8571
210651	4.16667	4.05405	11.6883	5.33333	3.44828	12.7119	3.52113	2.5641	8.69565	21.9512	6.66667	1.92308	8.33333	7.54717	7.14286	5.71429	14.5833	14.5455
211945	9.52381	16.9643	17.9487	20.6897	21.4286	18.2609	5.36913	3.97351	27.7778	28	5.55556	11.5942	13.1579	7.69231	7.14286	16.6667	7.8125	18.3099
212387	3.84615	3.8961	13.5135	5.12821	0	10.9091	3.05344	3.1746	6.66667	18.9189	7.69231	6.84932	5.06329	8.33333	0	3.22581	5.17241	10.2941
212523	6.97674	5.31915	19.5122	16.0714	3.33333	9.48905	4.79042	1.18343	24.1379	11.2903	19.2308	5.55556	10.8696	8.95522	23.0769	13.6691	9.80392	19.1176
213188	0	12.1622	31.1111	14.2857	8.69565	16.8421	3.30579	6.36364	19.0476	34.0426	7.69231	12.5	20.5479	14.8148	41.6667	12.6866	27.907	20.9302
213204	0	4.20168	13.8614	18.6275	6.06061	12.1212	1.60428	3.7037	11.7647	16.6667	5.26316	3.0303	3.63636	5.97015	11.1111	6.71642	12.3288	11.2676
214021	6.45161	7.69231	13.7931	12.7273	3.57143	17.7083	2.98507	4.51128	0	27.451	5	10.9091	11.7647	2.38095	7.14286	13.3333	8.33333	30.1887
214827	11.4286	12.6214	16.2162	9.52381	13.3333	15.748	15.5556	16.9591	25.7143	16.0714	4	17.1429	10	12.9032	15	12.5874	10.6061	9.375
214934	15.1515	8.82353	18.3673	10.2941	6.66667	18.2692	14.4578	9.79021	34.2857	17.0732	12.5	18.1818	14.0845	4.65116	15.7895	18.3673	12.963	19.6721
215159	3.84615	27.4725	23.1884	27.1845	8.82353	18.6813	12.5	11.2903	36.5854	59.5238	38.8889	18.6441	27.8481	22.2222	37.5	25.4098	22.6415	21.5686
216717	4.16667	6.66667	20.8333	15.7895	2.5641	12.782	1.50754	5.37634	14.7059	22.9167	18.75	7.86517	13	12.963	16	10.9677	8.04598	10.5882
216970	10.5263	11.1111	16.8675	8.33333	2.94118	15.8621	3.77358	6.80628	18.1818	20.3125	5	1.81818	6.93069	3.63636	28.5714	10.219	8.79121	11.9048
216981	13.5135	11.9403	14.4578	12.037	9.09091	11.5108	4.32099	8.24742	20.5882	24.6154	9.52381	7.27273	16.1905	7.14286	18.1818	8.57143	16.2791	17.4419
217057	0	15.3846	20.7317	12	9.09091	11.6438	12.8834	9.03955	30.4348	24.0741	10	13.3333	18.4211	4.6875	6.66667	17.8082	31.9444	20.3125
217066	7.31707	5.46875	13.253	13.5922	8.57143	6.80272	9.58084	8.98876	20.8333	20.7547	3.33333	20.9677	9.09091	18.1818	12.5	13.6691	23.2877	30.4348
217150	14.2857	21.4876	25.9259	21.4286	15	16.2602	20.8791	24.3386	30	28.8462	11.1111	27.907	25.6881	18.75	16.6667	21.2766	23.6842	25.8824
217273	11.1111	8.33333	17.1429	10.5882	2.77778	14.6067	4.44444	2.33918	26.3158	14.6341	15.3846	15.3846	6.25	6.66667	6.66667	13.4454	11.8644	5.47945
217527	9.09091	8.62069	20.4301	20	11.1111	13.0435	3.90244	1.85185	32.2581	15.873	8.33333	6.25	10.6383	3.77358	15.7895	8.52713	5.55556	16.4179
217672	9.09091	10.5263	14.2857	13.75	0	14.1667	0.689655	5.51181	15.3846	13.7931	7.14286	6.25	4.70588	9.61538	27.2727	12.1212	14.5833	14.0625
218520	0	2.27273	3.27869	7.31707	8.33333	7.5	1.30719	4.02685	12	18.75	5.88235	18.5185	10.5263	12.5	7.69231	9.70874	16.9811	13.2075
218871	9.375	10.4167	18.3333	11.6883	0	12.381	5.7971	3.22581	31.5789	20.9302	28.5714	9.09091	25	8.33333	53.8462	13.2653	9.21053	8.95522
220209	0	8.53659	13.5593	15.7895	6.66667	3.66972	4.66667	5.52147	16.2162	16.6667	4.54545	5.40541	9.7561	2.17391	6.66667	10.8696	7.5	16.3934
220407	2.7027	1.81818	6.0241	6.79612	2.7027	8	3.74332	3.1746	15.1515	3.50877	3.84615	1.33333	1.13636	0	0	9.56522	6.25	7.35294
220437	7.14286	11.2069	20.9877	16.6667	6.66667	18.4211	3.51759	4.02299	33.3333	16.6667	18.5185	7.14286	13.75	3.33333	7.69231	18.1818	12.8571	22.5352
220446	2.43902	9.01639	22.2222	15.1515	6.66667	12.8205	2.01005	3.35196	12.1212	11.1111	18.75	8.23529	3.52941	1.69492	9.09091	11.7647	7.35294	24.2857
221019	3.7037	16.092	32.1429	24.7059	5.26316	16.6667	8.08824	6.76692	42.3077	32.4324	20.8333	12.069	10.3093	11.4286	30.7692	20.7921	16.9231	29.0323
221386	16.2162	18.8889	32.3529	15.493	13.5135	20.6522	29.3233	26.6667	29.4118	36.1702	18.1818	28.8136	28.7879	38.2353	25	24.5098	26.7857	28.0702
221839	0	9.52381	15.2778	21.7949	10.7143	16.1616	2.34375	3.84615	37.5	30.2326	6.45161	7.40741	10.3448	7.27273	30.7692	13.9785	14.6341	8
222174	2.5	11.5789	27.6596	16.9811	11.6279	17.1171	8.19672	6.76329	31.8182	33.3333	34.6154	10.8108	12.9032	3.57143	0	12.8205	17.284	20
223130	2.63158	21.8045	26.9231	22.449	6.89655	17.1053	6.43564	6.53266	27.2727	27.2727	18.75	15	21.4286	6.49351	7.14286	16.1677	15.8537	24.0506
223381	4.7619	7.04225	8.19672	10.1266	0	10.4167	2.38095	1.81818	18.1818	26.9231	10.5263	14.5161	8.43373	9.09091	40	11.4943	21.5686	18.1818
223515	0	5.55556	9.63855	10.2273	0	8.73016	3.7234	4.87805	7.40741	16.4179	4.34783	3.84615	4.0404	8.06452	12.5	4.16667	4.34783	5.19481
224982	2.7027	7.92079	17.8571	14.0351	2.43902	7.18954	0.956938	2.38095	20	28.2051	15.7895	8.06452	8.92857	4.81928	0	10.5634	4.54545	9.58904
225028	0	10.2564	8.06452	13.6364	6.25	4.31034	1.3986	3.7037	8.69565	12.1951	6.66667	2.27273	4.10959	3.63636	15.3846	11.7647	11.7647	13.7931
225181	3.22581	7.56303	21.2121	14.9425	0	8.16327	5.31401	4.24528	14.7059	32	14.8148	16.9231	4.16667	9.61538	15.3846	16.9118	15.1515	16.6667
225216	0	8	6.75676	12.3596	0	10.7914	1.4218	3.21101	20.6897	17.7778	7.69231	6.15385	8.04598	5.55556	0	17.2414	6.25	10.2941
225846	0	8.57143	12.5	11.1111	0	8.13008	4.09091	5.78035	8.10811	22.2222	7.14286	15.0943	3.7037	12.069	0	7.08661	10	22.449
225877	2.94118	2.29885	13.3333	4.3956	0	4.91803	3.27869	3.5503	8	13.2075	4.34783	9.7561	7.14286	8.4507	12.5	6.50407	6.81818	10
226256	7.14286	6.89655	18.3673	22.6415	4.7619	16.6667	3.00752	5.59441	23.8095	16.6667	0	6.66667	8.16327	0	0	11.3402	3.125	20.5128
226352	3.22581	4.6875	7.14286	12.5	0	7.47664	4.28571	2.96296	9.09091	8.16327	0	7.14286	3.1746	6	8.33333	11.6279	14.6341	16
226469	11.1111	5.10204	10.6061	12.6437	0	8.69565	2.48447	5.92105	12.9032	15.9091	5.55556	2.22222	6.59341	7.93651	27.2727	6.61157	8.47458	16.3636
226861	7.69231	12.987	18.8679	12.9032	3.84615	2.94118	5.59441	4.09357	9.375	22.2222	11.7647	24.4444	5.71429	15.0943	11.1111	17.4312	21.9512	11.7647
227075	21.4286	13.5593	16.6667	11.7647	9.09091	10.7143	0	2.65487	13.6364	16.6667	0	10.3448	1.88679	2.94118	0	11.1111	8	12.5
227751	8.69565	2.35294	6.55738	9.52381	0	4.30108	2.54777	2.11268	13.0435	17.7778	7.14286	1.72414	8.97436	16.3636	7.14286	8.57143	11.1111	6.77966
227946	6.25	1.42857	15.5172	12.5	3.84615	3.63636	3.7037	2.0979	14.2857	10.2564	20	11.7647	3.48837	0	20	0.892857	8.51064	0
228517	8.33333	12.1495	29.0698	22.2222	8.33333	12.6582	10.989	8.29493	13.8889	25.4237	0	27.5	13.5135	9.58904	0	15.4362	19.0476	25.3165
228549	3.33333	4.08163	14.4928	18.9189	6.45161	8.90411	3.44828	2.10526	16.6667	18.3673	7.14286	14.2857	11.0092	4.7619	0	13.2353	13.8462	19.7368
228896	0	5.55556	10	10.6796	2.63158	5.6338	2.43902	2.89855	17.5	10	13.6364	5.26316	5.05051	6.66667	25	9.39597	11.1111	6.55738
229091	5	6.45161	14.2857	12.605	7.5	13.1783	5.5	8.71795	24.2424	13.6364	24	33.871	9.47368	22.7273	8.33333	18.3673	17.3913	25.3731
229107	4.16667	14.2857	28.2609	10.5263	0	10.3448	3.27869	5.34351	27.5862	37.5	0	6.25	15.0685	6.66667	0	13.6842	17.6471	16.3636
229223	6.25	8.60215	14.9254	8.60215	4.65116	9.67742	2.7933	4.7619	17.0732	24.3243	5	15.7895	6.31579	8.47458	7.69231	10.0917	11.2676	8.10811
229594	9.52381	9.27835	24.0964	15.5172	12.5	6.79612	1.69492	5	28	5.26316	3.84615	10.4478	13.5417	11.6279	19.0476	19.2308	12	11.5385
230070	7.69231	11.7647	30	13.1579	13.0435	13.7931	5.74713	3.125	26.9231	30.1887	15	10.1695	10.3093	8.16327	16.6667	9.18367	23.2558	17.6471
230286	22.5806	28.7356	57.5342	33.8983	0	18.75	13.4752	11.0345	47.8261	35.1351	38.0952	25.5814	22.8916	7.8125	45.4545	29.5918	34.1463	16.2791
230765	0	15.5172	19.2308	16.092	12	15.9722	3.43137	4.41176	21.875	36.1702	4.54545	12.3077	18.4874	9.09091	10	12.0968	11.9403	20.8955
230882	10.8108	14.9254	18.8889	17	5.12821	9.48905	4.09091	2.04082	13.1579	35.7143	10.7143	16.1765	8.18182	8.13953	8.33333	17.2662	7.40741	14.9254
230915	8.82353	2.29008	9.90099	7.07071	0	8.39161	2.55319	2.62009	17.5	19.2982	0	5.71429	5.17241	10.4651	12.5	9.42029	6.17284	8.4507
231763	16.3636	20.1681	32.5	22.8261	16.6667	23.741	18.1373	17.3709	27.6596	30	28.5714	20.7792	18.797	19.5652	40	21.7391	21.4286	27.8481
232023	2.77778	9.77444	20.3125	16.8831	5.55556	6.79612	3.76344	2.92398	21.0526	40.5405	9.09091	18.1818	9.18367	11.6667	42.8571	9.52381	28	23.6364
232047	4.87805	11.9048	32.8125	24.3902	5.26316	14.4068	3.19149	6.25	52.381	52.2727	8.69565	6.52174	14	12.1212	45.4545	12.8205	23.4043	17.7419
232093	5.12821	18.5841	22.0339	21.875	9.30233	14.0351	4.0201	9.44444	33.3333	40.3846	13.6364	26.087	13.5417	18.5714	27.2727	15.0794	27.0833	35.1351
232887	0	14.7059	22.2222	19.0476	17.6471	18.6916	4.44444	5.7377	32.1429	20	16	21.4286	10.7143	14.2857	21.4286	19.1011	23.6842	17.5
233004	0	5.88235	10.6383	5.88235	6.25	7.07965	2.18978	0	16.6667	12.1951	5.55556	0	1.1236	6.12245	14.2857	8.42105	10.8696	14.7059
233251	3.92157	2.52101	2.46914	6.87023	0	5.6962	3.90625	5.55556	11.7647	4.7619	0	6.75676	0.763359	3.52941	13.6364	6	7.35294	6.94444
233258	5.88235	9.44882	19.2308	25.6	2.32558	15.0943	10.1562	10.917	18.1818	26.7606	16.129	9.45946	10.8696	10	31.8182	13.7931	19.7183	13.4328
233934	6.66667	20.7317	37.037	35.1351	6.45161	26.2774	9.35252	9.03226	25	34	36.3636	17.3077	18.4783	16.9231	17.6471	36.6071	17.7778	25.8621
234079	7.89474	10.3774	24	11.8812	4.34783	8.88889	2.38095	4.95495	19.2308	29.2308	11.1111	10	11.4504	5.7971	9.09091	14.8438	20.2532	14.7059
234121	0	5.10204	18.3099	9.70874	2.63158	10.084	4.10256	3.7037	9.52381	10.2941	7.69231	6.77966	8.8	3.92157	16.6667	9.375	13.9241	8.92857
234355	16	9.83607	11.3208	9.33333	0	11.4943	11.9048	10.4575	17.9487	27.4194	10.7143	13.1148	10.3896	8.77193	18.1818	11.9048	14.2857	14.5833
234437	0	5.06329	20	5.12821	3.125	9.2437	1.98675	2.39521	14.2857	16.6667	12.5	3.44828	6.52174	8.06452	23.0769	6.72269	7.84314	6
234809	0	15.7895	18	22.0588	11.1111	10	2.7972	5.59006	25.8065	21.875	6.66667	2.32558	6.84932	5.88235	28.5714	14.6067	8	7.31707
234908	3.33333	6.84932	12.2807	18.1818	0	11.7647	4.48718	2.27273	26.4706	25	11.5385	5.76923	8	8.77193	20	9.80392	2.08333	19.0476
235226	0	11.25	15.2542	11.8644	11.1111	16.3043	2.4	11.976	36.8421	36.9565	20	19.2982	10.8434	3.63636	0	22.9508	17.9487	23.3333
235463	0	10	18.8679	20.2532	20	14.4144	1.78571	7.58621	41.1765	25	31.5789	20.2532	14.8515	7.57576	0	11.6279	21.2766	21.1538
235688	0	6.81818	4.91803	12.1622	0	8.08081	0	4.54545	15.3846	10	0	11.3636	7.35294	6.77966	12.5	15.6863	3.7037	5.55556
235716	0	9.57447	22.3881	20.9677	7.14286	13.5135	3.84615	2.61438	13.0435	25	19.2308	5.17241	14.5833	13.1148	8.33333	16.9811	14.2857	13.6364
235799	7.69231	24.7191	33.8028	19.0476	6.25	20	10.7955	8.33333	34.375	38.0952	15.3846	15.5172	24.7423	15	20	22.9358	18.6441	21.5686
236046	0	13.4021	15.493	12.6582	8	9.09091	5.88235	2.36686	36.8421	12.766	6.66667	10.1449	10	7.54717	27.2727	9.16031	14.7059	21.2121
236660	0	8.4507	18.3673	8.92857	11.1111	8.79121	3.27869	1.50376	15	26.1905	13.3333	13.9535	10.5263	6.77966	0	10.8434	7.5	17.7778
236684	3.125	4.08163	12.2807	10.1124	3.7037	6.15385	1.70455	2.60417	13.7931	10	20	3.50877	3.09278	7.8125	0	4.58716	17.0732	8.19672
236735	0	4.49438	10.9375	6.09756	0	7.27273	1.1236	0.694444	10.3448	14.7059	15.7895	0	2.29885	6.89655	16.6667	5.37634	5.55556	5.35714
236743	0	6.66667	9.67742	4.65116	4.7619	10.5769	0.588235	0.70922	17.8571	11.7647	9.09091	4.08163	2.1978	9.23077	15.3846	3.26087	5.76923	11.3208
236954	7.69231	14.2857	16.1765	14.0351	4.34783	19	4.0201	4.48718	34.2857	31.1111	10.5263	7.40741	12.3457	6.89655	35.7143	8.69565	21.3115	11.1111
237927	6.97674	14.5299	16.4948	11.215	3.44828	4.79452	4.16667	1.76211	16.129	28.9855	8.69565	11.9403	7.9646	7.86517	12.5	11.1111	18.8406	18.8235
238448	5.26316	21.5827	34.1772	21	18.75	18.6047	8.96226	9.2233	33.3333	43.5484	19.0476	23.8095	24.8062	13.1579	15	19.4245	34.3284	13.7931
238881	4	9.09091	17.4419	12.0567	2.22222	9.86842	3.1746	8.49421	20.5882	32.8125	11.4286	17.2414	13.0769	14.1304	15.3846	8.37989	23.8806	18.3673
238913	4.25532	11.6071	12.6582	17.7305	0	12.3377	3.55731	3.38983	28.5714	27.6923	8.33333	20.2381	11.811	18.2927	30.7692	10.1695	24.6377	17.5824
238980	2.7027	12.5	18.1818	17.4312	13.1579	15.3333	5.80357	6.28019	25.8065	19.2308	17.2414	10	19.5122	11.6883	18.1818	15.894	16.6667	18.75
239259	5.71429	13.5593	20.9302	12.5	8.33333	8.1761	5.41872	3.78378	15.7895	27.4194	8.82353	8.86076	3.47826	6.41026	9.09091	18.2482	7.69231	9.23077
239573	3.7037	10.5263	25.4237	18.1818	10	20.4082	1.45985	5.16129	23.0769	35.7143	4	7.93651	6.25	9.09091	31.25	5.78512	7.31707	10.4167
240045	0	3.33333	9.72222	5.40541	0	2.88462	1.19048	1.72414	16.2162	15.3846	6.25	6.75676	4.65116	8.21918	10	7.61905	6.34921	4.41176
240208	0	5.88235	12.5	14.4928	5.55556	11.0092	4.1958	5.88235	19.2308	9.52381	0	7.40741	6.84932	8.16327	7.69231	9.57447	6.81818	11.4754
240288	3.57143	10.8434	8.47458	14.4444	14.2857	5.98291	5.44218	5.14706	14.7059	20.4545	0	12.069	11.7647	3.92157	7.69231	12.7451	11.8644	11.1111
240767	6.66667	12.2222	17.4603	13.8298	8.69565	14.2857	8.58586	5.64103	34.2857	26.4151	16.6667	9.09091	18.8119	22.807	0	18.5841	17.6471	18.0328
240869	0	10.2273	18.1818	13.2353	4.7619	12.2137	5.42169	3.3557	25	34.1463	5	12.5	10.6383	10.3448	25	14.5299	14.2857	13.2075
241130	6.06061	7.47664	14.4928	12.0482	2.5641	8.33333	6.36943	4.09357	19.2308	16.3636	4.7619	6.34921	6.93069	3.0303	0	5.83333	12.069	8.69565
241466	0	12.0482	18.0328	26.8657	3.7037	19.3277	6.41026	9.52381	39.1304	17.5	0	18.0328	8.98876	18.0556	36.3636	18.3486	23.5294	29.6296
241875	4.34783	15.5556	16.6667	12.8205	3.44828	14.6552	6.75676	12.4031	40	7.14286	7.40741	16	14.8148	18.8679	0	11.8182	6.57895	10.6383
242366	4	23.2558	36.2069	29.3333	0	23.3333	12.1053	8.07453	54.1667	34.6939	12.9032	20	18.4783	10.3448	25	14.7541	19.2982	18.4615
243119	18.5185	26.3158	30.3571	27.3973	11.7647	22.8261	8.39161	7.63359	40	28.9474	23.5294	16.9811	28.7356	11.7647	42.8571	25.8065	23.8095	16.2791
243179	0	8	25.8427	14.1176	0	9.92908	2.33645	1.14286	27.7778	12	11.1111	12.3288	14.1414	10.1695	7.14286	14.1732	11.7647	12.5
243443	0	8.65385	13.4328	15.2941	0	11.5108	3.35196	2.46914	31.25	19.5652	12	8.10811	10.7143	5.33333	8.33333	14.2857	16.1765	9.72222
243797	0	9.30233	21.5686	10.1449	4.16667	5.40541	2.94118	2.04082	9.52381	17.6471	0	3.77358	6.94444	5.26316	14.2857	5.66038	6.12245	6
244465	4.65116	5.26316	10.2041	14.1593	4.44444	5.83333	6.66667	6.62983	21.0526	20.5479	6.25	12.7273	7.8125	11.1111	0	13.0081	9.72222	7.8125
244530	2.7027	7.14286	15.0685	14.8148	7.31707	7.89474	5.97015	5.15021	23.6842	26.8657	3.125	23.8095	8.88889	9.83607	15.3846	14.0845	13.75	12.8571
244630	5.55556	8.51064	14.4737	8.33333	0	5.34351	3.68421	6.57277	14.2857	14.0351	3.44828	3.33333	3.65854	12.2807	12.5	10.8108	18.9655	5.40541
245561	13.3333	8.10811	23.4375	23.6842	11.1111	7.40741	3.01205	5.81395	33.3333	14.2857	3.57143	15.7895	16.092	2.77778	18.1818	15.6863	7.27273	19.5652
245598	3.33333	15.2542	15.9091	23.6364	0	15.625	8.20896	8.10811	31.25	41.3043	13.6364	20	8.06452	30.7692	7.14286	21.25	42.8571	20.9302
245858	0	1.38889	8.19672	4.41176	0	3.77358	1.62602	1.48148	6.66667	6.81818	8.33333	9.61538	1.23457	0	0	5.15464	5	1.81818
245895	3.22581	19.0476	22.9885	30.2752	8.33333	15.6716	13.9665	15.8537	33.3333	31.1111	14.8148	34.8485	17.0732	24.6914	14.2857	28.8591	30	34.2466
245946	0	8.64198	40	9.23077	0	10.1852	0.609756	1.98675	39.1304	22.7273	10.3448	12.3077	12.1622	5.08475	0	12.8205	14.2857	9.52381
245973	8.57143	19.1667	17.3333	17.1717	6.52174	22.1374	17.1717	12.6168	40.5405	35.7143	13.1579	14.8649	20.4918	18.8889	9.09091	21.6783	24.2424	32.7586
245976	5.55556	7.37705	16.4384	11	4.25532	14.2857	5.61224	8.92019	24.3243	23.2143	5.55556	8.21918	10.1695	11.7021	10	15.3846	14.0625	22.807
246654	2.22222	4.71698	11.7647	10.989	0	8.46154	2.43902	4.41176	15.625	24.5902	5.88235	7.69231	6.31579	5.47945	5	10.7438	11.7647	15.1515
247468	6.66667	6.14035	13.4328	7.05882	5.40541	8.82353	2.80374	5.05618	6.66667	18.6047	14.7059	15.7895	10.6557	12	12.5	7.76699	25	15.625
247901	5	7.01754	16.6667	12.7273	10.2564	7.55814	3.21101	2.54237	12.5	22.0339	4	7.57576	4.20168	7.69231	6.66667	9.65517	11.4286	21.6667
248023	10	9.52381	17.3469	19.4444	7.69231	15.1724	5	5.70175	31.7073	38.7097	7.40741	18.75	22.2222	12.6582	23.5294	13.125	12.8205	26.2295
248819	6.66667	9.33333	28.8889	17.6471	0	8.91089	4.63576	1.6129	21.4286	25.9259	4.34783	15	11.7647	8.19672	12.5	15.9091	12.766	17.8571
249021	3.44828	12.766	8.82353	8.21918	0	8.33333	0.775194	1.31579	20.8333	20	5.55556	15.625	1.1236	3.57143	16.6667	9.61538	10	18.6047
250049	15.7895	13.3333	16.6667	15.0538	3.44828	13.6752	5.625	4.1958	33.3333	19.5122	13.6364	9.30233	10.101	10.5263	28.5714	14.5299	14.2857	21.6667
250260	6	14.4928	21.9178	13.6364	7.14286	17.8571	2.43902	4.14201	28.2051	40.4255	14.8148	14.7541	8.33333	13.4328	23.5294	14.7541	25	24.5902
251122	0	12.3457	20.5882	19.1781	20	9.44882	5.91716	5.55556	36.8421	24.4898	8.33333	10.5263	16.4706	6.45161	16.6667	16.3636	19.3548	14
251141	8.69565	28.7356	26.5306	22.0779	17.8571	20.7207	9.47867	8.28402	26.087	34	21.4286	18.0328	20.2247	12.069	15.3846	14.1593	22.2222	16.4179
252532	8.51064	23.4234	35.3846	24.0385	18	28.7234	20	16.8421	46.3415	50.8197	23.0769	22.4138	31.5789	26.6667	18.1818	21.4286	25.8065	39.7059
253527	3.57143	13.9241	24.1935	16.4179	0	11.3636	6.47482	10.1449	39.2857	48.7179	20.8333	31.25	10.2941	21.4286	10	18.9189	13.1579	16.6667
253761	8	5.74713	17.5439	15.2542	2.7027	12.1951	5.44218	2.29008	17.2414	10.5263	7.14286	8.95522	8.04598	4.16667	10	14.8148	11.6279	16
254150	0	9.41176	20.339	4.22535	0	5.71429	5	7.45342	20	21.9512	8	15	7.14286	6.75676	0	17.6056	11.5385	13.8462
254755	12	7.24638	10.7143	1.53846	4.54545	7.47664	3.52941	2.11268	25	24.4444	9.52381	11.9048	6.75676	6.66667	20	6.86275	7.14286	8.51064
254929	10.3448	18.8889	23.6364	13.5135	3.22581	14.5455	6.08108	6.21118	34.7826	45.8333	21.4286	10.3448	15.5844	14.7541	14.2857	16.8067	20.6897	10.6383
255542	10.7143	9.47368	21.0526	13.3333	9.7561	7.14286	6.46766	3.9548	19.4444	8.10811	0	9.61538	6.66667	4	8.33333	12.5	9.80392	1.42857
255588	3.33333	11.2676	18.4211	17.4419	11.4286	5.05051	6.28571	3.7594	25.8065	19.3548	4	3.92157	6.75676	13.5593	0	8.60215	6.66667	1.47059
255775	11.9048	28.0702	40.5797	33.3333	22.2222	34.4828	23.8636	19.8113	47.0588	56.25	40	31.1475	32	22.8571	41.6667	32.1739	37.3134	35.2113
255925	10	15.3061	25.9259	17.8082	9.09091	16.6667	7.36842	5.98802	26.6667	35.4167	11.5385	34.3284	16.6667	19.0476	16.6667	17.9245	24.0741	23.4043
255940	11.1111	9.27835	23.0769	10	10.7143	13.9706	7.40741	10	25.8065	32.6531	6.89655	20.5882	11.236	16.6667	8.33333	15.4545	18.3333	20.4082
257112	0	8.97436	17.9104	16.2162	4.16667	8.19672	9.27152	6.70732	32.3529	27.6596	0	9.7561	12	7.27273	14.2857	12.5	19.5122	8.88889
259207	5.26316	10.5882	19.697	14.2857	9.09091	12.2222	11.6279	13.8889	23.6842	25	22.2222	17.8571	16.3043	5.40541	0	16.2791	16.6667	3.92157
260165	3.0303	11.1111	15.6627	6	2.63158	12.5926	2.01005	4.39024	17.8571	22.0339	2.85714	9.23077	8.82353	11.1111	25	17.2662	11.8421	15.3846
260404	3.84615	3.44828	7.93651	5.55556	0	7.84314	1.41844	3.48837	11.5385	11.4754	0	3.57143	4.25532	2.98507	0	3.75	6.66667	0
260493	11.4286	6.17284	13.8462	4.34783	0	6.86275	2.92398	4.8951	10.7143	21.5686	5.26316	4.6875	3.09278	3.27869	6.66667	6.52174	3.50877	10
261428	0	3.84615	6	7.46269	0	4.62963	1.51515	2.75862	7.14286	10.5263	0	10.2041	5.33333	3.77358	0	4.25532	13.8462	2.32558
261433	6.66667	11.8421	13.0435	17.7419	7.69231	10.4348	5.07246	6.89655	13.3333	17.0732	0	9.80392	12.1622	10.9091	0	12.9032	18.1818	6.81818
261675	0	2.24719	11.6667	12.8571	5.88235	6.66667	2.06897	0.60241	17.3913	21.9512	4.54545	12.1951	10.1266	1.81818	0	11.9048	15.9091	12.1951
261824	5.88235	5.55556	15.0685	11.9403	0	6.34921	1.2987	1.33333	16.6667	13.6364	5	14.2857	1.5873	0	30	11.7021	8.51064	23.6842
262404	9.375	10.7843	15.625	16.6667	0	12.0567	6.89655	11.3636	28.5714	27.0833	9.09091	26.5625	8.98876	25	14.2857	12.2642	23.8095	25
262472	3.22581	13.4831	24.2857	12.1739	6.45161	14.5161	2.53807	3.06748	21.2121	27.0833	0	12.069	7.52688	7.14286	15.3846	14.4444	11.7647	18.5185
262520	3.0303	9.57447	18.3333	6.73077	3.33333	12.8788	3.57143	3.59281	15.3846	32.7273	12.5	19.1176	7.31707	15.2778	14.2857	13.5922	15.2174	15.2542
262730	0	5.26316	13.3333	8	0	12.0567	1.875	2.28571	18.1818	22.449	11.7647	6.25	2.73973	3.125	25	11.1111	12.766	5.35714
263213	5.88235	24.4681	43.9394	18.9873	0	21.4286	7.73481	9.81595	44.1176	40.4762	20	22.5	18.0723	14.0625	30.7692	17.7083	27.9412	22.807
263376	5.55556	10.6061	15.2174	14.5833	0	10.4762	3.93701	2.80374	20	17.7778	0	8.51064	9.67742	8.88889	12.5	8.86076	12.8205	2.22222
263459	4.16667	4.49438	6.97674	10.4478	0	7.01754	2.5974	5.14706	6.89655	13.9535	0	6.52174	1.16279	10	0	5.60748	10.8696	2.38095
263489	5.26316	25.3731	36.4865	27.8689	9.52381	23.301	13.0137	6.92308	38.0952	32.6531	33.3333	22.449	26.5625	13.0435	20	14.1304	22.5	21.2766
264069	2.43902	12	20.9677	15.9091	4.7619	14.4928	5.52486	5.94595	23.3333	33.3333	13.6364	11.7647	5.10204	8.47458	6.66667	14.2857	14.0351	2.98507
264640	0	0	13.1148	7.79221	8.33333	13.1868	2.22222	3.14961	15	15.2174	5.55556	6.25	5.40541	6.77966	0	11	14.2857	15.6863
264733	0	6.09756	8.33333	5.40541	4.7619	6.32911	0.657895	0	17.3913	21.7391	9.09091	3.7037	7.69231	7.8125	0	7.36842	8.16327	8.51064
264954	0	8	18.3333	15.0685	5.55556	6.93069	1.96078	2.14286	21.2121	15.1515	4.54545	7.93651	6.49351	11.1111	6.25	8.65385	8.69565	8.51064
265008	13.0435	13.9241	18.9655	27.2727	20.5882	10.5769	11.6883	12.0482	18.1818	23.0769	0	11.8644	23.1579	24.4444	25	25.2427	24.4444	23.8095
265916	0	10.4167	9.09091	11.3924	4.54545	6.76692	2.5641	2.5641	25	14.8936	8	4.54545	6.0241	9.83607	5.88235	3.8835	7.14286	21.8182
266032	3.7037	12.3457	19.3548	13.4021	10.5263	10.4348	5.10204	4.13793	53.8462	23.4043	17.2414	17.8082	13.4831	5.97015	15.3846	8.13008	12.5	19.6078
266186	2.85714	19	21.4286	26.506	9.375	18.8976	4.16667	2.60417	24.2424	25	14.8148	5.08475	13.0952	7.46269	0	11.0092	16.2791	20.4082
266424	0	13.2353	25.5814	11.1111	4.7619	11.4286	4.34783	4.20168	25	21.875	10	6.45161	8.82353	3.44828	0	17.4419	10	9.80392
266806	5.40541	10.2564	27.2727	10.2041	7.69231	16.6667	4.73934	3.05677	27.907	29.5082	5.88235	7.8125	12.963	8.82353	22.2222	13.0435	14	15.1515
266852	0	2.54237	15.625	9.34579	3.0303	9.83607	3.22581	2.51046	20	21.0526	10	17.3913	7.62712	12.5	0	11.3636	18.6441	19.6721
267703	3.57143	6.0241	15.873	1.2987	6.89655	8.87097	2.24719	3.1746	19.2308	11.6279	4.7619	4.7619	5.43478	8.62069	6.66667	8.33333	13.7931	5.08475
267717	7.14286	12.1951	29.5082	17.5676	13.3333	18.1102	6.17978	4.16667	12	17.3913	13.6364	11.3636	12.0879	16.129	7.69231	17.4757	21.4286	15.7895
267754	4	20.7317	30.7692	22.2222	10	13.1148	5.12821	8.74317	17.3913	20	19.0476	12.5	12.0482	14.5455	0	23	17.7419	16.6667
268777	0	4.7619	12.2807	7.5	6.25	13.0435	0.840336	4.72973	16.6667	23.0769	13.0435	7.31707	11.5942	6	0	11.9565	14.8936	4.44444
269161	11.5385	14.4444	28	17.5676	15	17.8218	4.57143	5.91716	35.4839	31.1111	6.66667	20	11.1111	13.3333	13.3333	21.5909	28.0702	20
269168	11.1111	22.8261	33.3333	14.2857	0	29.6	5.52147	4.69799	33.3333	35.5556	21.7391	10.7692	16.8675	10.1695	28.5714	13.4615	16.3265	26.9231
269837	0	2.88462	3.1746	3.61446	2.38095	4.16667	3.46821	7.09677	6.06061	10.4167	12.5	3.33333	0	6.34921	11.7647	10.7143	8.51064	9.67742
270035	3.44828	15.534	10.9589	18.6813	4.87805	15.8333	10.8571	11.9318	17.8571	29.7872	15	7.69231	9.09091	8.33333	0	18.2692	14.8936	19.5652
270230	0	12.8205	17.1875	17.7778	12.1212	7.21649	5.73248	5	36.3636	24.1379	3.57143	12.2807	9.30233	6.66667	0	12.3967	15	18.8679
271481	6.97674	5.88235	23.5294	12.1495	7.14286	13.2867	7.14286	10.2857	14.2857	27.5	8.33333	16.9231	6.74157	7.93651	18.75	16.6667	20	10.7692
271655	2.7027	23.7624	41.2698	26.1682	11.5385	27.4648	12.6984	7.17949	41.9355	35.5556	14.2857	22.807	24.4681	13.5593	25	24.7934	22.9508	21.3115
272322	0	6.86275	3.22581	14.5833	0	5.10949	1.97044	3.06122	5.88235	8.69565	17.3913	1.75439	5.06329	7.79221	13.3333	5.55556	6.77966	8.06452
272685	33.3333	37.5	36	41.9355	19.3548	37.6	36.3184	32.0388	41.6667	36.9231	21.4286	31.1475	36.25	37.3333	35	33.8346	49.0196	47.541
273019	25.641	14.7059	31.5789	29.3578	22.5806	24.8175	33.5	37.9121	12.9032	40	7.69231	19.6078	15.0538	31.6667	40	33.0709	27.9412	25
273327	13.1579	40	43.2432	36.4583	8	23.4375	16.4948	14.1463	35.4839	40.3846	28.5714	24.5614	28	13.4328	22.2222	25	29.8246	24.2424
273417	5.26316	14	23.8636	17.4419	10.5263	15.2672	6.01852	3.5	20	35.0877	14.2857	16	13.4615	11.2676	0	13.4921	13.5593	15
273738	6.66667	13.9535	19.1489	10.4478	0	6.03448	1.84049	3.08642	33.3333	21.4286	17.6471	10.2564	2.53165	3.63636	0	16.1616	12.766	7.40741
273831	0	3.75	12.9032	5.95238	5.26316	3.26087	3.80435	2.20994	12.5	10.4167	4.54545	5.17241	4.80769	5.76923	7.69231	4.54545	4.44444	2.5
274589	0	10.2273	13.1579	6.49351	0	7.08661	2.45098	4.32432	20	8.92857	12.5	4.08163	7.21649	4.54545	0	7.80142	13.2353	7.54717
274718	13.0435	23.2877	21.1538	21.6867	13.3333	17.7966	2.75862	5.09554	40	31.25	10	8	15	12.069	13.3333	20.2532	12.8205	25.4237
275241	3.7037	15.1899	21.8182	12.2807	23.3333	11.3402	5.55556	2.8777	15.1515	26.087	17.3913	8.92857	9.72222	6.25	18.1818	17.2043	14.7059	10
275322	0	10.5263	20.6349	12.5	3.44828	10.6383	3.18471	4.13793	11.1111	29.2683	10	17.6471	4.70588	14.7541	16.6667	9.01639	16.3934	20.8333
275760	0	4.80769	16.3636	9.52381	3.84615	6.83761	2.51572	0.564972	3.84615	21.0526	0	4.61538	0	0	0	8.03571	5.17241	6.66667
275784	3.84615	6.06061	18.1818	9.41176	3.44828	4.31034	2.72109	1.71429	0	16.129	0	6.66667	3.26087	2.94118	8.33333	4.46429	11.2903	13.7931
276617	0	17.1875	26.7857	18.2692	4.7619	16.1616	6.39535	4.60526	26.6667	33.3333	18.1818	13.4615	8.69565	10.6061	14.2857	14.7059	12.5	25.8621
277003	4.65116	9.70874	17.4603	9.70874	10.3448	10.5691	3.07692	4.5	30	20	0	14.2857	7.07071	7.14286	33.3333	4.31034	19.403	15.0943
277483	6.25	11.9048	24.2424	21.3333	9.09091	14.9425	8.51064	3.7594	28.125	38.0952	31.25	16.3265	10.1266	7.54717	7.14286	12	15.2174	16.3636
277496	12.5	21.25	37.931	26.7606	0	20.9877	14.2857	15.2672	21.875	45	26.3158	30	21.1268	26	33.3333	21.0526	34.0909	54.3478
277664	0	5.35714	18.3099	7.14286	0	9.80392	2.29885	4.81283	20.9302	16	9.09091	9.09091	3.52941	1.6129	12.5	7.46269	10.2941	7.01754
279300	5.55556	15.2941	21.5686	17.6471	3.44828	11.0294	2.75862	9.55414	33.3333	30.5556	12.5	17.2414	18.4783	11.1111	30	12.381	18.4211	26.9231
279348	8.10811	11.4583	26.9231	25.7576	9.09091	13.8686	6.8323	6.39535	28.5714	18.75	17.3913	11.1111	18.5567	3.63636	28.5714	14.7541	17.9487	15.942
279999	21.7391	14.2857	27.451	13.8462	0	18.9189	8.125	10.274	21.7391	25.5319	0	16.3265	17.9775	4.83871	14.2857	18.1818	16.3265	16.9014
281004	5.12821	9.87654	19.3548	15.7143	2.94118	13.2653	3.26797	7.0922	25.8065	21.6216	6.66667	7.89474	5	6.55738	12.5	14.7727	8.69565	20
281203	6.25	10.5263	26.7857	19.403	4.34783	15.1786	7.18563	7.97872	20.5882	25	7.14286	6.34921	10.3896	7.01754	0	12.9032	11.7647	12.2449
281949	0	8.88889	15.6863	11.4754	4.54545	5.69106	1.21951	3.61446	16.6667	17.1429	4.7619	8.47458	4.93827	0	10	7.61905	10.9091	5.26316
282262	2.85714	9.78261	10	9.34579	3.125	12.069	4.5	4.81928	8	24.3243	4	3.57143	7.05882	1.72414	12.5	9.30233	2.43902	6.89655
283330	0	7.59494	7.40741	2.8169	3.7037	1.78571	3.20513	2.85714	7.31707	6.06061	6.66667	6.25	1.26582	1.69492	0	7.76699	10.7143	4.16667
283478	0	7.14286	16.0714	11.1111	13.1579	5.7554	3.91061	3.06748	30	18.1818	0	0	4.90196	9.67742	13.3333	10.5691	13.4328	3.0303
283919	3.84615	4.81928	9.83607	5.74713	0	7.03125	0.561798	1.76471	5.71429	10.4478	5	5.26316	1.03093	1.92308	7.14286	9.00901	1.5625	6.55738
284544	0	6.49351	12.5	9.52381	6.25	8.51064	1.96078	1.40845	11.7647	12.8205	6.25	6.89655	4.22535	3.92157	0	3.37079	13.0435	19.5122
285164	6.06061	12.7273	13.3333	12.3288	6.66667	8.62069	2.12766	2.10526	20	15.6863	5.88235	5.71429	7.07965	4.61538	7.69231	11.4286	13.7255	5.88235
285568	0	5.05051	12.3457	4.81928	4.34783	3.93701	1.51515	1.99005	10.5263	6.25	0	3.44828	6.45161	2.94118	12.5	4.6875	8.62069	8.57143
286670	3.7037	12.0879	33.9286	15.493	6.66667	17.5439	5.35714	4.57516	18.9189	22	21.4286	10	12.2642	13.7931	22.2222	13.4615	22.8571	10
287242	6.45161	9.89011	12.5	8.24742	12.5	8.66142	2.42718	3.97727	8.33333	14.2857	3.33333	10.9091	1.1236	6.34921	12.5	10.084	10	10
287537	15.1515	21.1765	29.7872	20.6349	12.1212	17.5439	10	17.2414	29.0323	32.6087	31.8182	30.4348	21.519	18.1818	36.3636	27.551	36.1702	47.1698
288104	4.54545	12.1622	11.1111	2.12766	5.26316	4.85437	1.71429	1.82927	20.8333	6.66667	10	6.25	2.66667	3.50877	0	7.44681	6	7.84314
288642	4.44444	7.40741	7.79221	8.77193	2.77778	10.5691	2.18341	0.952381	6.66667	10.9091	4.16667	3.75	4.54545	4.34783	0	5.33333	5.35714	3.125
288800	6.66667	18.2796	30.7692	20.2247	2.77778	16.1905	5.94595	6.89655	37.5	40.625	9.52381	13.5593	20.8333	10.3896	0	16.8	23.5294	33.871
289013	0	20	26.1538	13.2353	0	17.6471	5.22876	6.91824	16	23.2558	9.09091	18.75	15.7303	12.5	11.7647	22.3301	20.9302	13.1148
289458	0	6.86275	27.5862	12.6316	6.25	7.62712	1.21951	3.0303	22.5	10.4167	16.6667	9.23077	6.97674	6.77966	8.33333	10.1852	16.9811	12.5
289977	4	18.0723	11.6279	10.7143	8	12	1.41844	2.89855	20.6897	12.766	25	2.08333	4.7619	1.81818	9.09091	7.82609	15.0943	6.25
290049	0	25.9259	22.4138	21.7391	0	14.7826	4.08163	6.10687	33.3333	23.6842	11.7647	16	5.68182	9.61538	6.66667	12.0879	10.2564	10.7143
290459	6.06061	3.6036	4.81928	8.98876	2.7027	2.29008	4.04624	3.28947	20	8.47458	6.89655	3.63636	5.26316	6.25	7.69231	5.64516	5.66038	3.125
290528	0	9.78261	13.5802	17.2414	6.89655	13.3333	9.375	3.80435	23.6842	35.5556	14.2857	21.5686	14.8936	17.8571	11.1111	16.9014	39.1304	30.6452
290587	9.09091	17.5	23.913	15.2542	5	12.5	3.65854	3.84615	8	15.625	10.3448	6.52174	11.6883	8.06452	7.69231	11.4286	11.5385	20
290866	5.55556	12.5	35	15.6627	7.40741	6.48148	3.3557	0.636943	31.0345	21.4286	0	2.7027	14.8148	6.25	50	13.8298	12.963	17.0213
290980	0	3.33333	28.0702	15.4762	12.5	12.037	4.49438	3.33333	38.4615	33.3333	7.14286	14.7541	8.13953	6.66667	33.3333	10	15.3846	20
291059	0	1.17647	23.8806	18.2927	8	4.90196	2.38095	5.78035	25	15.2174	18.75	24.4898	4.87805	14.2857	6.25	12.963	25	29.5455
291101	3.0303	4.47761	23.8095	12.5	7.14286	6.93069	4.93827	3.37838	10.7143	19.5652	13.6364	8.69565	15.873	7.57576	7.14286	14.5833	17.8571	13.7255
292172	4.34783	11.1111	16.9014	17.1875	0	13.0081	3.9548	2	36.3636	21.9512	4	8	7.05882	11.1111	0	10.7143	2.22222	8.51064
293151	3.0303	12.8205	12.3288	13.5417	6.38298	5.46875	4.12371	3.80952	20	30.4348	0	14.0351	6.89655	4.6875	0	13.4921	21.5385	13.4328
293893	4.16667	9.375	14.0625	17.6471	0	12.3711	1.42857	5.40541	26.087	40	4.7619	7.89474	8.33333	6.38298	22.2222	13.2075	11.8644	15
294240	5.71429	2.53165	9.09091	13.0952	5.71429	10.8333	1.82927	0	12.5	23.2558	0	3.22581	8.43373	2.66667	9.09091	10.2041	21.0526	5.19481
294374	6.45161	5.10204	27.9412	16.5049	4.16667	19.6429	3.76344	3.48837	34.4828	20	14.2857	10.6061	15.2941	7.93651	10	15.9664	19.6429	19.4444
294686	3.44828	6.18557	21.4286	12.1622	8.82353	12.6126	4.81928	1.19048	25	20	5	2.98507	5.68182	12.1212	7.14286	14.9533	4	9.67742
295045	4	5.55556	12.6984	9.63855	4.54545	7.36842	2.6738	3.7037	29.6296	18.9189	5.88235	6.89655	7.46269	11.9048	11.1111	7.14286	16.6667	4.54545
295180	5.26316	6.86275	6.57895	9.52381	0	10.6383	2.5641	1.14943	25	12.8205	0	6.84932	4.65116	5.17241	11.1111	7.08661	3.84615	9.52381
295271	2.7027	6.60377	9.09091	5.26316	0	9.35252	0.578035	2.42424	12.5	8.51064	7.14286	0	3.84615	2.73973	0	6.01504	5.66038	8.10811
295642	4.16667	9.09091	15.7895	9.72222	5.88235	8.33333	3.06748	4.7619	25	34.6154	9.09091	7.35294	11.25	5.76923	25	13.2743	9.67742	13.1148
296442	0	6.19469	13.5922	10.2273	5.88235	10.2941	3.68664	2	21.7391	26.6667	16.6667	8.10811	3.9604	4.28571	0	10.7438	10.1695	10
296629	2.7027	10	20.3704	13.7931	7.40741	15.7895	3.97727	7.60234	27.5862	22.2222	13.6364	6.45161	18.4783	14.7541	5	14.876	19.6429	20.6349
296795	5.12821	1.88679	7.54717	8.10811	0	3.64964	1.35135	1.84332	21.2121	10.4167	17.3913	6.06061	4.25532	2.8169	0	8.27068	16.9811	5.97015
296807	2.5	4.6729	9.25926	13.913	2.85714	11.1111	0.45045	2.67857	34.2857	10.4167	13.0435	6.94444	9.80392	5.6338	0	8.46154	15.6863	10.7692
296811	4.7619	16.3462	32.7273	31.9328	8.82353	20.5882	6.69643	9.95475	54.2857	47.9167	13.6364	12.8571	33.6538	10.9589	7.69231	18.3206	31.3725	22.0588
296843	0	2.80374	8.03571	7.75862	0	3.0303	1.87793	2.5	21.6216	14.0351	3.84615	3.8961	3.84615	3.94737	0	6.45161	9.25926	9.52381
297180	4.7619	8.53659	31.1111	13.8462	0	10.4651	5.83333	0	13.0435	18.9189	18.1818	2.17391	12.5	5.7971	0	13.1148	12.8205	6
297882	10.3448	4.70588	10.7143	10.1449	0	9.34579	9.25926	5.18519	11.4286	29.1667	16.6667	6	5.81395	7.84314	25	6.73077	9.30233	7.40741
298117	2.94118	12.8713	26.1538	13.4146	3.33333	7.2	2.57732	4.48718	17.1429	14.7541	3.22581	4.7619	7.29167	1.69492	27.7778	8.54701	15.3846	13.3333
298484	0	4.21053	22.0339	12.8571	0	9.80392	2.05479	2.06897	3.22581	16	0	4.41176	7.89474	2.5974	0	9.61538	11.3636	9.43396
298764	5	4.34783	22.2222	7.5	10.5263	8.27068	3.61446	1.875	20	30.4348	4.34783	14.5833	10.4478	11.5385	14.2857	9.09091	13.4615	14.2857
298856	8	4.6729	17.3913	7.29167	14.8148	15.873	2.5	3.26797	18.1818	9.09091	17.3913	5.08475	2.5	8.69565	0	9	4.65116	19.2308
298962	7.40741	11.2676	25	17.6471	0	14.6552	5.33333	2.25564	29.0323	15.7895	6.66667	6.66667	12.3288	12.5	10	13.5922	18.1818	9.52381
299093	2.63158	7.5	18.8679	10.3896	8	4.0404	2.64901	4.96894	14.7059	12	9.52381	6.45161	5.33333	5.76923	18.1818	9.18367	7.84314	8.77193
299369	5	8.75	16.9811	9.23077	10	6.89655	2.73973	2.89855	14.8148	25.5814	5.55556	4.25532	7.40741	0	0	12.2222	10	12.5
299521	4.7619	12.5	21.3115	26.6667	20.6897	16.2162	6.81818	6.43275	15.625	31.9149	10.5263	14.2857	12.5	9.67742	25	18.5185	25.4237	15
299539	9.52381	13.3333	15.7895	19.3548	10.3448	17.8571	9.24855	6.43275	20	27.0833	15	16.6667	12.5	4.7619	33.3333	23.7624	14.7541	16.6667
300020	18.75	10.2941	18.4615	23.4043	11.1111	12.0879	5.36913	6.01504	20	27.7778	5.55556	11.5385	18.5185	6.25	20	14.433	17.0213	12.963
300035	6.66667	8.69565	21.8182	14.7059	3.84615	17.8571	6.10687	3.14961	11.7647	23.3333	0	8.33333	15.2778	2	12.5	13.2075	10.3448	21.6216
300400	8.69565	12	24.4898	17.3333	3.44828	10.5263	6.33803	8.9172	22.7273	35.1351	8	2.38095	16.2791	11.3636	5.88235	16.1616	16	8.33333
301663	2.32558	13.0769	12.3457	14.2857	12.1212	13.0178	4.84581	2.52101	25	24.6154	8.57143	14.8649	14.0351	10.1266	6.66667	11.1888	23.3766	13.8462
301674	4.65116	17.6	22.5	13.7615	6.25	17.7515	4.4843	3.50877	35.4839	30.3571	12.5	15.2778	24.1071	9.33333	7.14286	13.0435	26.3158	10.6061
302188	0	7.77778	16.9231	13.7931	0	10.2804	3.46821	5.15464	14.8148	28.5714	8	12.963	8.43373	16.2162	15.3846	11.6071	23.8095	17.4603
302594	0	4.85437	17.2414	6.42202	0	9.43396	2.9703	3.07692	9.375	19.0476	4.7619	6.15385	8.19672	8.33333	25	4.72973	6.77966	9.09091
303088	6.89655	6.38298	22.2222	19.7531	0	13.1148	1.12994	1.88679	24	26.1905	0	7.01754	8.51064	5.26316	22.2222	10.0917	17.7778	10.2041
303124	9.375	6.52174	18.3333	19.4805	3.125	14.5299	5.80645	3.24675	24.1379	28.5714	25	17.8571	10.8696	12.7273	0	17.1717	23.8095	7.84314
303290	0	7.46269	8.64198	14.1414	5.12821	7.69231	2.82486	2.47525	9.375	16.6667	4.54545	6.25	3.77358	2.98507	18.1818	10.1562	6.34921	12.5
303436	2.7027	3.80952	10.4651	9.30233	0	6.8323	3.57143	2.42718	4.7619	16.3934	0	5.06329	2.45902	2.98507	7.69231	7.04225	6.66667	7.79221
303716	13.5135	9.17431	14.2857	9.89011	2.43902	15.9091	7.65306	7.22222	21.7391	23.913	21.7391	6.57895	16.0714	8.75	0	11.6279	16.129	20.7792
303776	13.3333	33.7349	31.0345	14.0351	8	25.7732	12.2807	9.65517	41.6667	37.7358	6.25	10.5263	20.9302	10.3448	11.1111	21	23.0769	30.1887
304009	4	9.87654	22.0339	25.3731	5.88235	17.8947	8.16327	1.6129	24	26.5306	4.16667	14.7541	17.5676	7.93651	7.69231	12.6316	20.8333	9.61538
304413	8.10811	3.37079	8.33333	8.23529	6.66667	8.54701	1.24224	3.1746	19.2308	17.5	10	5.08475	6.41026	9.23077	15.3846	12.5	10.5263	13.0435
304608	0	3.65854	14.2857	7.14286	5.26316	6.0241	0.70922	0.917431	17.6471	8.10811	0	2.12766	3.27869	5.55556	8.33333	5.47945	13.1579	13.5135
305272	3.0303	6.66667	14.4928	12.2222	0	6.06061	5.2381	4.9505	24.2424	16.3636	16	17.0213	3.09278	17.3077	21.4286	11.4286	15.7895	31.25
305319	5.55556	25.8065	23.6842	18.6813	6.89655	20	6.50888	4.94505	35.7143	47.4576	27.2727	23.7288	16.4835	22.7273	20	22.449	18.75	28.8136
305664	7.14286	7.14286	14.8148	5.88235	0	4.93827	2.05479	0.694444	4.34783	20.4545	15.3846	4.44444	7.84314	6.66667	50	6.42202	5.35714	6.25
306319	0	5.55556	10.2564	11.7647	3.44828	9.78261	2.06897	4.44444	18.4211	6.66667	21.0526	1.81818	4.47761	0	0	6.45161	5.26316	9.52381
306649	0	4.0404	10.9091	10.9756	0	8.24742	5.64972	12.9032	4.7619	15.7895	18.75	15	2.7027	16.6667	11.1111	9.89011	20.9302	30.9091
306772	3.57143	9.17431	12.8571	8.92857	3.57143	10.1449	2.38095	3.68664	18.5185	15.5556	8	8.47458	6.93069	8.51064	14.2857	7.80142	13.5593	11.2903
307315	0	12.3288	23.2558	4.28571	4.34783	11.4286	0	3.90625	30.7692	19.4444	13.6364	7.89474	17.6471	7.84314	0	9.87654	2.12766	8.88889
308739	50	63.5135	72.973	65.2174	58.9744	66.9643	65.4822	59.3583	68.4211	71.4286	37.5	50	71.3043	61.2903	81.25	58.1967	64.1791	70.1493
309230	0	13.4831	23.4375	13.8889	0	9.09091	3.14465	5.44218	22.7273	25	14.2857	11.1111	10	10	37.5	11.3636	18.3673	11.8644
309602	4.16667	15.493	25	15.1899	5.26316	11.3924	7.29927	2.75862	29.1667	31.1111	10.5263	2.7027	5.26316	8.51064	12.5	13.9241	6.06061	9.25926
309920	6.25	4.47761	16.6667	7.14286	3.7037	14.7368	3.42857	0	18.1818	8.82353	5	8.33333	8.57143	1.66667	8.33333	13.3333	17.3913	12.9032
310138	11.5385	5.55556	11.5385	5.17241	0	4.6729	2.45902	4.46429	17.3913	19.0476	23.0769	4.7619	14.7541	7.84314	20	11.1111	13.9535	17.7778
310648	0	10.1266	11.7647	7.69231	0	11.8421	8.55263	3.52113	26.9231	23.5294	21.0526	10	8.95522	8.62069	0	15.1163	16.2791	13.4615
311052	4.34783	10.4651	15.6863	21.3333	3.84615	13	5.40541	6.62983	19.3548	20.5128	27.2727	5	10.3448	3.38983	10	11.6667	10.2041	14.5161
311113	12.5	7.69231	14	23.4375	10.3448	18.0723	13.6986	4.96454	23.3333	29.2683	22.2222	11.8644	15.3846	2.5641	16.6667	16.4706	23.8095	19.2308
311540	0	13.1148	15.7895	12.5	0	19.1176	1.03093	2.1978	40	17.2414	14.2857	16.6667	21.0526	5.26316	11.1111	16.6667	27.7778	10
311988	10	5.20833	12.5	12.2222	8.57143	11.3636	7.02703	7.36196	16.6667	25	14.2857	14.7541	4.5977	14.4737	12.5	11.5702	14.8148	9.80392
312028	8.82353	16.4706	16.9811	15.8537	4.65116	17.5	11.4458	6.70732	23.3333	37.2093	13.6364	10.6061	12.7907	11.5942	14.2857	13.6364	22.0339	17.6471
312197	12.5	7.35294	14.5455	19.3548	0	7.54717	1.43885	2.7972	13.3333	9.52381	8	7.84314	4.16667	4.34783	0	7.40741	8	7.89474
312201	4.16667	8.23529	12.963	11.6883	3.22581	11.8644	1.85185	1.80723	21.4286	19.5652	16.6667	6.34921	7.6087	14.9254	33.3333	3.57143	11.7647	9.375
312438	4	7.77778	15.493	9.67742	9.09091	10.7143	6.77966	5.66038	18.5185	21.2766	5	13.8462	10.4167	9.43396	8.33333	9.09091	13.3333	11.2903
312487	8.33333	14.7727	18.4211	12.9032	0	9.61538	9.52381	5.42169	18.75	28.8889	16.6667	8.92857	13.5135	13.7255	9.09091	13.0841	18.6047	8.77193
312690	3.44828	6.74157	11.3636	9	6.25	7.9646	5.5	3.82514	8.69565	26.6667	12	9.09091	7.69231	10.2041	9.09091	14.7541	13.7931	19.697
313025	9.52381	14.5631	20.2381	18.9474	7.69231	11.811	6.70103	6.41711	28.125	37.037	7.69231	4.34783	15.6627	3.0303	9.09091	19.0083	22	11.8644
313537	10.8108	19.6262	32.1429	15.2941	6.25	17.037	8.79121	8.18713	17.8571	32.6923	12.9032	15.873	18.1818	18.4615	0	13.7405	14.5455	20.7547
313863	5.88235	14.433	24.6914	16.3043	7.40741	16.5354	4.21053	3.63636	28.5714	15.5556	17.8571	16.9492	15.3846	6.49351	20	15.7407	13.3333	23.7288
314076	15.3846	29.2683	43.9024	22.4138	4.34783	18.2927	14.0845	7.57576	31.0345	37.7358	37.037	22	22.807	8	36.3636	23.2323	16.6667	15.5556
314213	11.1111	13.4831	23.5294	13.4146	0	21.1009	5.96026	2.04082	29.0323	13.3333	9.09091	25	19.3548	8	10	13.9344	8.92857	14.8936
314700	3.84615	4.34783	9.09091	13.6986	5	9.90099	2.7027	6.43275	5.88235	21.1538	12.5	18.9655	8.04598	7.40741	0	10.1124	14.2857	26
314744	4.34783	24.7312	32.3529	21.3333	0	21.4286	10.219	7.45342	30	44.4444	23.5294	8.92857	13.253	15.7895	23.0769	25.2525	18.75	23.913
315531	3.125	20.8333	23.913	19.5402	4.54545	10.7143	6.58683	8.38323	28.9474	31.25	4.16667	19.0476	20.6522	13.6364	27.2727	16.6667	22.2222	18.4211
315559	4	2.40964	6.89655	5.88235	7.40741	7.22892	4.24242	2.82486	9.67742	12.1212	0	6.55738	5.74713	15	20	5.88235	5.12821	7.5
316272	3.44828	5.37634	5.76923	10	7.40741	10.8108	4.73373	8.33333	22.7273	13.8889	5	9.09091	3.2967	7.93651	9.09091	10.4762	16.9811	6.12245
316866	5	9.67742	18.6441	16.6667	10.3448	12.963	3.57143	6.33803	14.2857	25	10	6.89655	8.64198	18.4211	0	12.6761	25	26.6667
316980	0	7.31707	17.1875	12	0	14.8936	1.875	2.14286	37.5	16.6667	0	12	3.1746	1.92308	0	15.5556	7.14286	10
317033	7.69231	7.35294	8.51064	13.1579	9.375	4.7619	3.20513	3.42466	5.40541	14.0625	6.66667	4.83871	9.67742	8.82353	14.2857	2.12766	13.9535	1.78571
317046	0	2.46914	6.77966	8.33333	0	3.61446	0.724638	3.27869	5	12.5	5.26316	6.25	1.69492	0	0	4.81928	13.5135	6.12245
317117	5	2.06186	20.6349	6.59341	1.96078	5.69106	1.50754	2.60417	16.6667	13.4328	3.44828	4.6875	3.33333	5.06329	0	4.58716	6.34921	4.41176
317326	0	1.23457	28.5714	11.6667	6.66667	15.5172	4.4586	4.1958	15.3846	21.2766	8.69565	4.7619	6.75676	11.9048	23.0769	9.82143	9.09091	8.10811
317421	2.94118	11.3636	35.4839	5.55556	4.7619	17.2131	4.60526	3.61446	19.0476	30.4348	13.6364	21.0526	9.87654	16.3636	29.4118	12.8	14.5161	24
317540	0	1.75439	11.6667	6.94444	0	6.25	1.3245	0.75188	12	14.6341	0	6.25	8.21918	2.43902	8.33333	8.33333	5.55556	7.14286
317952	3.84615	7.46269	3.84615	9.61538	0	1.78571	2.20588	1.75439	13.6364	17.2414	0	0	1.75439	6.97674	20	7.36842	4.7619	8.57143
318060	4.7619	9.09091	18.3333	20.3704	0	6.19469	5.83333	4.8	24.1379	27.2727	9.09091	6	11.2903	10	16.6667	14.1176	23.2558	3.22581
318364	0	6.32911	20.9677	8.10811	0	5.45455	2.5641	3.125	15.1515	18.1818	6.25	10	3.8961	0	0	14.5833	14.2857	3.77358
318663	4.34783	10.9756	15.0943	16.129	6.66667	14.6552	5.6962	4.34783	26.6667	13.5135	5.26316	6.97674	8.23529	10.2041	13.3333	3.57143	12.2807	11.3208
318790	6.66667	5.33333	23.7288	13.8462	11.1111	19.6429	2.14286	9.02256	22.2222	20	5.88235	17.0213	8.97436	9.80392	11.1111	12.2449	15.625	15.7895
318935	22.2222	20.2381	16	13.4328	8	15.5556	6.71642	14.3885	20	15.625	0	7.69231	23.2877	13.2075	8.33333	9.90099	24	12
319496	0	9.1954	16.4179	14.4578	14.2857	7.5188	2.36686	1.22699	16.6667	12.1951	8	2.5	10	5.55556	28.5714	6.48148	9.52381	16.6667
320701	3.7037	2.5	19.6078	9.58904	3.7037	8.84956	4.14201	1.1976	18.1818	19.4444	8.69565	10.4167	10.7143	3.22581	0	9.52381	5.88235	10.6383
320755	7.40741	10.2273	27.1186	22.093	8.10811	9.67742	4.46927	3.97727	27.7778	26.6667	9.52381	14.2857	13.5922	13.0435	0	13.5593	6.25	13.2075
320769	10.3448	4.70588	16.9492	19.3548	2.5641	8.19672	3.80435	2.20994	17.6471	26.6667	5.55556	9.80392	10.2804	10.4478	20	9.52381	7.69231	7.69231
320892	0	6.31579	7.5	11.6279	2.63158	7.08661	1.5625	1.47783	18.1818	6.38298	3.84615	1.69492	3.9604	7.14286	8.33333	7.82609	6.25	8.06452
321376	4.7619	10.1449	16.3934	6.25	0	11.5789	4.58015	1.53846	8.33333	13.9535	10	5.71429	7.69231	4.34783	16.6667	5.37634	12.8205	17.6471
321508	6.66667	14.1304	20.339	21.978	4	10.084	4.86111	3.33333	23.0769	32.6923	20	21.4286	16.0494	12.963	27.2727	19.7802	30	25.9259
322121	18.75	25.6098	29.0323	22.7848	8.69565	23.5294	13.7931	10.8571	22.2222	36.7347	15.625	16.129	20.8333	13.0435	22.2222	14.1667	20.8333	23.2143
322703	0	6.97674	15.625	6.34921	14.2857	9.44882	2	3.57143	29.6296	20.3704	8.33333	0	7.14286	10.1449	12.5	7.07965	11.3208	8.51064
323173	0	3.125	15.0685	15.2941	0	16.5138	1.57895	2.95858	7.14286	4.65116	20	15.5172	3.8961	5.76923	9.09091	10.8911	12.2449	20.3704
323316	3.44828	5.40541	12.1622	11.1111	0	1.9802	3.14465	2.04082	12	23.2558	10	5.55556	6.66667	5.76923	14.2857	8.79121	3.84615	10
323323	8	6.25	25	14.0845	0	9.63855	2.91971	2.14286	30	19.5122	8	5.76923	7.40741	3.77358	10	9.52381	7.84314	11.7647
323434	6.45161	4.80769	23.8095	13.3333	2.7027	12.5984	4.41989	2.33918	26.4706	15.2174	13.0435	4.28571	14.7727	6.45161	17.6471	18.1818	8.06452	8.62069
324433	0	10.4651	18.8679	8.13953	0	8.19672	3.08642	3.47222	26.8293	13.3333	6.66667	13.4615	10.2564	6.77966	10	14.4578	13.2075	7.69231
324436	0	12.6437	25.4545	14.9425	0	15.3226	4.87805	2.75862	26.8293	34.0909	6.25	15.0943	16.8831	5.17241	10	13.0952	30.1887	11.3208
324452	0	7.95455	21.0526	10.5882	0	10.8527	1.16279	4.22535	28.2051	30.4348	11.1111	16.3636	6.94444	10.3448	21.4286	13.9535	17.8571	4
324949	0	7.79221	20	3.50877	0	5.17241	1.33333	3.18471	13.0435	17.7778	0	2.12766	0	3.27869	14.2857	5.15464	5.55556	12.5
325645	0	7.14286	14.5833	17.0732	4.7619	11.1111	2.12766	3.65854	18.1818	13.1148	5	13.3333	10.1124	1.72414	8.33333	12.2642	10.8696	12.5
326907	9.09091	9.52381	15.2778	18.6275	13.9535	18.1208	7.23982	5.76923	20	25.5319	5.71429	23.8095	7.84314	13.6986	11.7647	9.2437	10.7692	12.8205
327090	0	6.25	15.2542	7.8125	4.34783	4.54545	2.84091	2.33918	41.3793	14.8936	14.2857	3.7037	15.6627	7.35294	0	17.1717	18.9655	5.88235
327095	0	1.23457	8.06452	3.27869	0	6.25	1.7341	2.35294	23.3333	12.766	6.66667	1.85185	5.74713	0	0	6.06061	9.83607	0
327156	4.16667	9.72222	14.6341	5.7971	5.88235	7.89474	3.72671	5.7554	16.129	25	6.25	8.88889	9.72222	3.50877	0	12.7451	13.1579	7.46269
327348	0	3.0303	6.52174	6.38298	0	9.52381	0.662252	0	12.5	10.8108	25	1.88679	2.98507	1.85185	0	5.68182	0	9.09091
327749	3.57143	5.40541	11.6279	7.69231	4.34783	6.75676	1.44928	3.59712	14.8148	16.2791	12.5	1.78571	8.82353	0	0	6	2.77778	4.7619
328560	4.54545	15.9574	15.873	14.1026	12	17.757	8.4507	6.16438	31.0345	40	9.52381	4.34783	25	8.62069	27.2727	23.4234	12	22.5
329241	5.12821	7.76699	13.5135	7.89474	4.44444	9.09091	5.91398	4.57143	0	11.1111	3.7037	8.62069	3.84615	6.38298	11.1111	13.1313	5.26316	7.46269
329536	4.54545	6.84932	20	9.72222	8.69565	14.8438	4.22535	2.68456	27.5862	20	0	15.2542	5.74713	5.97015	20	12.3711	14.5455	20
329584	0	6.81818	22.6415	12.3457	9.09091	9.09091	2.36686	5.33333	28	21.8182	11.5385	9.43396	8.08081	11.4754	7.69231	13.4921	16.3265	15.7895
329605	0	2.63158	12.5	12.3457	7.14286	10.8527	3.7037	2.58065	19.2308	20.339	11.1111	6.55738	6.81818	6.15385	0	8.94309	9.61538	13.5135
329932	2.7027	0.900901	14.1026	13.8889	0	2.41935	2.08333	1.47059	11.4286	13.3333	9.09091	4.61538	4.08163	6.55738	0	9.67742	11.1111	4.47761
330239	0	2.77778	12.5	5.47945	0	9.90099	3.7594	2.75862	9.09091	2.63158	0	7.14286	3.94737	7.69231	0	6.73077	10.8108	16.6667
330353	0	10.8108	29.2683	18.3673	9.09091	16.2791	1.85185	2.5	8.33333	18.75	11.1111	4.87805	14.0351	2.5	0	10.7692	9.7561	13.9535
330697	0	4.61538	13.4615	8.57143	0	8.23529	3.90625	5.40541	7.40741	25.7143	0	11.5385	5	8.33333	13.3333	5.20833	0	12.5
330755	8.82353	24.4898	28.9855	26.1364	14.2857	15.625	6.77966	4.97512	33.3333	39.6552	16.6667	17.2414	10	10.6061	30	19.1304	20	21.3115
331205	3.84615	14.1304	18.75	12.9412	4.7619	13.3333	9.03226	8.44156	30.7692	19.2308	21.7391	8.47458	11.2245	6.66667	20	15	15.6863	8.33333
331274	12.5	8.82353	27.4194	24.1379	8.33333	18.5185	8.49673	8.05369	20	48.0769	13.3333	10.7143	18.4783	8.69565	15.3846	13.4615	8	17.3077
331582	6.66667	8.94309	24.6914	18.9873	7.5	16.4384	4.06091	9.32642	20	25.4237	21.0526	20.9677	12.1212	21.875	18.75	21.9048	22.5806	9.09091
331816	4.65116	9.30233	14.433	9.7561	0	5.6	3.31754	2.85714	8.10811	16.3636	10.5263	8	8.91089	3.94737	0	7.14286	11.5942	13.1579
332059	5	6.84932	5.88235	18.1818	7.40741	6.25	3.25203	3.16456	20.8333	8.33333	13.3333	15	5.74713	9.85915	8.33333	13.4831	8.88889	11.1111
332814	6.45161	14.4578	17.3333	9.85915	13.3333	15	2.92398	4.04624	23.0769	15.2174	4.54545	7.93651	11.3636	3.63636	20	11.6505	18.9189	15.0943
333139	15	25.641	28.8136	22.5352	14.2857	13.6986	8.14815	9.15493	36.6667	34.1463	10	4.16667	12.9032	21.6216	18.1818	27.2727	19.2982	13.3333
333364	4	7.6087	17.3077	12.3457	10.3448	6.03448	5.14286	1.71429	33.3333	28.5714	8.69565	7.54717	7.6087	6.45161	9.09091	8.33333	9.7561	14.2857
333429	4	2.32558	16.6667	11.1111	3.125	7.31707	2.45098	0.947867	33.3333	22.7273	11.5385	6.52174	7.47664	2.89855	7.14286	7.43802	12.069	22.0339
333894	0	5.68182	18.5714	11.2676	0	11.2069	3.37079	3.50877	31.0345	22.9167	0	7.8125	14.6667	4.91803	12.5	15.0794	13.2075	14.2857
334350	3.57143	14.8148	22.0588	13.9241	6.66667	7.75194	6.74847	3.40136	28.125	36.8421	11.7647	12.963	8.86076	2.04082	9.09091	11.6071	10.8696	18.6441
334638	2.7027	2.29885	3.44828	8.33333	3.7037	4.8	3.1746	1.71429	5	7.54717	6.25	7.14286	5	3.44828	5.26316	3.44828	7.84314	4.83871
334896	3.57143	9.48276	15	18.3673	16	7.63359	5.58376	7.54717	4.34783	13.7931	0	7.27273	7.33945	12.5	15.3846	11.4035	3.33333	17.5
335091	0	9.21053	7.57576	5.45455	3.125	4.08163	3.06748	1.55039	16.2162	3.77358	11.7647	4.08163	2.22222	5.17241	0	5.69106	3.84615	3.125
335635	7.40741	9.52381	17.8571	15.0685	0	14.8438	2.7972	7.43802	0	17.0213	0	6.77966	8.57143	8.33333	0	8.65385	19.0476	5.45455
336071	7.40741	15.6627	27.451	20.7317	7.14286	23.2143	5.7971	3.52113	50	28.5714	14.2857	17.0732	14.2857	7.69231	18.1818	27.5862	20.8333	17.3077
336099	3.44828	5.88235	11.7647	7.05882	3.57143	9.34579	1.88679	5	13.6364	10.5263	21.7391	9.09091	7.57576	3.33333	9.09091	7.82609	15.5556	8.92857
336138	10	4	20	13.9785	0	9.34579	3.50877	1.92308	20.8333	21.6216	15.3846	10	13.5802	5	26.6667	13.0081	10.4167	18.6441
336882	0	16.3934	15.7895	15.7143	9.09091	11.3043	3.90625	5.7377	17.8571	40.625	17.6471	3.44828	8.82353	3.44828	0	12.1951	11.1111	7.31707
337002	0	4.08163	20.339	11.3208	0	13.5135	3.24675	4.25532	32.2581	25	4.16667	5.55556	8.98876	4.54545	14.2857	10.9091	13.7255	19.5122
337277	3.7037	3.57143	12.3288	6.89655	7.40741	8.40336	2.65957	1.15607	12	15.6863	12	14.7541	6.74157	3.77358	0	5.46875	6.77966	11.1111
337307	4.7619	3.125	9.30233	3.77358	0	6.25	2.63158	1.83486	20	12.1951	5.88235	5.55556	1.96078	2.27273	8.33333	11.8421	11.3636	6.25
337433	0	2.04082	15.1515	13.8614	9.09091	8.77193	3.64583	2.13904	0	9.52381	13.3333	18.1818	6.59341	4.83871	12.5	6.50407	5.7971	6.06061
337444	6.06061	15.2174	19.7368	19.802	12.5	20.339	6.89655	6.70103	33.3333	25.5814	31.25	19.2982	12.5	18.3333	0	22.7642	26.5625	14.4928
338174	6.66667	20.2532	25.4237	14.6067	7.14286	13.5338	6.55738	12.3711	22.2222	32.6087	6.89655	16.6667	9.7561	18.3099	31.25	18.9189	22.807	31.6667
338311	10.8108	10.5769	25.3165	22.2222	6.89655	21.1382	6.54206	8.28729	25.8065	35.2941	6.45161	8.92857	14.7059	6.0241	8.33333	23.2759	16.4179	17.5439
338556	12.5	8.69565	22.2222	20.3704	5.26316	14.7059	8.48485	13.245	6.45161	22.6415	0	12.5	17.5676	10.7692	23.0769	11.8182	25	20
338586	12.5	26.2295	40.3226	32.3529	4.7619	30.5556	20	25.7862	32.1429	40	33.3333	41.0256	30.3371	16.2162	22.2222	32.381	29.4118	39.5349
339233	3.84615	6.17284	20.4545	20.339	0	19.1919	1.26582	2.11268	8.33333	18.5185	0	10.7143	12.9412	1.78571	0	8.82353	8.51064	14.2857
340172	3.44828	6.12245	31.746	16.4179	3.22581	8.42105	2.51572	5.10949	34.6154	30	0	16.9811	8.82353	3.84615	22.2222	12.5	6.81818	12.963
340444	8.57143	3.47826	22.3881	10.3774	3.22581	14.6789	3.19149	6.03015	30	22.9167	6.66667	11.8644	11.4286	8.53659	16.6667	13.0841	26.9841	24.6575
340699	0	3.65854	19.2982	8.16327	0	6.47482	3.57143	3.0303	17.3913	23.4043	12.5	8.92857	9.80392	9.72222	0	5.66038	10.2041	10.1695
340969	0	6.06061	8.97436	2.29885	0	4.83871	3.20856	1.38889	8.33333	5.12821	3.57143	3.75	3.80952	6.52174	6.25	9.43396	2	3.33333
341022	6.45161	10.7843	20	11.8421	0	11.4754	2.87356	3.22581	30	34.7826	12	8.33333	11.3043	3.92157	5	10.0917	6.12245	10.4478
343162	5.26316	10.7527	3.33333	8	0	10.9756	1.21951	3.28947	16.2162	2.04082	0	8.10811	2.46914	3.27869	0	6.66667	8.77193	8.16327
343330	10.5263	17.2043	20.7547	22.9885	4	16.5354	10.1695	7.89474	35.7143	27.5	23.5294	10.9091	16.3043	11.2903	13.3333	17.0732	21.1538	22.807
343937	3.125	12.0879	11.1111	17.7215	12	14.1414	7.04225	4.5977	14.8148	31.25	20	16.3636	12.9032	12.5	9.09091	6.66667	15.0943	21.4286
344080	3.125	9.89011	16.4557	9.58904	6.45161	10.8108	4.54545	2.04082	27.7778	12.1951	11.4286	8.33333	13.0952	4.6875	0	8.18182	14.0351	8
344538	4.34783	3.65854	19.6078	10.6383	10.3448	7.20721	2	1.60428	12.1212	19.6429	4.16667	4.41176	6.31579	3.38983	14.2857	6.36364	12.5	3.0303
345178	2.7027	5.76923	10.1449	14.2857	3.33333	5.21739	1.79641	3.22581	13.6364	20.5128	6.25	3.57143	4.30108	6.77966	15.3846	10.6195	15.2174	11.6667
345905	0	2.5	3.84615	2.53165	0	3.96825	0	2.17391	11.7647	15.3846	0	2.38095	3.7037	2	0	4.58015	9.43396	11.7647
346215	4.16667	9.09091	9.80392	19.0476	4	9.57447	3.28947	4.03226	5.55556	23.0769	8.33333	17.8571	10.7143	11.4754	23.0769	20.9302	14.2857	18.6047
347094	5.55556	6.06061	5.26316	10.9589	5.26316	5.31915	1.52672	0	14.2857	5.26316	16.6667	2.43902	6.34921	8.33333	25	7.69231	13.0435	7.69231
347755	0	6.06061	15	11.9048	0	6.92308	1.42857	1.14943	21.4286	23.4043	0	6.34921	6.60377	9.83607	7.69231	7.93651	1.81818	8.75
348059	0	1.21951	5.95238	8.97436	3.7037	7.80142	4	3.50877	12.1212	6.52174	0	5.40541	5.74713	4.6875	13.3333	5.98291	7.84314	6.55738
348548	2.7027	2.88462	8.69565	10.8911	0	2.54237	2.12766	1.63934	12	18.6047	5	0	7.20721	3.27869	7.14286	7.5	6.55738	9.375
348692	11.5385	9.09091	23.8806	14.2857	3.84615	15.3846	1.62162	3.80435	20.8333	25	4.7619	10.7143	6.74157	11.7647	41.1765	15.3846	12.963	16.1765
348866	11.7647	2.29885	10.8108	12.766	7.69231	9.40171	2.83688	1.7341	21.2121	22.9167	0	9.67742	7.84314	9.43396	20	6.42202	12.2449	12.5
349302	15	8.69565	27.1186	15.6863	11.1111	14.8148	5.12821	3.18471	37.5	33.3333	0	16.0714	13.8889	6.15385	18.75	9.34579	11.1111	11.1111
349364	25	14.9254	34.4262	20.6897	3.22581	25.8427	6.38298	5.22876	42.1053	47.8261	8.69565	16.9811	14.9254	9.80392	18.1818	11.4583	24.4444	20.4082
350793	0	22.7273	19.5122	19.6078	8.69565	20.6349	2.91971	8.03571	27.2727	35.1351	13.3333	19.0476	16.6667	15.5556	38.4615	23.3333	10.5263	18.4211
350923	4.7619	6.77966	15.625	6.77966	4.54545	12.1622	2.18978	1.0101	15	13.3333	10.5263	12.766	0	4.54545	0	11.8421	9.67742	10.3448
350945	10.7143	15	23.7288	14.4578	9.52381	16.3934	6	4.26829	13.1579	34	0	23.2877	18.9474	15.5172	20	16.3636	11.5942	22.6415
351013	3.0303	7.69231	15.7895	9.78261	0	9.92366	3.0303	2.84091	12.1951	29.4118	9.52381	7.69231	14.5833	8.06452	16.6667	13.3333	11.1111	7.40741
351276	10	12	23.0769	20.8333	0	16.9355	6.94444	5.42169	34.4828	17.7778	4.54545	18.0328	9.45946	15.3846	14.2857	20.4918	14.0351	22.2222
351742	0	5.61798	12.963	10.9589	4.34783	6.54206	3.22581	4.63576	30	18.9189	3.7037	7.54717	5.33333	2.27273	0	15.5963	14.6341	4.08163
351990	5.55556	8.16327	5.12821	8.57143	0	4.16667	2.5	4.58716	8.69565	12.5	9.09091	7.69231	1.5625	11.1111	25	13.7931	11.6279	12.5
352488	3.57143	17.7778	22.5352	8.86076	3.44828	12.605	1.72414	7.40741	37.037	17.7778	14.8148	13.5593	15.0943	9.09091	15.3846	11.811	14.5455	15.5556
353572	4.16667	18.2927	25.9259	17.1875	7.69231	18.6916	5.35714	7.60234	38.4615	16.6667	30	7.93651	15.3846	8.92857	12.5	12.8713	23.4043	14.2857
353709	0	6.0241	13.8462	10.6667	0	9.17431	3.14465	7.58621	14.7059	13.9535	5	8.33333	5.88235	3.84615	16.6667	7.40741	5	13.6364
353712	3.33333	7.22892	18.4615	7.89474	4	10.6195	1.24224	4.05405	14.7059	13.6364	4.7619	16.3265	8.43373	1.96078	16.6667	9.43396	0	17.3913
354111	4.34783	4.5977	8.62069	5.31915	0	9.32203	2.90698	0.675676	16.6667	15.3846	9.52381	5.45455	6.49351	4.25532	0	6.31579	15.0943	11.1111
354226	3.0303	17.9775	24.6377	11.7647	2.94118	12.782	2.63158	3.8674	25.9259	34	9.09091	10.4478	13.4146	14.9254	0	15.1261	15.1515	8.10811
354243	5.88235	5.19481	24.5614	17.6471	5.55556	16.8421	2.34375	4.82759	23.3333	39.3939	3.84615	6.25	14.4578	2.22222	13.3333	7.59494	22.7273	8.69565
354352	5	10.9756	18.75	12.6984	0	7.43802	2.91971	1.30719	14.2857	16.2791	0	9.61538	9.72222	6.55738	22.2222	8.24742	18.4211	10
354486	0	8	8.51064	22.5806	7.40741	14.0496	7.0922	9.09091	14.2857	38.4615	25	31.4815	15.5844	26.4151	50	21.7822	42.1053	41.3043
354848	0	5.26316	3.0303	4.87805	0	5.46875	1.71429	1.26582	9.67742	5.88235	0	5.17241	4	0	10	7.29167	3.22581	6.55738
355114	5	6.14035	10.5263	8.41121	0	6.15385	6.19048	3.48259	12.1212	24.6154	7.40741	10.6061	7.33945	12.3288	11.1111	10.3448	18.3333	14.7541
356586	2.38095	3.77358	7.14286	4.81928	0	4.51128	3.10881	1.06952	16.6667	3.84615	4.7619	2.27273	6.06061	4.83871	0	1.92308	4	7.24638
356806	5.88235	2.53165	20	7.54717	11.7647	5.88235	4.13223	4.72441	8	2.5	15.3846	7.31707	5	4	0	7.21649	9.30233	14
357319	10.7143	15.5556	34.2857	15.1163	18.5185	16.2393	6.32184	5.58659	37.931	21.5686	22.2222	21.8182	17.0732	10.3448	14.2857	15.7407	25	13.4328
358486	3.44828	2.10526	15.873	7.40741	3.7037	9.65517	2.58065	4.63576	19.0476	22.2222	4.16667	5.19481	7.07071	6.77966	4.7619	7.20721	10.2041	8.62069
358607	2.77778	7.22892	18.5185	11.7647	0	16.4062	1.28205	3.06748	16.129	17.7778	0	10.5263	2.46914	4.7619	7.69231	7.76699	13.7931	11.1111
358645	2.94118	11.9565	22.2222	14.2857	0	14.2857	5.4878	11.1111	22.5806	30.6122	15.7895	13.6364	13.4831	19.1176	7.14286	13.4021	19.2308	39.7059
359440	2.77778	2.08333	23.1884	9.41176	0	6.62252	3.20513	2.99401	17.5	22.449	11.7647	5.7971	7.36842	2.7027	7.69231	8.25688	9.80392	11.8644
359451	11.7647	6.86275	27.7778	18.75	9.09091	8.49673	1.88679	2.95858	27.5	35.5556	15	12.3288	6.38298	11.5942	14.2857	14.5631	8.51064	18.6441
360596	0	3.19149	12.7907	6.45161	0	5.9322	0.588235	1.34228	10	9.25926	0	9.09091	5.15464	1.78571	8.33333	11.8812	2.5	7.54717
361586	0	17.3333	31.8182	22.0339	4.54545	17.0732	4.8	5.92593	28.5714	26.4706	11.1111	4.7619	13.0435	4.08163	14.2857	17.8082	8.33333	20
361673	6.25	25.7576	21.4286	20.339	5.55556	26.0274	8.8	8.94309	21.0526	37.5	6.66667	5.12821	23.2558	14.5833	26.6667	22.0588	19.5652	12.8205
361925	3.7037	8.04598	12.963	7.69231	13.7931	11.5385	2.66667	5	25	13.5135	6.66667	20.8333	4.16667	10.8696	0	8.82353	6.12245	14.2857
362131	3.44828	13.3333	21.0526	10.7692	4.16667	18.4874	8.63309	3.5461	18.5185	20.8333	6.25	12.766	14.1414	7.40741	0	10.101	13.7255	8.69565
362432	0	9.21053	4.7619	12.1212	4.7619	9.57447	4.20168	2.98507	13.6364	13.9535	5	3.33333	8.23529	5.66038	25	3.52941	9.09091	12.1212
362446	4	8.73786	11.8421	12.9032	0	6.08696	3.72671	4.39024	15.1515	13.6364	0	3.1746	5.68182	4.70588	0	7.57576	3.22581	4.16667
362449	3.84615	20.5882	21.519	25.2747	3.84615	10.4348	4.32099	10.3448	18.75	26.087	26.6667	11.2903	13.9535	17.5	9.09091	15.2174	19.3548	18.3673
362559	9.09091	16.4706	27.1429	25.7143	9.09091	20.4082	4.19162	8.125	31.4286	32	5	14.9254	18.9189	21.6667	27.2727	21.2389	16.9492	16.6667
362691	0	9.78261	27.3973	16.4179	7.40741	14.7059	1.20482	4.05405	14.2857	25	5	7.40741	13.2653	6	20	7.87402	10.1449	9.61538
362997	6.06061	10.5263	9.33333	14.6667	3.57143	11.8182	4	2.08333	31.0345	28.8462	4.7619	25	10.8108	9.09091	50	13.7255	18.3333	22.6667
363231	0	0	5.08475	8.42105	3.33333	4.6875	5.15464	4.34783	6.81818	12.2449	16.6667	9.09091	8.75	6.55738	0	4.13223	7.40741	5.47945
364218	31.4286	37.1429	43.3962	44.6429	40.7407	37.1795	32.8947	31.9444	38.8889	28.2051	38.7097	26.6667	41.791	39.5349	54.5455	29.6296	24.3243	33.3333
364399	5	11.2069	13.2353	18.8679	5.88235	12.0253	5.11364	3.28638	25.9259	20	5	10.2564	14.2857	9.58904	16.6667	12.2951	15.3846	12.987
364538	8	16.25	18.8406	11.6883	5.55556	16.7883	9.31677	8.13953	20	30.2326	10	26.1538	13.3333	18	33.3333	17.9487	23.4043	33.3333
365055	0	5.26316	9.09091	12.3894	3.125	7.84314	2.95567	3.15789	8.69565	12	0	2.53165	4.80769	6.97674	0	9.77444	9.30233	5.95238
365727	16	14.2857	36.3636	15.6863	13.3333	22	8.49057	2.91262	31.8182	45.2381	11.1111	15.7895	13.3333	5.88235	9.09091	18.6047	20.6897	13.9535
365986	3.22581	16.3462	26.087	22.6667	12.8205	17.6991	7.55814	8.09249	27.5862	20.6897	16.6667	17.0213	13.1868	13.8462	16.6667	14.4	21.0526	26.9841
366090	5.26316	21.8182	21.7391	18.4615	11.1111	14.1304	6.71642	3.42466	27.2727	29.7297	0	10.8696	9.58904	10.5263	28.5714	18.1818	11.6279	18.3673
366194	6.89655	9.72222	13.5593	14.2857	0	14.5299	6.49351	1.37931	7.40741	11.9048	5.26316	15.7895	5.26316	11.8644	0	12.6126	14.7059	10
366404	4.65116	11.194	20.6897	13.0841	2.7027	12.987	5.41872	4.30622	18.75	17.5	16.129	11.1111	7.25806	7.8125	13.3333	13.0769	15.1515	20.6349
366582	13.9535	14.8148	22.0779	20.1923	9.09091	18.9781	10.0503	4.54545	36.6667	33.3333	9.09091	11.7647	19.5312	6.94444	8.33333	18.0328	23.1884	25
366599	7.69231	12.3711	17.8082	13.7255	2.94118	8.20896	2.53807	3.39806	9.67742	16.6667	0	6.17284	10.3448	5.55556	14.2857	4.06504	10.9375	12.3288
367237	11.6279	3.61446	18.8406	11.6883	6.89655	8.06452	2.90698	1.93548	12.5	16.6667	7.14286	11.5942	3.44828	5.88235	5.26316	5.08475	6.77966	11.8644
367504	4.34783	10.3448	20	24.0506	7.69231	16.3636	4.49438	6.47482	18.1818	30	10	15.7895	12.5	9.52381	15.3846	17.1717	26.087	8.77193
367946	5	7.04225	13.2075	11.6667	0	7.82609	4.58015	6.66667	27.7778	28.5714	12.5	11.5385	2.5974	8.47458	22.2222	10.1449	14.6341	15.9091
368247	6.66667	33.8028	26	30.9091	0	16.8224	10.5263	5.51181	25	41.1765	29.4118	17.2414	26.5625	3.92157	20	13.75	14.2857	14.2857
368300	11.5385	9.52381	18.3099	18.1818	9.375	16.0714	5.58659	4	25	13.5135	4.34783	4.91803	6.52174	6.34921	37.5	8.82353	11.5385	11.1111
368372	8.33333	0.970874	6.49351	5.61798	0	8.26446	1.66667	1.91083	15.1515	14.2857	5	3.33333	7.21649	8.47458	0	4.38596	2.22222	0
368382	8.69565	11.8812	23.6842	23.9583	6.66667	17.5	5.11364	5.29412	30.303	32.4324	6.66667	14.5161	10.6383	20	12.5	13.0435	26.087	20.339
368483	0	3.09278	11.7647	11.1111	5.55556	7.24638	1.62162	3.10559	8.57143	12	0	0	6.25	4.47761	0	5.35714	8.77193	7.93651
368576	0	7.36842	13.5135	18.5567	5.71429	12.6761	3.46535	1.68539	18.1818	15.5172	0	4.05405	8.52713	11.5942	7.14286	7.29927	7.27273	5.55556
368704	10	14.2857	18.1818	13.2353	7.69231	16.7939	1.44928	3.3557	38.2353	33.3333	5	15	16	12.7273	5.55556	15.9091	9.43396	15.9091
368795	2.5641	13.7931	25	15.2778	2.63158	15.8621	6.01093	5.22876	34.6154	19.5122	16.6667	16.3636	9.09091	5.45455	17.6471	13.4328	17.6471	17.8571
368864	0	18.1818	27.4194	18.8235	7.69231	17.3077	5.74713	5.94595	19.2308	21.8182	18.1818	16.129	12.3596	14.8148	11.1111	14.1791	23.6364	24.2424
369051	16.2162	11.5385	17.1875	14.2857	10	13.2653	2.3622	8	18.5185	25	0	10.1695	12.6582	22.2222	12.5	16.8539	23.2558	20.4545
369065	14.2857	6.0241	17.1875	8.43373	2.63158	13.2653	2.22222	4.47761	25	14.5455	0	4.83871	10	9.61538	11.1111	10.4167	11.3636	7.31707
369200	0	1.5625	9.57447	6.66667	0	3.52113	5.3719	2.03046	10.2564	21.8182	7.40741	2.77778	6.52174	8.21918	0	3.87597	5.47945	9.87654
369251	1.81818	4.58015	20.4819	8.10811	3.92157	6.2069	3.05677	1.57895	12.1212	26	14.2857	8.06452	6.66667	3.8961	9.09091	7.19424	8	2.7027
369310	7.69231	14.7541	21.0526	14.8515	5	11.1888	4.42478	3.43137	22.7273	33.3333	14.2857	13.7255	21.7391	12.3288	18.1818	17.4194	11.4286	13.1148
369326	2.5	13.2231	17.5676	11.5385	7.31707	11.5646	4.74138	5.06912	14.2857	28.3019	15.3846	9.25926	18.9474	8.4507	9.09091	15.5405	12.3457	9.09091
369403	3.57143	7.08661	7.86517	7.91367	7.31707	4.57516	6.08696	4.40529	9.67742	19.2982	9.67742	4.08163	6.89655	4.54545	0	8.33333	11.8421	8.33333
369708	0	12.5	15.3846	11.7647	9.30233	11.3043	5.12821	5.52486	25.8065	18.0328	3.84615	10.5263	12	8.69565	21.4286	12.2951	15.2778	6.84932
369876	4.7619	28.2828	27.3973	31.8182	8.57143	20	8.06452	13.8298	38.7097	37.931	12.5	14	12.2449	11.2903	41.6667	22.1239	24.2424	23.3333
370073	5.55556	12.5	24	10.2564	0	11.5044	1.92308	5.4878	13.0435	19.2308	20	11.1111	4.7619	9.375	15.3846	14.7541	17.9487	9.52381
370449	2.63158	7.5	10.9091	8.82353	4.7619	16.5138	3.44828	4.86111	16.6667	28.8889	6.25	9.43396	12	13.7255	8.33333	10	14.8936	13.1148
370554	0	9.33333	15.0943	7.69231	8	11.4286	1.65289	2.89855	25	17.3913	3.44828	16.9811	6.38298	3.57143	16.6667	11.6505	18.1818	2.08333
370994	3.84615	14.1304	22.3881	17.9775	7.40741	23.8806	6.31579	5.68182	31.0345	24.5614	7.14286	14.4737	19.6721	16.3636	5.26316	15.6716	23.0769	13.2353
371276	4.7619	5.51181	15	11.9266	2.43902	6.84932	4.1841	8.23045	16.129	14.2857	4	13.8889	8.62069	5.76923	14.2857	12	9.23077	7.69231
371315	2.7027	5.07246	15.2941	14.9123	10.8108	12.1019	6.35593	4.47154	20	15.2174	11.5385	14.0625	11.7117	5.08475	11.1111	10.6667	12.7907	15.2778
371324	7.69231	9.62963	19.1011	19.4915	2.43902	17.3077	9.74576	9.7166	19.5122	11.7647	0	11.5942	18.3486	11.2903	25	14.8649	15.1163	14.6667
371363	4.34783	8.20896	11.7647	17.7419	7.31707	12.4088	11.6279	8.55856	19.0476	20.7547	0	11.8421	12.037	7.35294	10	14.9254	10	14.6341
371512	5.12821	3.22581	7.24638	13.3333	3.1746	5.6	4.22535	2.43902	21.2766	15.7143	0	0	6.25	6.94444	16.6667	12.3077	5.26316	10.2564
371724	5.88235	23.0769	24.4444	12.2807	4.54545	20.4301	7.35294	8.59375	26.6667	29.5455	27.2727	31.3725	18.0723	9.30233	33.3333	20.2247	14.2857	21.8182
372695	8.33333	9.1954	15.3846	11.2676	0	6.60377	1.97368	8.13008	19.0476	25.7143	0	13.6364	13.1148	6.66667	14.2857	14.2857	21.2121	22.2222
372745	3.84615	3.0303	10.7143	8.23529	0	10	0.636943	4.79452	3.44828	15.3846	5.88235	5.55556	9.41176	2.17391	0	3.8835	13.0435	9.67742
372956	5	6.49351	12.5	7.69231	0	11.4286	1.74419	5.59006	22.5806	14.8148	0	12.2807	6	5.08475	7.69231	12.5	15.5172	11.9403
373176	0	10.7143	7.01754	15.7303	0	6.45161	2.23881	0.578035	21.875	25.5814	6.25	7.69231	3.48837	5.55556	6.66667	9.2437	11.2903	11.7647
375075	8	5.71429	21.8182	16.9231	17.3913	12	2.63158	4.1958	13.3333	21.6216	23.5294	8	14.0625	10	18.1818	8.53659	11.6279	18.75
375146	9.52381	7.6087	20.7547	21.875	5	12.8205	2.58065	2	22.2222	25	22.2222	9.61538	13.1579	8.16327	27.2727	14.7727	14.2857	17.8571
375277	13.0435	12.2449	20	21.6216	0	11.6667	10.0592	8.37696	15	36	17.3913	24.0741	8	14.5455	11.1111	14.9123	27.7778	27.4194
375953	0	6.49351	25.3968	19.0476	0	15.2381	4.09836	0	32.1429	25	22.2222	10.7143	6.32911	7.84314	12.5	11.2245	23.913	20.8333
376683	8.69565	17.0455	23.1884	20.4545	7.14286	26.7857	11.0429	16.0839	41.9355	35.7143	15	19.5122	11.7647	23.5294	14.2857	25.9259	40	24.0741
376833	0	22.2222	30.137	28.3019	12	13.7615	8.69565	13.8462	38.0952	28.5714	33.3333	29.2683	20.2247	7.84314	25	26.4368	27.027	16.0714
376950	0	11.4286	16.9231	15.5172	0	14.6341	1.97368	2.5641	42.8571	28.9474	0	10.5263	10	3.84615	27.2727	7.77778	17.8571	13.0435
378247	0	20.5128	22.2222	19.697	4.7619	10.9091	3.8961	1.44928	30.7692	23.0769	13.7931	9.43396	13.9535	16	0	11.236	10.5263	20
379684	3.33333	5.19481	17.6471	12.3457	0	15.5039	2.48447	3.5503	21.4286	16.3265	0	8.33333	12.5	1.85185	7.69231	10.9244	10.6383	12.7273
380710	3.33333	10.8911	22.2222	16.2162	3.125	15.0794	3.68098	1.12994	30.4348	28.2609	8.33333	10.5263	13.4831	0	8.33333	13.4454	20.4082	7.69231
380988	10.7143	17.9487	28.8136	19.0476	9.52381	16.3043	10.3448	10.4167	23.0769	40	11.7647	42.3077	11.6667	17.6471	20	15.625	38.6364	32.4324
381024	13.6364	28.7879	30.9091	25.8621	10.5263	20.7792	9.70149	10.9375	28.5714	35.4839	17.6471	12.069	12.069	14.2857	16.6667	16.0494	24.3243	28.5714
381161	9.375	3.9604	19.1781	5.7971	3.57143	9.09091	0.595238	3.2967	22.2222	10.6383	5	8.21918	5.81395	0	8.33333	8.92857	22.0339	6.97674
382108	8.33333	5.33333	14.1026	11.4943	0	6.66667	2.71739	3.60825	19.0476	10.8108	9.09091	4.34783	4.21053	3.1746	0	5.92593	7.01754	4.08163
383060	7.5	5.60748	18.8889	14.7368	10	16.5414	4.49438	3.68421	20	17.6471	0	5.71429	8.92857	0	0	4.47761	5.7971	18.1818
383682	0	10.5263	22.7273	12.6761	4	14.8515	3.5461	2.96296	22.8571	11.7647	5.26316	9.43396	10.6667	9.80392	0	12.5	6.97674	15.5172
384194	0	3.07692	14	9.45946	0	8.23529	2.8169	1.45985	0	18.6047	6.66667	7.5	0	7.27273	0	6.32911	20.339	11.6279
384307	4.34783	8.33333	15.873	12.6761	5.26316	12.9771	3.7037	3.92157	23.3333	11.7647	10	4.54545	12.5	3.84615	8.33333	10.3093	18.1818	2.12766
384502	6.25	22	41.5094	29.3478	3.7037	11.7647	9.34066	2.87356	21.0526	33.3333	24	6.97674	10.7143	11.1111	27.2727	17.3913	13.9535	20
384577	0	5.81395	11.6667	13.0952	5.88235	14.5161	3.01205	1.23457	15.3846	18.6047	10	3.84615	4.3956	7.84314	7.69231	9.00901	14.8936	5.55556
384620	0	5.95238	10.1695	16.4179	5.26316	11.9403	4.73373	0.675676	25	29.1667	4.7619	5.26316	11.3402	7.69231	6.25	7.33945	18.3673	7.69231
384926	18.75	23.913	30	25.2874	20	18.8976	6.58683	12.3596	47.619	44.4444	27.7778	23.5294	26.6667	21.6667	26.6667	30.7087	26.087	19.403
385282	2.32558	5.43478	13.8889	5.43478	2.43902	6.66667	3.63636	1.0101	9.09091	19.2308	3.84615	1.75439	1.83486	1.5873	0	13.2231	13.3333	10
385433	0	8.42105	5.35714	8.43373	5.12821	9.91736	1.25786	3.38983	22.5806	13.7255	0	15.5556	7.05882	3.50877	0	5.55556	6	15.7895
386219	3.84615	4.7619	18.9189	8.23529	0	10.2362	2.33918	3.33333	15.1515	26.1538	15.7895	9.43396	9.56522	2.77778	7.69231	11.2	11.1111	9.83607
386237	0	9.23077	5.35714	8.33333	0	5.88235	2.14286	2.72727	36.3636	7.40741	14.2857	1.81818	5.97015	6.12245	11.1111	15.7895	5.71429	8.10811
387031	3.7037	8.4507	16.1765	16.9492	5.55556	9.2437	2.73973	3.33333	13.3333	24.4898	0	4.54545	6.32911	4.91803	27.2727	6.83761	10.6383	7.69231
387175	3.84615	9.85915	13.2075	18.75	8.69565	5.08475	3.97351	3.24675	22.2222	8.33333	5.55556	4.16667	8.64198	6.89655	30	6.41026	7.31707	7.01754
387590	5.71429	5.49451	15.2542	10.3448	10.7143	7.43802	0.529101	1.84049	26.087	11.7647	9.52381	7.69231	2.91262	5.76923	0	6.77966	10	8.51064
387613	8.57143	5.37634	13.4615	10.1124	6.66667	11.8644	1.65746	3.77358	30	13.5135	5.26316	15.5556	14.433	10	0	8.77193	20.3704	29.4118
388851	3.7037	18.2927	30.9524	28.5714	0	21.3115	11.1111	5.88235	50	24	14.2857	17.9487	17.9487	8.33333	42.8571	21.8182	19.1489	10.8696
388886	7.40741	5.12821	8.62069	7.69231	0	6.52174	2.02703	2.12766	8.33333	20	5	5.71429	8.24742	3.77358	0	6.45161	1.85185	18.6441
389057	2.85714	8.42105	26.1538	16.1765	11.5385	16.8067	6.04027	5.09554	28.5714	33.3333	7.40741	5.55556	22.3881	14.8936	20	18.5185	20.9302	13.4615
389474	2.94118	17.7215	25	16.092	13.3333	20.6612	7.14286	7.22892	26.6667	19.5652	21.7391	12.3077	20.2381	13.7931	10	22.4	22.2222	28.3333
389499	0	3.79747	9.09091	3.22581	6.25	11.5385	6.66667	4.09836	9.09091	9.7561	12.5	5.45455	4.83871	9.52381	22.2222	4.10959	8.16327	8.77193
389940	0	9.33333	20.8333	13.5593	0	10.2041	3.10078	0.833333	14.8148	28.2051	8.33333	2.32558	3.75	1.96078	12.5	7.59494	8.51064	15.7895
390120	8.33333	5.7971	15.5556	11.7647	10	9.52381	4.10959	2.40964	18.1818	11.4286	5.26316	10	10	8	0	5.50459	9.09091	14
390218	0	6.25	15	13.3333	3.57143	9.80392	2	0.699301	20.6897	19.4444	5.88235	12.5	4.47761	1.69492	10	11	8.69565	11.6279
390483	0	2.29885	17.0213	0	0	3.26087	1.94805	2.29008	4.87805	13.7931	0	4.54545	0	4	0	4.30108	4.44444	6.66667
390994	6.89655	8.06452	37.2549	12.069	11.7647	17.2414	3.7594	7.14286	26.9231	29.0323	11.7647	16.6667	11.5942	7.40741	11.1111	7.89474	16.129	13.5135
391135	4.16667	6.34921	17.7419	9.85915	4	14.2857	2.53165	2.89855	12.9032	18.5185	17.3913	3.84615	8.97436	3.84615	0	10.4167	7.69231	10
392182	9.375	8.69565	19.697	15.1899	15.625	12.605	2.90698	4.93827	20.6897	27.2727	9.52381	11.3208	9.87654	8.62069	14.2857	13.1148	16.6667	15
392412	0	13.4831	23.8806	10.5882	6.89655	8.73786	4.81928	3.22581	17.8571	23.8095	0	22.0339	10.3448	2.89855	7.14286	15.2174	16	11.5385
393553	4	6.25	14.2857	11.3208	4.34783	13.1313	1.49254	5.21739	27.2727	20	12.5	20.8333	2.89855	7.27273	7.69231	8.08081	11.9048	18.1818
394286	3.33333	12.2642	13.2075	8	3.0303	10.2564	2.6738	1.14943	17.2414	13.4615	0	5.66038	3.94737	3.27869	7.69231	7.47664	12.2449	5
394315	3.22581	9.47368	12	7.31707	10.7143	9.64912	1.10497	1.76471	14.8148	17.3077	4.54545	9.25926	3.94737	3.1746	5.55556	6.93069	4.54545	6.52174
394405	2.5	12.7273	20	10.9756	6.06061	17.3228	5.47264	5.88235	38.4615	26.6667	3.7037	8.06452	13.1868	9.43396	11.1111	9.09091	10.9091	14.5161
395492	4	5.10204	8.95522	7.69231	5.26316	11.1111	0.531915	4.12371	20	14.7541	15	7.24638	3.8835	8.13953	0	4.85437	11.6279	11.6667
395899	1.72414	8.73786	27.0588	14.1593	0	12.3077	4.64135	7.03518	27.2727	21.7391	14.8148	3.27869	14.7059	5.76923	10	11.3636	22.0588	17.6471
396084	0	13.3333	23.3766	12.6316	2.32558	15.3846	7.65027	5.12821	18.5185	26.9231	0	11.5385	10.4762	6.15385	0	10	20	11.1111
397200	0	11.4583	28.3333	11.4943	10.3448	10.9091	0.714286	6.53595	33.3333	25	6.66667	20.6897	10.5263	18.9655	25	19.6078	12	14.8148
397308	3.84615	19.4444	23.3333	21.7391	5.55556	26.1364	9.72222	3.93701	30	19.5652	0	4.54545	11.25	12.7273	26.6667	21.0526	18.9189	18.3673
397449	12.5	27.2727	35.8974	11.7647	8.33333	22.0779	11.194	17.2662	56.5217	39.5833	30	30.4348	12.3077	30.1587	57.1429	27.907	26.4706	36.9565
397749	16.6667	16.9492	31.1111	25.3521	21.0526	21.2963	6.2069	7.97101	40.7407	32.5	23.8095	21.0526	11.3924	13.2075	11.1111	23.8095	18	19.0476
397759	3.44828	21	25.7576	22.8571	28	24.3243	11.3514	6.79012	43.4783	39.5833	9.52381	21.1268	27.7228	7.69231	0	18.9474	23.5294	24.1935
398181	4.34783	7.36842	12.766	8.79121	0	20.1681	7.86517	4.73373	30.5556	11.3636	4.7619	9.30233	7.6087	5.97015	0	11	13.4328	4.25532
398226	4.54545	32.1429	15.7895	20.9677	16.129	18.3908	5.64516	5.7377	34.4828	35.7143	10	29.1667	11.4754	35.1351	0	21.6495	15.3846	26.5306
398348	0	1.36986	12.766	10.6061	7.14286	11.236	3.84615	3.05344	13.0435	25	7.14286	7.14286	3.94737	14.2857	0	8.91089	20	13.7255
398643	15.1515	10.9756	26.9841	23.7288	18.1818	12.963	3.125	6.97674	23.3333	31.0345	9.67742	11.1111	15.5556	11.4754	20	16.3265	9.30233	14.5833
398832	5.88235	7.77778	12.5	9.09091	3.84615	16.7939	4.7619	10.5263	14.2857	28.2609	28	19.5122	6.79612	10.7143	9.09091	9.43396	15.3846	29.3103
399075	7.14286	11.2676	9.83607	10.6061	4.34783	5.15464	1.875	2.5641	21.7391	13.9535	6.66667	6.25	5.31915	6.77966	8.33333	8.26446	6.81818	6
399359	2.94118	3.61446	7.69231	9.72222	0	7.40741	0.641026	4.13793	8.69565	15.2174	0	4.08163	0	1.36986	11.1111	7.05882	9.25926	7.69231
399483	0	6.45161	15	5.08475	0	8.97436	0.819672	2.8777	0	26.8293	10.7143	12.5	10.2941	0	0	12.9032	5.88235	10.2564
399585	5.88235	4.44444	14.6667	7.6087	3.84615	7.29167	2.17391	1.45985	6.06061	12.5	15.3846	9.09091	4.6875	4.08163	0	6.61157	16.129	12.766
399698	6.89655	7.59494	9.83607	10.5263	3.33333	8.18182	5.7554	3.90625	11.5385	6.45161	5.55556	9.30233	11.3924	6.81818	0	7.86517	7.31707	13.4615
399863	4.34783	9.52381	18.8406	11.1111	3.44828	14.6789	2.1164	3.14465	26.6667	13.9535	3.7037	7.89474	11.6883	13.6364	14.2857	12.7273	11.5385	22.6415
400049	0	4.16667	12.5	2.38095	0	10.4651	1.75439	4.58015	0	10.8696	5.26316	9.7561	2.98507	0	0	4.22535	17.2414	10
400231	3.44828	4.25532	19.6429	8.77193	5.55556	10	2.15054	3.93258	10.3448	18.75	5.88235	8.62069	1.20482	9.09091	6.25	7.77778	2.77778	6.12245
400301	8.10811	4	19.0476	4.08163	8.33333	9.87654	9.6	8.03571	7.69231	27.2727	8.33333	15.7895	10.7143	9.09091	0	10.3448	8	12.5
400369	3.84615	2.77778	12.5	8.88889	3.57143	8.19672	0	0.641026	9.52381	14.2857	0	1.6129	4.44444	6.55738	6.66667	5.08475	3.7037	6.38298
400502	0	9.45946	23.0769	16.1765	10	9.27835	5.59441	4.96454	42.8571	34.0909	0	13.2075	6.25	17.7778	36.3636	14.7727	12.8205	8.51064
400524	9.52381	7.93651	21.4286	13.0435	11.5385	10.2564	4.23729	5.71429	30.4348	21.4286	21.0526	7.5	10.4478	9.7561	22.2222	16.4948	14.2857	9.375
400869	3.84615	16.2162	34	20	3.84615	16.129	1.44928	8.33333	30.7692	30.9524	25	20.4082	14.4737	3.27869	10	17.757	24	23.0769
401339	2.85714	23.9316	37.6344	23.5294	25.8065	26.8908	9.3617	12.0536	48.2759	37.0968	28.5714	25.3731	19.1011	21.9178	23.5294	23.0769	31.9444	24.359
401615	0	5.81395	19.403	4	3.84615	5.61798	0.606061	2.73973	25	16.6667	4.16667	6.66667	4.81928	0	11.1111	12	5.55556	0
401788	4.16667	14.6667	34.375	18.0328	13.0435	16	10.6383	11.194	25	37.5	6.25	24.4444	15.1163	15.0943	40	24.0964	23.4043	26.8293
402573	10.5263	10.8108	23.0769	21.875	7.40741	11.9266	6.8323	10.625	28.5714	12.8205	4.54545	6.52174	5.81395	7.93651	16.6667	10.7143	14.5833	5.66038
402862	5.26316	28.0488	44.2623	26.5306	20	25.7576	15.2941	17.0886	54.2857	46.5116	27.7778	23.5294	30.3371	13.5593	27.2727	19.0909	33.3333	27.1186
403015	0	10.3448	14.7059	8.79121	0	6.62252	4.3956	3.84615	13.3333	10	0	6.45161	7.95455	12.963	40	6.12245	10.1695	13.6364
403142	5.26316	25.6757	29.5775	22.7273	13.0435	15.3153	11.5108	11.6564	41.3793	35.5556	23.5294	22.7273	18.4615	28.5714	0	14.6341	25.5814	25
403250	4.7619	10.7143	18.8679	15.3846	11.1111	9.25926	8.97436	13.6905	37.037	26.8293	4	29.7297	18.0723	13.2075	0	14	21.0526	20
403649	5.55556	8.75	12.5	17.1429	0	8.57143	3.05344	3.5461	8.69565	26.4151	10.5263	6.66667	9.63855	0	8.33333	10.6796	12.5	8.51064
403793	3.7037	8.33333	12.069	16.4706	3.84615	12.2951	1.88679	3.16456	4.16667	27.907	0	9.25926	16.6667	3.63636	25	11.6071	15.3846	16
404406	0	5.88235	18.8406	16.6667	9.52381	13.1313	3.77358	1.89873	23.8095	17.7778	11.7647	15.2174	10	10	21.4286	10.2804	19.4444	12.963
405760	0	8.52713	10.9589	8.13953	8.69565	6.47482	2.51256	3.10881	7.14286	11.3636	6.45161	7.04225	5.26316	8.47458	5.55556	9.09091	10.2041	9.09091
406494	0	7.14286	20.7547	10.3896	5.88235	11.1111	0.763359	4.96894	26.3158	23.0769	16.6667	0	7.89474	5.45455	12.5	11.2245	6.38298	12.5
406598	2.77778	14.9533	27.4194	22.7848	4.16667	13.0435	6.84932	6.07735	25.9259	15.5556	26.087	11.7647	14.1026	10.7143	16.6667	14.8515	21.0526	12.5
406970	0	11.3043	21.5385	14.7368	0	13.1148	5.58659	4.21053	9.09091	26.9231	7.14286	11.1111	8.24742	8.95522	12.5	7.89474	8.47458	26.9231
406993	6.45161	6.14035	13.2353	13.4021	2.94118	6.15385	4.86486	3.5533	20.8333	14.0351	3.84615	4.83871	4.16667	1.38889	5.26316	6.4	7.93651	9.43396
407158	11.9048	16.5217	17.3469	14.2857	5.55556	15.7025	6.70103	3.93013	19.3548	32.7586	4.16667	6.89655	15.6863	6.81818	9.09091	12.1951	4.6875	12.6761
407316	4.34783	13.7615	13.7255	6.74157	6.89655	17.6471	5.29412	2.85714	24	20.3704	0	22.2222	20.2532	20.6897	15.3846	11.4035	26.8293	27.6923
407902	0	3.94737	13.7931	14.2857	3.7037	7.92079	4.96454	5.59006	16.6667	13.3333	4.7619	9.09091	5.06329	7.27273	0	3.80952	15.2174	10.5263
408438	0	4.5045	8.53659	17.7083	3.7037	7.79221	1.43541	0	11.7647	17.0213	5.88235	1.66667	4.7619	5.08475	5.26316	9.39597	5.88235	5.88235
408445	4.16667	14.0845	10.5263	16.1765	18.75	5.74713	3.14961	3.36134	16.129	25.7143	12.5	3.0303	9.09091	5.26316	6.66667	14.8936	17.2414	15.3846
408981	4.7619	13.75	20.7547	12.1212	12.1212	16.3636	5.64972	5.55556	19.0476	11.7647	0	3.57143	9.45946	10.4167	0	12.037	17.7778	11.9048
409250	0	6.25	11.5385	1.49254	0	9.52381	0.684932	2.15827	14.2857	14.2857	5.55556	6.97674	1.1236	0	18.1818	7.47664	17.0732	3.57143
410542	0	6.0241	13.5593	11.9403	4.16667	10.1449	2.33918	3.42857	23.8095	23.6842	8.33333	15.6863	8.13953	12.5	40	5.26316	20	21.1538
410690	0	0	13.1148	5.31915	10.5263	7.43802	2.42424	3.94737	4.54545	6.66667	5	4.25532	1.17647	4.6875	0	4.30108	15.3846	3.77358
410875	6.66667	20.6897	23.0769	14.5161	4	13.8298	6.25	2.72727	33.3333	13.7255	20	5.71429	8.53659	11.1111	0	18.75	23.0769	20
411057	3.57143	24.6154	28.169	14.0625	18.5185	24.2424	10.7143	9.49721	24	34.0909	12.5	11.6279	11.1111	8.88889	21.4286	16.6667	24.4898	19.0476
411126	0	15.1515	28.125	14.0845	3.33333	15.7025	6.89655	11.1111	26.9231	22.2222	11.1111	11.7647	9.41176	17.3913	0	15.9574	23.7288	16.6667
411302	0	6.97674	10.7692	6.66667	2.38095	6.06061	1.16959	0	11.7647	4	3.57143	6.66667	1.47059	7.14286	7.14286	6.66667	9.09091	5.45455
411343	3.125	6.25	15.5172	9.72222	6.66667	6.93069	4.81928	4.13793	16.6667	10.2041	6.66667	17.0213	10.6061	5.76923	0	12.9412	10.6383	7.54717
411379	13.0435	29.4118	22.4138	11.1111	12	13.7255	4.4586	4.22535	17.6471	22.9167	20	20.4545	17.6471	8.16327	5.88235	13.6842	17.7778	5.66038
411398	11.1111	29.7619	18.75	20.2381	22	17.1429	13.2184	12.3288	20.6897	26.8293	22.7273	25	21.4286	13.5593	6.66667	16.8224	17.3077	20.6897
412073	5.55556	10	16.9231	19.4805	17.2414	15.873	4.02685	5.84416	28.5714	29.5455	11.5385	16.6667	17.5824	7.40741	41.6667	10.4348	13.3333	20.5128
413259	10.7143	19.403	23.5294	9.61538	8.33333	20.2532	4.58716	5.04202	17.2414	25.8065	5.55556	7.69231	6.66667	15.7895	0	13.7931	17.0213	20
413306	12.1212	8.86076	8.4507	12.1622	4.34783	14.5299	4.34783	6.0241	17.8571	15.625	3.57143	4.08163	13.8889	6.45161	0	13	18.3333	8.77193
413991	13.6364	10.7143	33.3333	14.1026	5.71429	7.92079	3.44828	2.6455	27.5862	33.3333	12.5	13.3333	10.1266	7.46269	10	15.5963	7.69231	11.1111
414087	3.7037	15.7303	18.5714	12.0879	6.06061	8.77193	2.11268	0	9.52381	18.9189	5.26316	4.08163	8.88889	3.92157	0	9.90991	14.2857	14.8148
414096	12	10.5263	12.1622	12.0879	0	9.40171	1.35135	4.37158	10.5263	10.8108	4.7619	6.66667	10.2273	2.22222	0	13.2075	11.3208	12.2449
414652	8.69565	14.4578	20	12.3457	6.66667	17.4757	8.16327	2.94118	10.7143	23.8095	0	12.069	8.75	9.83607	42.8571	9.34579	15.5556	10
414671	7.69231	17.1875	19.6078	23.4375	20	22.2222	4.2735	6.15385	25.8065	31.4286	11.1111	8.88889	20.8955	6.81818	14.2857	19.1176	20	20.6897
414820	0	9.58904	22.7273	25	3.44828	12.987	8.09249	9.67742	11.1111	40.8163	0	50	6.84932	38.1818	11.1111	14.2857	35.7143	34.7826
414849	16	7.46269	12.5	9.25926	4	14.6067	2.36686	1.93548	23.0769	22.7273	5.88235	20	5.7971	7.84314	25	9.47368	12	13.3333
414877	0	7.40741	13.1579	14.2857	5.26316	15	1.8018	1.92308	26.6667	17.1429	6.25	5.12821	11.6667	3.7037	8.33333	2.32558	13.1579	20.5882
415381	12	9.43396	8.82353	10.7143	0	10.9756	1.55039	0.833333	10.7143	13.7255	5	2.7027	5.6338	0	0	8.79121	9.375	6.81818
415528	0	2.85714	12.5	2.85714	0	12.5	3.00752	3.25203	42.1053	8.57143	0	5.40541	7.04225	3.63636	12.5	3.8961	10.6383	2.12766
415669	0	10	23.7288	20.6897	12.5	15.8416	1.81818	9.2437	11.1111	24.3243	5.88235	6.66667	16.6667	7.5	12.5	17.1053	4.87805	22.7273
415767	6.45161	4.7619	17.6471	14.9425	12	16.129	4.6875	7.74648	16	13.9535	5.88235	8.51064	11.8421	11.8644	0	5.66038	11.1111	5.55556
415824	6.25	4.54545	17.6471	15.6863	0	11.7647	3.9604	1.13636	10	19.0476	15.3846	0	9.52381	4.65116	0	18.3333	6.97674	9.375
415845	6.25	13.4615	32.6923	15.2174	16	20.5357	6.58683	8.16327	44	34.0426	22.2222	18.6441	17.9104	10.7143	9.09091	21.4953	12.8205	18.1818
415890	6.89655	5.26316	20	6.66667	13.6364	17.7419	4.25532	3.00752	22.2222	20.8333	10.5263	18	10.2941	14.5455	16.6667	20.5357	16.6667	12.5
416145	4.16667	8.75	22.7273	12.6582	12.5	12.7273	5	4.21687	11.1111	35.2941	3.84615	9.67742	11.236	10.7692	14.2857	13.3333	16.9811	16.0714
416185	0	6.81818	21.875	13.0952	3.0303	13.5135	3.82166	4.24242	12.1212	12.2449	4.54545	12.5	8.10811	7.8125	14.2857	4.62963	10.4167	13.2075
416343	0	0	7.27273	5.55556	6.25	10.8434	3.01205	3.05344	7.14286	16.6667	5.26316	0	3.61446	1.92308	0	6.31579	5.55556	4.87805
416384	5	10.8108	23.913	13.6986	0	12.2222	4.04624	5.64516	17.3913	21.2121	6.66667	11.1111	5.55556	9.7561	18.1818	7.92079	4.34783	12.766
416513	4.54545	4.91803	15.625	10	0	2.9703	2.98507	2.85714	10	11.4286	0	0	5.97015	3.77358	11.1111	6.84932	8.33333	6.97674
417002	15.7895	18.9474	30.5085	17.6471	16.6667	19.3798	12.5654	5	26.8293	40.4255	8.69565	16.6667	15.7895	9.83607	6.25	21.0526	16.3934	21.5686
417921	8	13.5802	19.1489	13.6364	0	11.3821	5.7971	9.09091	12.9032	15.2174	0	20.4082	8.24742	3.1746	0	7.69231	18	9.7561
418080	0	7.29167	18.9655	6.89655	3.33333	4.9505	3.50877	1.31579	19.3548	16.2791	5	7.27273	5.55556	3.44828	33.3333	12.6316	10.4167	14.5833
418216	2.94118	12.0301	29.8701	16.1616	12.5	13.2075	6.40394	0.584795	10	30.5085	7.14286	0	11.6505	8.21918	18.1818	13.9706	11.1111	12.069
418975	0	2.94118	9.30233	9.80392	0	9.17431	3.4188	1.6	23.3333	16.6667	18.1818	2	8.16327	9.61538	0	14.9254	16.2791	13.0435
419212	18.5185	9.61538	28.169	16.092	4.7619	14.7436	4.97512	7.22892	36.3636	31.1111	11.7647	13.5593	13.8614	13.6986	22.2222	10.6195	11.3208	22.449
419370	5.12821	19.685	24.5098	18.2692	7.69231	19.5946	5.90909	8.37004	27.7778	29.0909	3.84615	16.4384	13.5135	11.7647	14.2857	17.3228	5.76923	23.4375
419504	16.6667	13.5922	13.9241	16.6667	8.10811	12.5926	23.5632	18.7215	20	16.6667	5.88235	14.4928	15.9664	12.0482	12.5	21.2766	17.5439	23.9437
419917	14.2857	17.4757	22.5352	15.1515	9.67742	19.3277	20.339	12.4183	33.3333	22.449	9.52381	17.8571	14.2857	22.3881	13.3333	14.6552	18.1818	15.3846
419920	20.4082	27.7228	33.8028	28.2828	6.45161	34.188	26.1628	17.6471	42.1053	43.75	28.5714	20	20	23.5294	40	23.8938	25	34.3284
420532	4.16667	13.2353	14.7541	12.0482	5.26316	11.6071	3.94737	2.3622	20.5882	31.4815	13.0435	3.57143	5.06329	3.57143	18.1818	5.61798	8.33333	14.7541
420758	8.16327	16.6667	11.4754	21.1009	12.766	18.4397	5.66038	4.44444	25.8065	26	8	13.5593	14.4231	7.79221	15	11.0169	7.27273	16.9492
420981	4.34783	4.93827	15.2542	3.75	4.34783	9.25926	2.15827	4.28571	20.6897	16.2162	12	11.5385	12.6582	2.77778	28.5714	10.9589	15.2174	18.8679
421262	3.84615	14.8148	31.746	15.493	4.54545	9.70874	7.69231	7.40741	13.6364	23.0769	9.52381	7.69231	18.0556	12.5	14.2857	10.101	11.7647	14.2857
422576	2.32558	9.70874	10.5263	8.91089	15.1515	6.62252	2.47525	5.5	23.5294	20.339	7.14286	5.6338	9.80392	5.55556	15.3846	5.71429	4.6875	9.85915
423756	0	13.6364	24.5902	8.92857	0	21.8391	4.96894	7.14286	31.8182	25	11.7647	14.8148	10.5263	7.40741	9.52381	17.4312	20.5128	22.9167
424399	13.7931	23.8095	50	24.359	5	26.4151	10.1911	15.1515	40.7407	51.1111	14.2857	18.3673	28.0899	10.9091	0	24.1071	25	23.5294
424545	4.7619	10.8696	16.9231	13.0952	4.7619	9.18367	4.57143	2.46914	44.8276	17.6471	15.3846	8.19672	7.84314	0	0	11.9048	13.2075	5.88235
424867	0	3.7037	6	2.27273	0	6.66667	1.75439	2.10526	10.5263	18.4211	0	7.14286	7.46269	2.77778	0	3.1746	0	0
425641	4.7619	9.375	24.1379	14.5161	4.34783	11.3402	4.90798	2.23881	7.40741	15.625	4.54545	11.5385	8.95522	6	6.66667	5.74713	19.1489	12
426408	4.16667	18.9189	16.9231	13.7931	0	12.5	5.92593	5.34351	34.6154	20	6.25	0	12.6984	2.94118	8.33333	18.0851	14.7059	22.5
426455	10	10.3448	9.72222	7.24638	7.69231	7.69231	3.33333	3.14961	14.2857	17.1429	0	3.7037	10.2564	9.7561	0	10.7843	13.9535	18
426906	0	6.17284	10.1695	13.2075	0	10.7692	5.35714	3.6036	16.6667	2.27273	5.88235	7.54717	17.3913	7.84314	0	9.52381	14.7059	20.9302
426995	0	5.06329	14.6341	11.5385	0	10.3774	0	2.77778	16.6667	12.5	20	13.2075	6.45161	6.81818	10	2.85714	8.88889	10.6383
427420	3.57143	14.2857	18.5714	13.5417	9.52381	13.3858	2.28571	6.66667	26.3158	23.2143	15.7895	12.7273	17.0213	6.57895	0	9	13.3333	6.45161
427561	3.33333	7.22892	26.1538	19.3548	5.55556	20.7921	2.45399	2.89017	20	17.9487	15.7895	12.1951	19.8113	9.43396	11.1111	16.4948	17.4603	7.57576
427755	10	4.5977	18.3673	9.1954	6.06061	9.90991	3.125	4.72973	20	16.6667	0	4.91803	3.44828	3.22581	14.2857	7.33945	5.55556	12.5
427844	5	9.7561	15	15.2778	5	16.8317	2.25564	4.28571	20	25.641	20	11.3636	12.1212	0	8.33333	16.6667	22.5	9.7561
427971	2.85714	4.20168	13.0435	6.31579	0	7.69231	3.35196	1.57068	10	15.3846	26.087	10.3448	6.06061	2.94118	7.14286	5.14706	12.5	13.2075
428029	2.7027	14.1667	30.1587	9.78261	5.55556	14.0845	2.84091	5.08475	26.9231	28.2609	14.2857	7.14286	11.5789	6.25	16.6667	13.5417	17.6471	14.0625
428242	4	13.5802	19.697	12.3457	0	8.92857	3.62319	3.01205	27.2727	23.6364	4.34783	7.40741	5.55556	6.25	0	8.33333	11.1111	8.92857
428399	4.16667	19.5122	28	16.1765	8.69565	22.2222	6	6.16438	32.1429	40.3846	0	27.907	15.5844	6.55738	15.3846	11.7647	19.5122	10.7692
428953	0	0	7.14286	6.25	0	0	4.16667	0	0	0	0	0	5.88235	0	0	5	0	0
429473	8.69565	20	17.6471	33.3333	26.087	21.2389	6.99301	9.55882	37.5	43.75	18.1818	20.7547	18.3333	11.9048	66.6667	18.3673	22.5	35.2941
429493	0	10.8434	12.5	10.2941	9.09091	9.40171	2.27273	3.93701	28	29.4118	4.7619	11.7647	12.5	2.27273	66.6667	7.69231	17.1429	17.7778
429785	0	3.38983	18.1818	13.0435	0	9.1954	3.4188	0	20	11.1111	0	1.88679	3.07692	4.87805	0	9.58904	15.3846	4.7619
430072	2.17391	10.3896	3.84615	10	5	7.89474	6.91824	12.6667	8.57143	27.5	9.09091	18.8679	6.09756	7.40741	12.5	4.5977	12.766	12.2449
430161	15	16.092	20.8333	20.4819	7.69231	12.5926	15.0838	11.7241	18.1818	21.2121	8	25	12.0879	15.3846	6.25	20.9524	22.7273	20.4545
430273	0	4.41176	11.3636	9.09091	4.34783	8.57143	2.8777	1.86916	7.14286	14.2857	8.33333	13.6364	4.91803	12.1951	37.5	12.5	4.08163	3.22581
431691	25.8065	39.0244	48.9796	45.6522	32.1429	48.3333	30.9091	38.4106	30.7692	61.5385	48	42.3729	43.6782	34.4262	40	32.6087	45.2381	44.4444
431744	0	5.7971	24.3902	13.1148	3.0303	6.81818	3.00752	2.18978	10	15.6863	8	10.2041	8.21918	9.61538	8.33333	6.66667	8.33333	8.57143
431905	0	1.66667	17.3913	9.80392	0	7.04225	3.09278	3.26087	33.3333	17.8571	5.88235	0	6.89655	1.85185	20	8.77193	11.7647	3.84615
432923	0	9.33333	12.9032	8.95522	0	11.7117	2.01342	3.3557	12.5	14.2857	18.75	11.1111	12.6761	10.2041	0	5.88235	20	15.9091
433103	0	0	0	5.88235	4.34783	9.33333	3.73832	0	22.2222	17.3913	6.66667	8	10.9375	4	0	5.33333	2.5	6.45161
433371	6.06061	6.59341	20.5479	13.9241	3.125	16.6667	4.7619	1.3245	20.6897	22.7273	11.7647	4.08163	8.64198	3.84615	10	13.9785	10.2041	15.5172
434034	8.33333	10.4478	30.9091	16.9231	16	25	8.27068	3.42466	43.4783	33.3333	16.6667	11.9048	15.5844	13.0435	0	16.4948	16.129	16.2162
435096	3.44828	6.59341	10.2564	12.3457	7.14286	10.9756	1.47059	2.30769	23.5294	9.375	0	7.54717	5.81395	4.54545	10	10.9756	18.1818	4.87805
435197	9.52381	10.3896	18.75	11.8644	3.84615	9.45946	2.41935	5.08475	29.4118	31.25	7.14286	15.3846	10.7692	2.08333	12.5	12.9412	11.1111	25
435470	0	6.89655	12.766	10.8108	1.81818	7.22892	5.51181	1.25786	18.1818	5.40541	6.66667	7.69231	2.89855	8.51064	0	8.60215	6.12245	6.81818
435517	4.54545	7.54717	12.5	11.6667	14.2857	15.6627	2.5	4.54545	25	36.6667	0	10	7.35294	6.66667	28.5714	14.2857	12.5	11.4286
435967	6.66667	7.46269	11.1111	11.4754	3.33333	14.8515	0.689655	2.30769	10	17.5	12.5	2.5	5.08475	4.65116	14.2857	15.1163	10.8696	10.4167
436971	8	5.26316	18.8679	9.23077	8.33333	10	4.13223	0.900901	17.3913	25.8065	4.7619	10.2564	9.61538	11.1111	0	5.26316	8.69565	8.51064
437102	2.94118	11.1111	27.4194	13.4831	12.5	13.2075	5.32544	5.42636	15.3846	9.67742	0	12.5	12.1212	15.5556	16.6667	9.47368	4.65116	15.7895
437473	0	11.7647	7.8125	5.81395	0	9.47368	7.5	2.02703	38.0952	21.2121	4.54545	9.09091	11.2245	4.54545	11.1111	3.33333	6.81818	9.61538
437583	0	4.16667	9.52381	13.0435	0	12.2642	1.75439	1.66667	19.0476	10.3448	0	0	7.69231	7.69231	0	3.63636	13.8889	6.12245
437851	6.66667	15.2778	20	13.6364	0	9.63855	6.57895	4.4586	20.8333	13.9535	10	17.3913	5.66038	10	25	14	8	20.4545
437876	0	3.92157	20.4082	9.43396	0	18.6441	1.92308	3.63636	6.66667	23.3333	20	8.82353	14.7541	12.8205	0	7.8125	7.14286	13.1579
438326	0	3.7037	5.35714	6.15385	3.57143	5	1.52672	0.763359	11.1111	0	5.26316	2.32558	2.7027	5.88235	0	5.26316	5	9.43396
438541	6.89655	18.1818	16.1765	8.33333	14.2857	16.6667	6.29371	2.08333	15.7895	21.0526	12.5	6.97674	8	8.77193	0	16.6667	15.3846	13.4615
438758	9.09091	4.34783	15.5556	10	4.54545	8.24742	2.7972	2.8777	10	24.2424	0	10.2041	1.47059	3.63636	11.1111	9.30233	7.31707	2.27273
439586	6.89655	10.3448	11.6667	13.0952	6.25	13.3929	4.16667	0	19.0476	24.2424	7.69231	5.12821	17.7215	9.61538	7.69231	10.6383	13.1579	19.0476
439834	13.3333	9.61538	23.0769	8.16327	4.7619	8.13953	3.77358	4.6729	14.2857	16.6667	13.3333	5.26316	12.5	6.52174	12.5	8.4507	16.2162	2.5
440154	19.2308	14.0625	18.1818	17.5439	6.25	16.092	5.9322	7.8125	27.2727	43.3333	8.33333	6.97674	20.5479	6.06061	21.4286	26.4368	25	16.3636
440408	0	18.3333	17.3913	16.9231	4	10.9589	6.38298	6.73077	23.0769	34.2105	0	9.375	14.2857	8.51064	28.5714	15.0943	10.8108	12.5
[truncated: 3,477 more rows]
[truncated: 2 more columns]

## Sheet: N6_TCTTC
Table S2: EM-seq conversion frequencies [%] (inverse measure of methylation [%]) for all Tm4CTTC methylation motifs/sites in the H. pylori N6 genome (two replicates for each condition)
[truncated: 4,854 more rows]
[truncated: 2 more columns]

[truncated: 3 more sheets: 88_GCGC, 88_CCTC, 88-TCTTC]
