# Supplementary material for: Single-base resolution quantitative genome methylation analysis in the model bacterium Helicobacter pylori by enzymatic methyl sequencing (EM-Seq) reveals influence of strain, growth phase, and methyl homeostasis
Source: BMC Biol. 2024 May 29;22:125. doi: 10.1186/s12915-024-01921-1 (PMC11134628; doi:10.1186/s12915-024-01921-1)
Supplement: Supplementary file 4 — Additional file 4: Table S3. Members of gene cluster of consistently lower methylated sites in H. pylori N6 by EM-Seq analysis. [file 12915_2024_1921_MOESM4_ESM.xlsx]

## Sheet: GCGC sites
Table S3: Members of gene cluster containing consistently lower methylated sites (Gm5CGC) for wt (four replicates, standard plate growth conditions) by EM-Seq in the H. pylori N6 genome
position in H. pylori N6 genome (nucleotide)	LocusTag	Gene	Name/Function	Avg Conversion [%]	Avg ReadDepth/site	context (simple motif/overlap motif)
29423	N6_00028		integral membrane protein CDS	40.286	54	gcGCgc		high or low coverage with regard to the average genome coverage within genes was checked (cut-off of twice the average read depth over all genome positions), and genes which were outside these criteria were excluded from further analysis
29426	N6_00028		integral membrane protein CDS	40.6161	50.5	gcGCgc		only cytosines/motif sites in coding regions (CDS) are listed
36164	N6_00035	glmU	glmU CDS (bifunctional N-acetylglucosamine-1-phosphate uridyltransferase/glucosamine-1-phosphate acetyltransferase)	59.2055	42.75	gcGCgc
55827	N6_00050	gyrA	gyrA CDS (DNA gyrase subunit A)	48.6056	62.25	gcGCgc
85320	N6_00075		outer membrane protein CDS	44.6844	68	gcGCgc
87938	N6_00077	tilS	tilS CDS (tRNA(ile)-lysidine synthase	49.2656	46	gcGCgc
121436	N6_00115	ftsY	ftsY CDS (signal recognition particle receptor)	48.5536	43.75	gcGCgc
136160	N6_00128		hypothetical protein CDS	41.414	84	gcGCgc
140774	N6_00134	lolA	lolA CDS (outer membrane lipoprotein carrier protein)	66.288	63.75	gcGCgc
160526	N6_00152	ribA_2	ribA 2 CDS (bifunctional 3,4-dihydroxy-2-butanone 4-phosphate synthase/GTP cyclohydrolase II protein)	40.5403	63	gcGCgc
168003	N6_00160		hypothetical protein CDS	45.3681	51.5	gcGCgc
175110	N6_00168		hypothetical protein CDS	49.1433	52.75	gcGCgc
183952	N6_00177	guaB	guaB CDS (inosine 5'-monophosphate dehydrogenase)	56.5409	67.5	gcGCgc
189056	N6_00182	engA	engA CDS (GTP binding protein)	61.7696	59.75	gcGCgc
234736	N6_00219		metal-dependent hydrolase CDS	66.2778	51	gcGCgc
239669	N6_00222		alanine dehydrogenase CDS	41.402	75.75	gcGCgc
262966	N6_00246	leuS	leuS CDS (leucyl-tRNA synthetase)	68.2217	49.75	gcGCgc
266499	N6_00249	secD	secD CDS (preprotein translocase subunit SecD)	46.0864	59.75	gcGCgc
266502	N6_00249	secD	secD CDS (preprotein translocase subunit SecD)	39.8954	45	gcGCgc
274891	N6_00255	ftsI	cell division protein (ftsI) CDS	46.0949	65	gcGCgc
281597	N6_00261		iron(III) ABC transporter periplasmic iron-binding protein CDS	39.4839	58.25	gcGCgc
286606	N6_00266	engB	engB CDS (ribosome biogenesis GTP-binding protein YsxC)	47.2797	52.5	gcGCgc
306558	N6_00294	pyrF	pyrF CDS (orotidine 5'-phosphate decarboxylase)	50.2698	52.5	gcGCgc
307490	N6_00295	panC	panC CDS (pantoate-beta-alanine ligase)	40.5354	50.25	gcGCgc
309623	N6_00301	hopZ	hopZ CDS (outer membrane protein)	41.3835	56.75	gcGCgc
310087	N6_00301	hopZ	hopZ CDS (outer membrane protein)	47.6724	44	gcGCgc
311467	N6_00302	groEL	heat shock protein 60 family chaperone GroEL CDS	52.9212	46.75	gcGCgc
324530	N6_00314		lipid A 1-phosphatase CDS	46.0649	41.5	gcGCgc
355763	N6_00343		restriction endonuclease CDS	46.0646	63.75	gcGCgc
381082	N6_00376	glmM	glmM CDS (phosphoglucosamine mutase)	40.0305	62	gcGCgc
410703	N6_00403	tlpB	methyl-accepting chemotaxis protein (tlpB) CDS	49.4471	69.25	gcGCgc
421077	N6_00412	fucA	fucA CDS (L-fucuolose phosphate aldolase)	53.9493	52.25	gcGCgc
424090	N6_00415	flaB	flaB CDS (flagellin B)	60.6235	63	gcGCgc
424179	N6_00415	flaB	flaB CDS (flagellin B)	40.9378	56.5	gcGCgc
429308	N6_00418		adenine-specific DNA methyltransferase CDS	45.961	49.5	gcGCgc
446272	N6_00433		putative potassium channel protein CDS	46.2153	46	gcGCgc
454899	N6_00442		phospholipase A1 precursor (DR-phospholipase A) CDS	41.9805	56	gcGCgc
458314	N6_00445	gyrB	gyrB CDS (DNA gyrase subunit B)	39.9992	52.75	gcGCgc
463662	N6_00450		plasminogen binding protein CDS	38.9598	76.5	simple
464562	N6_00451	glcD	glcD CDS (glycolate oxidase subunit)	55.6202	34.5	gcGCgc
472809	N6_00459	cag20	cag pathogenicity island protein (cag20) CDS	51.2552	59.75	gcGCgc
506489	N6_00486	hslU	hslU CDS (ATP-dependent protease ATP-binding subunit)	41.2101	39.75	gcGCgc
530925	N6_00513	dapF	dapF CDS (diaminopimelate epimerase)	64.6447	57.75	gcGCgc
542335	N6_00525	mdoB	mdoB CDS (phosphatidylglycerol-membrane-oligosaccharide glycerophosphotransferase MdoB)	42.1652	39.25	gcGCgc
543236	N6_00526		hypothetical protein CDS	59.537	45.25	gcGCgc
562177	N6_00546	pbp1A	penicillin-binding protein 1A CDS	51.8027	46.25	gcGCgc
595004	N6_00569	ppa	ppa CDS (inorganic pyrophosphatase)	46.4671	45.75	gcGCgc
595829	N6_00570		recombination and DNA strand exchange inhibitor protein CDS	67.0413	46.75	gcGCgc
612286	N6_00583	hydE	protein hydE CDS	51.7723	48	gcGCgc
616691	N6_00588		poly(A) polymerase CDS	40.7551	51	gcGCgc
623526	N6_00596	mur	mur CDS (UDP-N-acetylglucosamine 1-carboxyvinyltransferase)	70.7683	43.5	gcGCgc
623563	N6_00596	mur	mur CDS (UDP-N-acetylglucosamine 1-carboxyvinyltransferase)	40.2038	46.75	gcGCgc
628199	N6_00600	gltX_2	gltX 2 CDS (glutamyl-tRNA synthetase)	40.4502	43	gcGCgc
636102	N6_00608		hypothetical protein CDS	40.3579	58.5	gcGCgc
647439	N6_00617	ppk	polyphosphate kinase CDS	50.0464	39.5	gcGCgc
668089	N6_00638	fliA	fliA CDS (flagellar biosynthesis sigma factor)	54.6747	55.75	gcGCgc
675293	N6_00647	flhA	flhA CDS (flagellar biosynthesis protien FlhA)	43.7159	60.5	gcGCgc
706302	N6_00678	copA	copper-transporting ATPase, P-type (copA) CDS	72.1625	35.5	gcGCgc
717835	N6_00690	pyrB	pyrB CDS (aspartate carbamoyltransferase catalytic subunit)	47.3963	40.75	gcGCgc
722423	N6_00695		hypothetical protein CDS	42.5059	47.75	gcGCgc
740171	N6_00707	pyrG	pyrG CDS (CTP synthetase)	44.2322	60.75	gcGCgc
763376	N6_00733	ppsA	phosphoenolpyruvate synthase CDS	45.5822	73	gcGCgc
764908	N6_00734	thrS	thrS CDS (threonyl-tRNA synthetase)	41.5025	53	gcGCgc
808646	N6_00782	moeA	molybdopterin biosynthesis protein (moeA) CDS	59.7716	51.25	gcGCgc
814760	N6_00788	neuB	neuB CDS (sialic acid synthase)	40.509	55.75	gcGCgc
847872	N6_00819	dapE	succinyl-diaminopimelate desuccinylase CDS	52.1173	61.5	gcGCgc
859835	N6_00831	radA	DNA repair protein RadA CDS	80.0871	38.75	gcGCgc
862762	N6_00833		integral membrane protein CDS	42.6309	42.5	gcGCgc
870206	N6_00841		polysaccharide deacetylase CDS	46.9725	60.75	gcGCgc
872478	N6_00845	hemL	hemL CDS (glutamate-1-semialdehyde aminotransferase)	59.0929	41.75	gcGCgc
922340	N6_00887	clpB	clpB CDS (ATP-dependent Clp protease, ATP-binding subunit ClpB)	68.7915	76.5	gcGCgc
939508	N6_00903		spfH domain-containing protein CDS	42.5549	42.5	gcGCgc
940846	N6_00904	deaD	deaD CDS (ATP-dependent DNA helicase)	56.5328	43.75	gcGCgc
954839	N6_00919		flagellar motility protein CDS	53.9491	50.75	gcGCgc
962997	N6_00928	csrA	csrA CDS (carbon storage regulator)	53.0515	44.75	gcGCgc
963232	N6_00929		4-diphosphocytidyl-2-C-methyl-D-erythritol kinase CDS	42.8307	58	gcGCgc
978203	N6_00945	dnaE	dnaE CDS (DNA polymerase III subunit alpha)	39.3071	54.75	gcGCgc
982977	N6_00948		outer membrane protein CDS	46.5526	46	gcGCgc
990594	N6_00955	polA	polA CDS (DNA polymerase I)	50.3668	48	gcGCgc
997148	N6_00963	flgA	flgA CDS (flagellar basal body P-ring biosynthesis protein FlgA)	51.0172	44.25	gcGCgc
997337	N6_00963	flgA	flgA CDS (flagellar basal body P-ring biosynthesis protein FlgA)	48.6113	55.75	gcGCgc
1003793	N6_00967		nitrilase/cyanide hydratase CDS	57.0511	72.25	gcGCgc
1012037	N6_00976	tlyC	TlyC-like hemolysin; membrane protein CDS	49.394	45.5	gcGCgc
1014655	N6_00979	czcS	Two-component sensor kinase CzcS CDS	52.2999	55.75	gcGCgc
1034534	N6_01001	frpB	frpb-like protein CDS	52.3572	72.75	gcGCgc
1054745	N6_01027	holA	DNA polymerase III subunit delta CDS	55.6905	52.75	gcGCgc
1054750	N6_01027	holA	DNA polymerase III subunit delta CDS	41.2407	55	gcGCgc
1055074	N6_01027	holA	DNA polymerase III subunit delta CDS	57.2021	60.75	gcGCgc
1055918	N6_01028	rnr	rnr CDS (ribonuclease R)	54.4815	64.75	gcGCgc
1058059	N6_01030		hypothetical protein CDS	54.2127	58.75	gcGCgc
1067009	N6_01041	nuoB	NADH dehydrogenase subunit B CDS	42.1632	55.75	gcGCgc
1094881	N6_01069		bifunctional indole-3-glycerol phosphate synthase/phosphoribosylanthranilate isomerase CDS	43.4604	55.25	gcGCgc
1094884	N6_01069		bifunctional indole-3-glycerol phosphate synthase/phosphoribosylanthranilate isomerase CDS	41.3728	52.25	gcGCgc
1115754	N6_01103	fumC	fumC CDS (fumarate hydratase)	43.8838	49	gcGCgc
1159980	N6_01151		hypothetical protein CDS	41.9453	75.5	gcGCgc
1161420	N6_01152	uvrB	uvrB CDS (excinuclease ABC subunit B)	41.1392	64.25	gcGCgc
1162142	N6_01152	uvrB	uvrB CDS (excinuclease ABC subunit B)	54.9429	65.25	gcGCgc
1176051	N6_01164	glk	glk CDS (glucokinase)	43.512	49	gcGCgc
1213360	N6_01203		membrane transport protein CDS	49.4372	43.75	gcGCgc
1228883	N6_01220	imp	imp CDS (role in outer mebrane permeability)	42.8402	63	gcGCgc
1236948	N6_01229		ulcer associated adenine specific DNA methyltransferase CDS	52.3967	56.25	gcGCgc
1236951	N6_01229		ulcer associated adenine specific DNA methyltransferase CDS	44.6245	72.5	gcGCgc
1292194	N6_01290		GTP cyclohydrolase 1 type 2 CDS	54.8543	55.75	gcGCgc
1302260	N6_01298	czcA	cation efflux system protein (czcA) CDS	58.1316	85	gcGCgc
1305167	N6_01300		nickel cobalt outer membrane efflux protein CDS	54.393	64.75	gcGCgc
1308392	N6_01301	glyS	glyS CDS (glycyl-tRNA synthetase subunit beta)	40.268	58.5	gcGCgc
1376510	N6_01366	pgk	pgk CDS (phosphoglycerate kinase)	50.2038	60	gcGCgc
1381455	N6_01371		protease CDS	42.8194	52.5	gcGCgc
1396694	N6_01386		integral membrane protein CDS	73.1913	56.75	gcGCgc
1423458	N6_01408	bioB	bioB CDS (biotin synthase)	55.1064	46	gcGCgc
1465987	N6_01451		integral membrane protein CDS	51.3011	43.75	gcGCgc
1513766	N6_01492	deoB	deoB CDS (phosphopentomutase)	44.1082	53.75	gcGCgc
1513769	N6_01492	deoB	deoB CDS (phosphopentomutase)	52.4786	38.5	gcGCgc
1522351	N6_01500	cah	cah CDS (Alpha-carbonic anhydrase)	72.1778	56.5	gcGCgc	this site corresponds to Fig. S6 B
1535856	N6_01506		N6-threonylcarbamoyl adenosine t(6)A37 modification in tRNA CDS	60.1838	52.75	gcGCgc
1543568	N6_01511	hopC	outer membrane protein HopC CDS	45.4326	58.75	gcGCgc
1558529	N6_01529	hypD	hydrogenase expression/formation protein (hypD) CDS	44.1623	48.5	gcGCgc
1610657	N6_01582	kpsF	polysialic acid capsule expression protein (kpsF) CDS	55.5691	67.25	gcGCgc
1611450	N6_01583		ATP-binding protein CDS	45.7048	49.5	gcGCgc

## Sheet: CCTC sites
Table S3: Members of gene cluster containing consistently lower methylated sites (m5CCTC) for wt (four replicates, standard plate growth conditions) by EM-Seq in the H. pylori N6 genome
position in H. pylori N6 genome (nucleotide)	LocusTag	Gene	Name/Function	Avg Conversion [%]	Avg ReadDepth/site	context (simple motif/overlap motif)
9577	N6_00008	surA	surA CDS (chaperone)	35.5672	91.5	simple		high or low coverage with regard to the average genome coverage within genes was checked (cut-off of twice the average read depth over all genome positions), and genes which were outside these criteria were excluded from further analysis
230286	N6_00217		type I R-M system M protein CDS	35.6872	62.5	simple		only cytosines/motif sites in coding regions (CDS) are listed
272685	N6_00253	rpsB	rpsB CDS (30S ribosomal protein S2)	37.1922	72.25	simple
273327	N6_00254	tsf	tsf CDS (elongation factor Ts)	33.2149	79.5	simple
431691	N6_00420		GTP-binding protein CDS	39.8657	63.5	simple
480476	N6_00468	cag12	cag pathogenicity island protein (cag12) CDS	56.0235	83	tcttCctc
485678	N6_00472	cagX	cag pathogenicity island protein X CDS	45.142	83.25	ccTCttc
497605	N6_00478	cag3	cag pathogenicity island protein (cag3) CDS	63.2809	67.25	simple
578874	N6_00558		hypothetical protein CDS	32.5772	68.25	simple
587589	N6_00563	ligA	ligA CDS (NAD-dependent DNA ligase)	34.7055	50.75	simple
628577	N6_00601	modD	molybdenum ABC transporter ATP-binding protein (modD) CDS	48.2746	51.75	simple
670418	N6_00641	flhF	flhF CDS (flagellar biosynthesis regulator)	38.7448	52	simple
694322	N6_00664	panB	panB CDS (3-methyl-2-oxobutanoate hydrocymethyltransferase)	44.8694	50.75	simple
702900	N6_00676	ftsH_1	ftsH 1 CDS (cell division metalloprotease)	43.504	74.25	simple
725067	N6_00696		cell division protein CDS	39.2612	47.75	simple
755333	N6_00727		polyE-rich protein CDS	41.0936	89.75	ccTCttc
845288	N6_00817	htpG	htpG CDS	40.6889	76.75	simple
901039	N6_00865	ftsH_2	ftsH 2 CDS	32.8451	65.5	simple
923057	N6_00887	clpB	clpB CDS	31.4932	81	simple
923065	N6_00887	clpB	clpB CDS	42.7197	85.5	simple
931189	N6_00895		hypothetical protein CDS	37.3351	79.75	simple
982418	N6_00947		putative secreted motility protein CDS	35.6734	74.75	simple
1131733	N6_01119	tonB	siderophore-mediated iron transport protein CDS	49.5882	79.75	ccTCttc
1134287	N6_01123		hypothetical protein CDS	31.8216	91.75	simple
1187523	N6_01177		integral membrane protein CDS	45.1495	83.5	simple
1191297	N6_01182		hypothetical protein CDS	33.6695	90	simple
1334182	N6_01326	cheA	cheA CDS (chemotaxis family two-component system sensor kinase)	38.1362	95.75	simple
1342692	N6_01333	rpsA	rpsA CDS (§0S ribosomal protein S1)	37.5099	75.75	cctCctc
1372401	N6_01362	rloF	RloF CDS	34.1494	66.75	simple
1393547	N6_01384	comE	comE CDS (DNA transfer potein)	31.7734	64.25	simple
1474588	N6_01459	virB8-1	virB8-1 CDS (VirB8 type IV secretion system)	54.3799	83	simple
1594001	N6_01563	rloF	RloF CDS	46.1566	61	simple

## Sheet: TCTTC sites
Table S3: Members of gene cluster of consistently lower methylated sites (Tm4CTTC) for wt (four replicates, standard plate growth conditions) by EM-Seq in the H. pylori N6 genome
position in H. pylori N6 genome (nucleotide)	LocusTag	Gene	Name/Function	Avg Conversion [%]	Avg ReadDepth/site	context (simple motif/overlap motif)
17734	N6_00016		type II R-M system protein CDS	67.0851	64	ccTCttc		high or low coverage with regard to the average genome coverage within genes was checked (cut-off of twice the average read depth over all genome positions), and genes which were outside these criteria were excluded from further analysis
90874	N6_00081		ATP/GTP binding protein CDS	65.804	70.25	simple		only cytosines/motif sites in coding regions (CDS) are listed
92686	N6_00084	der	der CDS (GTPase)	77.2645	61.75	simple
118376	N6_00112		phosphodiesterase CDS	67.2774	65	simple
120946	N6_00115	ftsY	ftsY CDS (signal recognition particle receptor)	64.6325	57.5	simple
213777	N6_00204		hypothetical protein CDS	66.614	79.5	tctTCttc
213780	N6_00204		hypothetical protein CDS	68.1199	79.5	tctTCttc
213837	N6_00204		hypothetical protein CDS	67.7546	76.5	simple
220548	N6_00207		adenine specific DNA methyltransferase CDS	65.6912	66.25	simple
221397	N6_00207		adenine specific DNA methyltransferase CDS	66.045	69	simple
272704	N6_00253	rpsB	rpsB CDS (30S ribosomal protein S2)	69.367	78.75	simple
317558	N6_00308	comB3	comB3 CDS (competence protein)	67.8557	69.25	simple
323113	N6_00313	cansdc	carboxynorspermidine decarboxylase CDS	68.0357	69.25	simple
328742	N6_00316	hopD	outer membrane protein HopD CDS	68.4349	59.75	simple
342633	N6_00331	comB9	comB9 CDS (DNA transformation competence protein)	76.8662	90.75	simple
356583	N6_00344		type II DNA modification enzyme CDS	67.6824	76	ccTCttc
391838	N6_00385	mdh	malate dehydrogenase (acceptor) CDS	65.3994	95.5	simple
394925	N6_00387	rpoD	RNA polymerase sigma factor RpoD CDS	75.9055	98.5	simple
394934	N6_00387	rpoD	RNA polymerase sigma factor RpoD CDS	73.5999	96.5	simple
394940	N6_00387	rpoD	RNA polymerase sigma factor RpoD CDS	70.8708	97.5	tctTCttc
394943	N6_00387	rpoD	RNA polymerase sigma factor RpoD CDS	70.2422	99.75	tctTCttc
419486	N6_00410	grpE	grpE CDS (heat shock protein)	67.0028	82	simple
450353	N6_00437	murD	murD CDS (UDP-N-acetylmuramoyl-L-alanyl-D-glutamate synthetase)	66.5558	59.5	simple
450509	N6_00437	murD	murD CDS (UDP-N-acetylmuramoyl-L-alanyl-D-glutamate synthetase)	71.7746	56.75	simple
474144	N6_00460	cag19	cag pathogenicity island protein (cag19) CDS	68.6012	55	simple
476265	N6_00462	cagN	cagN CDS	64.4004	78.25	simple
480449	N6_00468	cag12	cag pathogenicity island protein (cag12) CDS	72.7688	84.25	simple
480473	N6_00468	cag12	cag pathogenicity island protein (cag12) CDS	75.4307	84.25	tcttCctc
485129	N6_00472	cagX	cag pathogenicity island protein X CDS	88.0444	94.25	simple
485675	N6_00472	cagX	cag pathogenicity island protein X CDS	71.0154	83.75	ccTCttc
488893	N6_00473	cag7	cag pathogenicity island protein (cag7) CDS	68.7658	69.75	simple
489007	N6_00473	cag7	cag pathogenicity island protein (cag7) CDS	75.0803	82.25	simple
489442	N6_00473	cag7	cag pathogenicity island protein (cag7) CDS	66.2534	65.5	simple
489499	N6_00473	cag7	cag pathogenicity island protein (cag7) CDS	66.0647	73.75	simple
497610	N6_00478	cag3	cag pathogenicity island protein (cag3) CDS	79.7094	67.5	tctTCttc
497613	N6_00478	cag3	cag pathogenicity island protein (cag3) CDS	76.6918	67.25	tctTCttc
507409	N6_00487	era	era CDS (GTP binding protein)	68.0714	52	simple
518568	N6_00498	rho	rho CDS (transcription termination factor)	69.2488	59.5	simple
591145	N6_00565	aspS	aspS CDS (aspartyl-tRNA synthetase)	64.4807	70.5	simple
633234	N6_00606	pepF	oligoendopeptidase F (pepF) CDS	66.3188	65.75	simple
669078	N6_00640		ATP-binding protein CDS	67.254	64	simple
686526	N6_00654	infB	infB CDS (translation initiation factor IF-2)	84.2642	58.25	simple
702846	N6_00676	ftsH_1	ftsH 1 CDS (cell division metallopeptidase)	65.6978	66.5	simple
725484	N6_00696		cell division protein CDS	67.6279	65.25	simple
725511	N6_00696		cell division protein CDS	71.6283	72.5	simple
725523	N6_00696		cell division protein CDS	66.7629	72.5	simple
738776	N6_00706		integral membrane protein CDS	65.115	70.5	simple
769712	N6_00739		periplasmic protein CDS	64.7738	75.25	ccTCttc
807239	N6_00780		hypothetical protein CDS	65.6828	81.25	simple
944745	N6_00908	napA	neutrophil activating protein CDS	65.2221	60.25	simple
954512	N6_00918	gsp	gsp CDS (glutathionylspermindine synthase)	68.3006	49.25	ccTCttc
983794	N6_00949		ABC transporter substrate-binding protein CDS	68.9648	84.75	simple
1021904	N6_00989		putative endonuclease CDS	65.1803	78.75	simple
1038349	N6_01003	selA	selA CDS (L-seryl-tRNA seleniumtransferase)	65.1754	69.25	simple
1071735	N6_01046	nuoG	NADH dehydrogenase subunit G CDS	67.3566	93.5	tctTCttc
1072194	N6_01046	nuoG	NADH dehydrogenase subunit G CDS	66.4263	58.25	simple
1131730	N6_01119	tonB	siderophore-mediated iron transport protein CDS	78.4325	78.75	ccTCttc
1131745	N6_01119	tonB	siderophore-mediated iron transport protein CDS	69.0411	90.75	simple
1131757	N6_01119	tonB	siderophore-mediated iron transport protein CDS	69.475	92	simple
1203783	N6_01195	fut	alpha1,3-fucosyl transferase CDS	65.527	37.25	simple
1270439	N6_01263		N-acetyltransferase 8-like protein CDS	65.5252	60	simple
1272353	N6_01265		hypothetical protein CDS	73.3346	90.5	simple
1272380	N6_01265		hypothetical protein CDS	69.5862	88.5	simple
1296891	N6_01294	trmE	putative tRNA modification GTPase TrmE CDS	67.8995	98	simple
1302409	N6_01298	czcA	cation efflux system protein (czcA) CDS	65.3093	60.5	simple
1340699	N6_01332		periplasmic protein CDS	68.9307	61.5	simple
1351008	N6_01341	bisC	biotin sulfoxide reductase (bisC) CDS	68.4512	82	simple
1421463	N6_01407		putative type III restriction enzyme R protein CDS	65.1418	77	simple
1456548	N6_01439	pgbB	plasminogen binding pgbB CDS	73.3467	82	simple
1456569	N6_01439	pgbB	plasminogen binding pgbB CDS	79.0162	100.75	simple
1474567	N6_01459	virB8-1	virB8-1 CDS (Type IV secretion system protein)	65.2038	82	simple
1556149	N6_01523	ack	acetate kinase CDS	64.7032	91.25	simple
1556160	N6_01523	ack	acetate kinase CDS	66.0377	93.25	simple
1570341	N6_01544		type IIS restriction-modification protein CDS	65.8262	86.25	simple
1573008	N6_01544		type IIS restriction-modification protein CDS	66.7298	53.75	simple
1575298	N6_01546		hypothetical protein CDS	65.4953	97.5	simple
1581091	N6_01550	recG	ATP-dependent DNA helicase RecG CDS	75.5267	78.75	simple
1603558	N6_01575	ileS	isoleucyl-tRNA synthetase ileS CDS	67.0823	84.25	simple
