# Supplementary material for: Single-base resolution quantitative genome methylation analysis in the model bacterium Helicobacter pylori by enzymatic methyl sequencing (EM-Seq) reveals influence of strain, growth phase, and methyl homeostasis
Source: BMC Biol. 2024 May 29;22:125. doi: 10.1186/s12915-024-01921-1 (PMC11134628; doi:10.1186/s12915-024-01921-1)
Supplement: Supplementary file 5 — Additional file 5: Table S4. Differentially methylated sites in the H. pylori N6 genome under conditions of methionine depleted/replete conditions. [file 12915_2024_1921_MOESM5_ESM.xlsx]

## Sheet: GCGC_Met-WOmet_p=0.01
Table S4: Differentially methylated sites for GCGC motifs in the H. pylori N6 genome under conditions of methionine depleted/replete conditions
Position in H. pylori N6 genome (bp)	LocusTag	Gene	Name	Function	Conversion (%)				Context (simple motif/overlap motif)	p value	meth.diff (%)
					N6wt+Met-4h-2	N6wt+Met-4h-1	N6wtWOmet-4h-2	N6wtWOmet-4h-1
1250	N6_00002	pfr	nonheme iron-containing ferritin (pfr) CDS	nonheme iron-containing ferritin (pfr)	2.43902	7.14286	10.1695	11.4754	simple	0.00956774	-7.91363		only methylated sites with significant methylation changes (p <= 0.01) between culture conditions with methionine (+Met) and without methionine (WOmet) were included after a filtering step
1360	N6_00002	pfr	nonheme iron-containing ferritin (pfr) CDS	nonheme iron-containing ferritin (pfr)	0	0	7.40741	5.12821	simple	0.0015682	-6.45161		only cytosines/motif sites in coding regions (CDS) are listed
2744	N6_00003		putative Radical-SAM domain-containing protein CDS	putative Radical-SAM domain-containing protein	9.375	16.6667	33.3333	28.5714	simple	0.00124091	-21.5068
3552	N6_00004		surface antigen protein CDS	surface antigen protein	10.1695	12.5	40	28.5714	simple	0.000447848	-24.8464
5693	N6_00005		radical SAM protein CDS	radical SAM protein	2.38095	0	13.5135	12.9032	simple	0.00650756	-10.9881
5734	N6_00005		radical SAM protein CDS	radical SAM protein	17.0213	27.2727	45.4545	46.2963	simple	1.66156e-05	-27.8231
5864	N6_00005		radical SAM protein CDS	radical SAM protein	0	0	9.7561	20	simple	5.52758e-05	-14.4737
6348	N6_00005		radical SAM protein CDS	radical SAM protein	3.53982	16.6667	22.2222	30.6122	simple	0.00311523	-21.7957
7010	N6_00006		processing protease CDS	processing protease	6.17284	0	19.2982	13.8889	simple	0.0113768	-11.6487
8772	N6_00007	gatB	gatB CDS	aspartyl/glutamyl-tRNA amidotransferase subunit B	2.8169	0	17.9487	18.5185	simple	0.00166055	-15.4421
9155	N6_00007	gatB	gatB CDS	aspartyl/glutamyl-tRNA amidotransferase subunit B	0	0	14.6341	3.7037	simple	0.00197188	-10.2941
9269	N6_00007	gatB	gatB CDS	aspartyl/glutamyl-tRNA amidotransferase subunit B	4.34783	0	20	8.51064	simple	0.0124335	-11.3578
10091	N6_00008	surA	surA CDS	Chaperone SurA	3.8961	0	20	16.6667	simple	0.00152081	-14.9041
10092	N6_00008	surA	surA CDS	Chaperone SurA	0	0	8.06452	5.08475	simple	0.000776518	-6.61157
10116	N6_00008	surA	surA CDS	Chaperone SurA	0	0	11.7647	5.35714	simple	5.41278e-05	-8.87097
10171	N6_00008	surA	surA CDS	Chaperone SurA	4.16667	0	15	9.09091	simple	0.0113636	-7.98319
10284	N6_00008	surA	surA CDS	Chaperone SurA	1.88679	0	12.5	15	simple	0.000246524	-12.0837
10332	N6_00008	surA	surA CDS	Chaperone SurA	1.94175	0	7.69231	10	simple	0.0122673	-7.17419
11152	N6_00009		putative inner membrane protein CDS	putative inner membrane protein	4.54545	9.09091	13.7931	15.6863	simple	0.0112749	-9.72022
12354	N6_00011	rnc	rnc CDS	ribonuclease III	3	11.1111	14.2857	22.2222	simple	0.00222705	-14.6401
12737	N6_00011	rnc	rnc CDS	ribonuclease III	6.09756	9.09091	24.4444	15.1515	simple	0.00579292	-14.0612
13049	N6_00012	aroC	aroC CDS	chorismate synthase	4.16667	0	24.3902	10	simple	0.0026414	-15.776
13304	N6_00012	aroC	aroC CDS	chorismate synthase	0	0	3.77358	5.88235	simple	0.00812436	-4.80769
13471	N6_00012	aroC	aroC CDS	chorismate synthase	4.0404	5.55556	28	12	simple	0.0097049	-15.7265
13547	N6_00012	aroC	aroC CDS	chorismate synthase	3.73832	7.14286	18.1818	12.766	simple	0.0043908	-11.2524
14343	N6_00013		hypothetical protein CDS	hypothetical protein	0.970874	0	9.30233	8.33333	simple	0.00457093	-8.00606
16591	N6_00015		glycerol-3-phosphate dehydrogenase CDS	glycerol-3-phosphate dehydrogenase	0	0	7.40741	6.52174	simple	0.00148286	-7
17216	N6_00015		glycerol-3-phosphate dehydrogenase CDS	glycerol-3-phosphate dehydrogenase	3.66972	0	11.3208	20.4082	simple	0.00117753	-12.4076
17316	N6_00016		type II R-M system protein CDS	type II R-M system protein	1.05263	5.88235	10.7692	12.5	simple	0.00207034	-9.71871
19132	N6_00017		type II R-M system protein CDS	type II R-M system protein	2.7027	0	13.0435	16	simple	0.00548446	-11.6749
19829	N6_00017		type II R-M system protein CDS	type II R-M system protein	0	0	10.2564	3.33333	simple	0.00183628	-7.24638
20199	N6_00017		type II R-M system protein CDS	type II R-M system protein	9.87654	0	34.8837	38.4615	simple	5.82036e-06	-27.6467
20240	N6_00017		type II R-M system protein CDS	type II R-M system protein	0	0	10.5263	2.5	simple	0.00451688	-6.41026
20604	N6_00017		type II R-M system protein CDS	type II R-M system protein	11.9403	0	36.6667	23.5294	simple	0.00817417	-18.8767
21110	N6_00017		type II R-M system protein CDS	type II R-M system protein	2.29885	0	10	15.9091	simple	0.00355167	-10.6383
21945	N6_00017		type II R-M system protein CDS	type II R-M system protein	9.27835	10	24.3243	23.6842	simple	0.00740563	-14.6542
23634	N6_00019	aspB	aspB CDS	aspartate aminotransferase	0	0	5.76923	13.7931	simple	0.000491636	-8.64198
26659	N6_00024		hypothetical protein CDS	hypothetical protein	1.66667	6.66667	9.52381	9.83607	simple	0.0083529	-7.4552
27203	N6_00025		hypothetical protein CDS	hypothetical protein	2.17391	0	11.3636	12.2449	simple	0.0041271	-9.86717
29012	N6_00027		methylated-DNA--protein-cysteine methyl transferase CDS	methylated-DNA--protein-cysteine methyl transferase	0	0	4	8.33333	simple	0.0020965	-6.12245
31041	N6_00030	nrdA	nrdA CDS	ribonucleotide-diphosphate reductase subunit alpha	0	0	7.54717	2.7027	simple	0.00338435	-5.55556
31568	N6_00030	nrdA	nrdA CDS	ribonucleotide-diphosphate reductase subunit alpha	8.33333	7.14286	30.2326	30.5556	simple	0.000194656	-22.2402
31937	N6_00030	nrdA	nrdA CDS	ribonucleotide-diphosphate reductase subunit alpha	1.0101	0	17.5	10.8108	simple	0.000143369	-13.3683
32036	N6_00030	nrdA	nrdA CDS	ribonucleotide-diphosphate reductase subunit alpha	4.34783	25	20	32.5581	simple	0.0118218	-20.5981
32464	N6_00030	nrdA	nrdA CDS	ribonucleotide-diphosphate reductase subunit alpha	6.08696	9.09091	20.7547	14.8148	simple	0.00635094	-11.4078
32539	N6_00030	nrdA	nrdA CDS	ribonucleotide-diphosphate reductase subunit alpha	0	0	9.61538	10.6383	simple	3.89221e-05	-10.101
32580	N6_00030	nrdA	nrdA CDS	ribonucleotide-diphosphate reductase subunit alpha	7.20721	10	24.5283	15.2174	simple	0.00520929	-12.764
33310	N6_00030	nrdA	nrdA CDS	ribonucleotide-diphosphate reductase subunit alpha	5.47945	0	30.1887	15.3846	simple	0.00373268	-19.0938
34910	N6_00033		hypothetical protein CDS	hypothetical protein	4.65116	12.5	17.0213	18.75	simple	0.00865711	-12.4024
38267	N6_00037	fecA_1	fecA 1 CDS	iron(III) dicitrate transport protein	8.69565	0	24.4444	17.6471	simple	0.00886792	-14.2019
38490	N6_00037	fecA_1	fecA 1 CDS	iron(III) dicitrate transport protein	0	0	8.19672	7.31707	simple	0.000375866	-7.84314
39906	N6_00037	fecA_1	fecA 1 CDS	iron(III) dicitrate transport protein	14.9425	33.3333	34.375	33.3333	simple	0.00411843	-17.2619
39907	N6_00037	fecA_1	fecA 1 CDS	iron(III) dicitrate transport protein	0	0	6.12245	5.66038	simple	0.0059386	-5.88235
40077	N6_00037	fecA_1	fecA 1 CDS	iron(III) dicitrate transport protein	4.28571	0	29.4118	17.6471	simple	0.00026992	-19.6833
41690	N6_00038	feoB	iron(II) transport protein CDS	iron(II) transport protein	0	0	12.5	6.97674	simple	0.000121075	-9.89011
42007	N6_00038	feoB	iron(II) transport protein CDS	iron(II) transport protein	0	0	5.35714	3.50877	simple	0.00638109	-4.42478
42101	N6_00038	feoB	iron(II) transport protein CDS	iron(II) transport protein	4.49438	0	17.9487	17.6471	simple	0.00193093	-13.6541
42895	N6_00039	wlaX	wlaX CDS	putative polysaccharide biosynthesis protein, WlaX	10.989	0	37.5	24.3902	simple	0.00146412	-20.5549
43015	N6_00039	wlaX	wlaX CDS	putative polysaccharide biosynthesis protein, WlaX	0	0	2.22222	9.52381	gcGCgc	0.00947745	-5.74713
44215	N6_00040		acetyl CoA acetyltransferase CDS	acetyl CoA acetyltransferase	1.06383	0	12.5	15	simple	0.000211705	-12.6748
44216	N6_00040		acetyl CoA acetyltransferase CDS	acetyl CoA acetyltransferase	2.35294	0	10	10.4167	simple	0.0123841	-8.26649
44702	N6_00040		acetyl CoA acetyltransferase CDS	acetyl CoA acetyltransferase	2.66667	0	17.0732	20.4545	gcgCctc	0.000260837	-16.4139
44703	N6_00040		acetyl CoA acetyltransferase CDS	acetyl CoA acetyltransferase	0	0	5	6.38298	gcgCctc	0.00489465	-5.74713
45555	N6_00041	scoA	scoA CDS	3-oxoacid CoA-transferase subunit A	8.95522	7.14286	30.5556	17.2414	simple	0.00825388	-15.9734
46570	N6_00043	atoE	atoE CDS	Short-chain fatty acid transport protein, scFAT family; membrane protein	1.06383	0	9.09091	4.65116	simple	0.0116317	-6.41352
46940	N6_00043	atoE	atoE CDS	Short-chain fatty acid transport protein, scFAT family; membrane protein	0	0	8.62069	2.77778	simple	0.00316703	-6.38298
46960	N6_00043	atoE	atoE CDS	Short-chain fatty acid transport protein, scFAT family; membrane protein	0.990099	0	6.15385	9.09091	simple	0.00777159	-6.60714
47271	N6_00043	atoE	atoE CDS	Short-chain fatty acid transport protein, scFAT family; membrane protein	5.82524	0	19.6078	21.6216	simple	0.00109349	-15.0491
49183	N6_00045	hyuA	hyuA CDS	N-methylhydantoinase A	10.3896	16.6667	26.087	27.7778	simple	0.012609	-16.2753
49184	N6_00045	hyuA	hyuA CDS	N-methylhydantoinase A	0.877193	0	7.27273	5.88235	simple	0.0132009	-5.7841
49272	N6_00045	hyuA	hyuA CDS	N-methylhydantoinase A	3.50877	10	0	0	simple	0.0139014	4.03226
49984	N6_00045	hyuA	hyuA CDS	N-methylhydantoinase A	0	0	11.1111	2.43902	simple	0.00850864	-6.97674
50419	N6_00045	hyuA	hyuA CDS	N-methylhydantoinase A	1.81818	0	10.4167	10	simple	0.00333366	-8.57228
51477	N6_00046	hyuB	hyuB CDS	N-methylhydantoinase B	3.52941	6.66667	21.5385	20.9302	simple	9.98786e-05	-17.2963
51940	N6_00046	hyuB	hyuB CDS	N-methylhydantoinase B	0	0	4.44444	7.89474	simple	0.008612	-6.0241
52164	N6_00046	hyuB	hyuB CDS	N-methylhydantoinase B	2.46914	0	14.6341	8.69565	simple	0.0113513	-9.24706
52271	N6_00046	hyuB	hyuB CDS	N-methylhydantoinase B	6.32911	0	21.8182	23.6842	simple	0.000654066	-17.0251
52630	N6_00046	hyuB	hyuB CDS	N-methylhydantoinase B	1.19048	0	8.88889	13.6364	simple	0.00169179	-10.205
52631	N6_00046	hyuB	hyuB CDS	N-methylhydantoinase B	0.826446	0	9.09091	10.9091	simple	0.000520233	-9.23077
53353	N6_00046	hyuB	hyuB CDS	N-methylhydantoinase B	3.66972	8.33333	14.7059	12.069	simple	0.00800287	-9.35983
53683	N6_00047	acxC	acxC CDS	acetone carboxylase subunit gamma	3.94737	14.2857	19.0476	16.129	simple	0.00823982	-12.9889
53684	N6_00047	acxC	acxC CDS	acetone carboxylase subunit gamma	0.990099	0	14.2857	7.14286	simple	0.00189454	-9.50465
55084	N6_00048		hypothetical protein CDS	hypothetical protein	6.45161	0	16.3934	28.5714	simple	0.0054711	-16.1578
55149	N6_00048		hypothetical protein CDS	hypothetical protein	0	0	7.27273	3.92157	simple	0.0060453	-5.66038
55150	N6_00048		hypothetical protein CDS	hypothetical protein	4.87805	0	31.3725	29.2683	simple	1.73316e-06	-25.8893
55403	N6_00049		diacylglycerol kinase CDS	diacylglycerol kinase	1.63934	0	12.1212	11.4286	simple	0.00765378	-10.3948
55928	N6_00050	gyrA	gyrA CDS	DNA gyrase subunit A	12	0	33.3333	30	simple	0.000662562	-21.0504
56602	N6_00050	gyrA	gyrA CDS	DNA gyrase subunit A	3.38983	0	15.5172	19.3548	simple	6.45441e-05	-14.4925
57828	N6_00050	gyrA	gyrA CDS	DNA gyrase subunit A	0.877193	0	8.33333	17.0213	simple	9.8627e-05	-11.3621
58034	N6_00050	gyrA	gyrA CDS	DNA gyrase subunit A	0	0	17.0213	3.125	simple	0.0100775	-11.3924
61979	N6_00055	uvrA	uvrA CDS	excinuclease ABC subunit A	0	0	9.80392	6.38298	simple	0.00109322	-8.16327
62827	N6_00055	uvrA	uvrA CDS	excinuclease ABC subunit A	2.5	0	14.2857	10.8108	simple	0.00454716	-10.656
63278	N6_00055	uvrA	uvrA CDS	excinuclease ABC subunit A	0	0	5.08475	2.5	simple	0.0126485	-4.0404
63534	N6_00055	uvrA	uvrA CDS	excinuclease ABC subunit A	4.7619	0	14.2857	13.0435	simple	0.0146227	-9.43468
63600	N6_00055	uvrA	uvrA CDS	excinuclease ABC subunit A	3.1746	0	18.9189	15.7895	simple	0.00329926	-14.3483
63864	N6_00055	uvrA	uvrA CDS	excinuclease ABC subunit A	4.85437	7.14286	22.9167	18.6047	simple	0.000472696	-15.7509
64102	N6_00055	uvrA	uvrA CDS	excinuclease ABC subunit A	2.12766	0	19.4444	12.766	simple	0.000433648	-13.7019
64103	N6_00055	uvrA	uvrA CDS	excinuclease ABC subunit A	2.5974	0	11.3636	13.5135	simple	0.00878592	-10.0468
66333	N6_00057	mraW	mraW CDS	S-adenosyl-methyltransferase MraW	2.22222	0	15	6.97674	simple	0.0102182	-8.84337
67127	N6_00059	salL	salL CDS	Adenosyl-chloride synthase	0	0	13.5135	3.22581	simple	0.00263051	-8.82353
67813	N6_00059	salL	salL CDS	Adenosyl-chloride synthase	3.61446	0	11.1111	17.2414	simple	0.011327	-10.3556
68151	N6_00060	homB	putative outer membrane protein HomB CDS	putative outer membrane protein HomB	0	0	16.2162	9.375	simple	1.75715e-05	-13.0435
68152	N6_00060	homB	putative outer membrane protein HomB CDS	putative outer membrane protein HomB	4.93827	0	16.6667	24.3902	simple	0.0007314	-15.8769
69291	N6_00060	homB	putative outer membrane protein HomB CDS	putative outer membrane protein HomB	5.37634	9.09091	28.125	27.027	simple	6.94423e-05	-21.767
69507	N6_00060	homB	putative outer membrane protein HomB CDS	putative outer membrane protein HomB	0	0	10.1695	2.17391	simple	0.00539432	-6.66667
70456	N6_00061		putative hydrolases of HD superfamily protein CDS	putative hydrolases of HD superfamily protein	2.5641	0	17.0213	8.62069	simple	0.00216145	-10.0187
70644	N6_00061		putative hydrolases of HD superfamily protein CDS	putative hydrolases of HD superfamily protein	18.3486	18.1818	41.3043	29.0909	simple	0.00570942	-16.3201
72980	N6_00064	rpoN	rpoN CDS	RNA polymerase factor sigma-54	3.27869	0	12.766	16.6667	simple	0.00496212	-11.9971
74305	N6_00066		ATPase CDS	ATPase	1.19048	0	11.7647	11.1111	simple	0.00167765	-10.322
74696	N6_00067		DNA polymerase III subunits gamma and tau CDS	DNA polymerase III subunits gamma and tau	0	0	20.8333	10.8108	simple	5.4672e-06	-16.4706
75039	N6_00067		DNA polymerase III subunits gamma and tau CDS	DNA polymerase III subunits gamma and tau	6.79612	0	16.129	18.1818	simple	0.00770807	-11.0071
75679	N6_00067		DNA polymerase III subunits gamma and tau CDS	DNA polymerase III subunits gamma and tau	1.38889	0	12.5	12.9032	simple	0.00317833	-11.4789
75868	N6_00067		DNA polymerase III subunits gamma and tau CDS	DNA polymerase III subunits gamma and tau	8.75	0	23.5294	21.6216	simple	0.00678999	-14.5877
76039	N6_00067		DNA polymerase III subunits gamma and tau CDS	DNA polymerase III subunits gamma and tau	1.38889	0	13.1579	13.7931	simple	0.00256798	-12.1341
76856	N6_00068		L-lysine exporter; membrane protein CDS	L-lysine exporter; membrane protein	3.22581	5.55556	14.2857	20	simple	0.00125455	-13.2503
76915	N6_00068		L-lysine exporter; membrane protein CDS	L-lysine exporter; membrane protein	5.10204	16.6667	28.8462	19.2308	simple	0.00652727	-17.6748
77438	N6_00069		periplasmic protein CDS	periplasmic protein	9.34579	20	19.1489	27.2727	simple	0.00637101	-13.708
77846	N6_00070		periplasmic protein CDS	periplasmic protein	3.48837	0	23.913	22.8571	simple	3.49628e-05	-20.1959
79178	N6_00071	hopQ_1	hopQ 1 CDS	outer membrane protein HopQ	2.17391	0	9.52381	15.0943	simple	0.00263967	-10.6316
79352	N6_00071	hopQ_1	hopQ 1 CDS	outer membrane protein HopQ	1.25	0	10	8.51064	simple	0.00784867	-8.13157
79436	N6_00071	hopQ_1	hopQ 1 CDS	outer membrane protein HopQ	3.44828	0	15.3846	12.5	simple	0.00769297	-10.7991
80703	N6_00072		anaerobic C4-dicarboxylate transporter CDS	anaerobic C4-dicarboxylate transporter	1.0989	0	13.7255	10.5263	simple	0.000518315	-11.398
81157	N6_00072		anaerobic C4-dicarboxylate transporter CDS	anaerobic C4-dicarboxylate transporter	1.11111	0	9.52381	8.33333	simple	0.00975719	-7.93269
81320	N6_00072		anaerobic C4-dicarboxylate transporter CDS	anaerobic C4-dicarboxylate transporter	13.6364	0	25.7143	30.7692	simple	0.009572	-16.4972
81377	N6_00072		anaerobic C4-dicarboxylate transporter CDS	anaerobic C4-dicarboxylate transporter	6.17284	0	17.0213	26	simple	0.00110493	-16.0315
81378	N6_00072		anaerobic C4-dicarboxylate transporter CDS	anaerobic C4-dicarboxylate transporter	2.7027	0	13.5135	10.5263	simple	0.0125515	-9.67442
82282	N6_00073		L-asparaginase CDS	L-asparaginase	0.980392	0	9.67742	3.7037	simple	0.0130038	-6.00369
82310	N6_00073		L-asparaginase CDS	L-asparaginase	0	0	7.69231	3.84615	simple	0.0141771	-5.49451
82338	N6_00073		L-asparaginase CDS	L-asparaginase	7.93651	16.6667	32.6087	23.913	simple	0.0013674	-19.5652
83566	N6_00074	sabA	sabA CDS	sialic acid-binding adhesin SabA	3.73832	5.55556	16.6667	10.7692	simple	0.00725339	-9.44538
84914	N6_00074	sabA	sabA CDS	sialic acid-binding adhesin SabA	3.57143	7.69231	26	22.8571	simple	3.24325e-05	-20.5822
85323	N6_00075		outer membrane protein CDS	outer membrane protein	13.2353	25	33.3333	30.7692	gcGCgc	0.00652959	-18.254
85969	N6_00075		outer membrane protein CDS	outer membrane protein	5.10204	7.14286	14.8936	18.1818	simple	0.00923788	-11.1264
86089	N6_00075		outer membrane protein CDS	outer membrane protein	4.7619	14.2857	16.6667	20.4545	simple	0.0133416	-13.0357
86224	N6_00076		transcriptional regulator CDS	transcriptional regulator	4.34783	0	17.1875	13.6364	simple	0.000883674	-12.0911
86882	N6_00076		transcriptional regulator CDS	transcriptional regulator	9.40171	12.5	32.8125	32.3529	simple	1.40574e-05	-22.8786
87475	N6_00077	tilS	tilS CDS	tRNA(Ile)-lysidine synthase	0	0	4.08163	7.14286	simple	0.00494338	-5.71429
87476	N6_00077	tilS	tilS CDS	tRNA(Ile)-lysidine synthase	4.21053	13.3333	28.2609	18.1818	simple	0.00399525	-17.8788
88267	N6_00078		ATP /GTP binding protein CDS	ATP /GTP binding protein	0	0	8.21918	2.12766	simple	0.00153819	-5.83333
88268	N6_00078		ATP /GTP binding protein CDS	ATP /GTP binding protein	2.98507	0	24	9.52381	simple	0.00451793	-14.7246
90060	N6_00081		ATP/GTP binding protein CDS	ATP/GTP binding protein	3.4188	0	11.5385	10.8696	simple	0.0149301	-8.09949
90061	N6_00081		ATP/GTP binding protein CDS	ATP/GTP binding protein	6.84932	0	24.2424	21.6216	simple	0.00224016	-16.833
91606	N6_00083		hypothetical protein CDS	hypothetical protein	6.97674	0	25	12.9032	simple	0.014698	-12.9514
93473	N6_00085		2-methylthioadenine synthetase CDS	2-methylthioadenine synthetase	0	0	9.375	2.77778	simple	0.0120901	-5.88235
93509	N6_00085		2-methylthioadenine synthetase CDS	2-methylthioadenine synthetase	0	0	4.65116	20.3704	simple	0.00489591	-13.4021
93869	N6_00085		2-methylthioadenine synthetase CDS	2-methylthioadenine synthetase	1.9802	0	18.3673	13.1579	simple	0.000172385	-14.2571
94223	N6_00085		2-methylthioadenine synthetase CDS	2-methylthioadenine synthetase	2.1978	12.5	18.1818	19.5122	simple	0.00174352	-15.7932
94573	N6_00085		2-methylthioadenine synthetase CDS	2-methylthioadenine synthetase	1.81818	0	11.1111	5.88235	simple	0.013025	-6.57071
94574	N6_00085		2-methylthioadenine synthetase CDS	2-methylthioadenine synthetase	5.81395	12.5	24.3902	13.5135	simple	0.0104419	-12.8478
95040	N6_00086	gpt	gpt CDS	xanthine-guanine phosphoribosyltransferase	0.934579	5.88235	9.09091	10	simple	0.0113407	-7.96156
95931	N6_00087		phosphoserine amino transferase CDS	phosphoserine amino transferase	1.0101	0	6.52174	8.33333	simple	0.0134067	-6.455
97045	N6_00089	ddl	ddl CDS	D-alanyl-alanine synthetase A	0	0	8.16327	9.09091	simple	0.000954622	-8.60215
97823	N6_00089	ddl	ddl CDS	D-alanyl-alanine synthetase A	1.02041	0	10.8696	5.66038	simple	0.00867528	-7.12843
98374	N6_00090		2-hydroxy-6-oxohepta-2,4-dienoate hydrolase CDS	2-hydroxy-6-oxohepta-2,4-dienoate hydrolase	0	0	3.38983	7.31707	simple	0.00883901	-5
100133	N6_00091	murF	UDP-MurNac-pentapeptide presynthetase (murF) CDS	UDP-MurNac-pentapeptide presynthetase (murF)	3.0303	7.14286	14.2857	15.6863	simple	0.00246239	-11.4134
100830	N6_00093		ribose-phosphate pyrophosphokinase CDS	ribose-phosphate pyrophosphokinase	5.40541	0	30.303	14.7059	simple	0.00652505	-17.7369
101434	N6_00093		ribose-phosphate pyrophosphokinase CDS	ribose-phosphate pyrophosphokinase	9.72222	23.0769	50	35.2941	simple	0.000578739	-31.4785
101573	N6_00093		ribose-phosphate pyrophosphokinase CDS	ribose-phosphate pyrophosphokinase	0	0	5.66038	8.33333	simple	0.000507193	-7.07965
103244	N6_00095		hypothetical protein CDS	hypothetical protein	16.6667	25	36.3636	38.6364	simple	0.00444657	-19.9324
103313	N6_00095		hypothetical protein CDS	hypothetical protein	14.9425	14.2857	36.9565	40.9091	simple	0.000196161	-23.9953
104799	N6_00097		pseudo uridine synthase D CDS	pseudo uridine synthase D	5.05051	0	13.6364	16.6667	simple	0.0079722	-10.7531
105028	N6_00097		pseudo uridine synthase D CDS	pseudo uridine synthase D	3.79747	0	14.2857	20.4545	simple	0.00182605	-13.7159
107642	N6_00099	trmB	trmB CDS	tRNA (guanine-N(7)-)-methyltransferase	0	0	7.8125	2.7027	simple	0.00154151	-5.94059
109044	N6_00101	ftsX	cell division membrane protein (ftsX) CDS	cell division membrane protein (ftsX)	0	0	18.8679	14.2857	gcgCctc	8.785e-07	-16.8421
109045	N6_00101	ftsX	cell division membrane protein (ftsX) CDS	cell division membrane protein (ftsX)	0.970874	0	15.0943	6.38298	gcgCctc	0.00069151	-10.1304
110752	N6_00103	flaG	flagellar protein FlaG CDS	flagellar protein FlaG	5.95238	8.33333	37.5	29.6296	simple	3.42402e-06	-28.0784
111123	N6_00104	fliD	fliD CDS	flagellar capping protein	0	0	3.33333	8.82353	simple	0.0139345	-6.25
111844	N6_00104	fliD	fliD CDS	flagellar capping protein	3.7037	0	15.3846	13.5135	simple	0.0077545	-11.2128
111845	N6_00104	fliD	fliD CDS	flagellar capping protein	1.6	0	10.7143	6.77966	simple	0.00633135	-7.20311
112516	N6_00104	fliD	fliD CDS	flagellar capping protein	0	0	9.80392	4.25532	simple	0.00195119	-7.14286
113357	N6_00106		hypothetical protein CDS	hypothetical protein	3.06122	14.2857	13.9535	15.3846	simple	0.0132028	-10.8246
113358	N6_00106		hypothetical protein CDS	hypothetical protein	6.79612	0	27.2727	15.9091	simple	0.00265233	-16.1353
113593	N6_00107		molybdopterin biosynthesis protein CDS	molybdopterin biosynthesis protein	2.75229	5.55556	14.2857	21.1538	simple	0.000148504	-14.9355
114673	N6_00109		beta-alanine synthetase CDS	beta-alanine synthetase	2.1978	0	9.09091	19.5122	simple	0.00342018	-11.5615
114696	N6_00109		beta-alanine synthetase CDS	beta-alanine synthetase	4.7619	0	30	27.2727	simple	9.99429e-06	-23.9737
115207	N6_00109		beta-alanine synthetase CDS	beta-alanine synthetase	3.50877	11.1111	15.7895	21.2121	simple	0.00930997	-13.7644
115509	N6_00110		permease CDS	permease	1.92308	0	18.9189	11.6279	simple	0.000288818	-13.2906
115965	N6_00110		permease CDS	permease	3.8835	0	20	11.1111	simple	0.00325092	-11.7543
116494	N6_00110		permease CDS	permease	0	0	4.87805	12.1951	simple	0.000981274	-8.53659
116795	N6_00111		multidrug efflux protein MatE; membrane protein CDS	multidrug efflux protein MatE; membrane protein	12.5	0	28.2609	27.907	simple	0.00397456	-16.6316
117115	N6_00111		multidrug efflux protein MatE; membrane protein CDS	multidrug efflux protein MatE; membrane protein	0.826446	0	8	8.06452	simple	0.00207125	-7.31108
117326	N6_00111		multidrug efflux protein MatE; membrane protein CDS	multidrug efflux protein MatE; membrane protein	0.847458	0	19.7183	21.9512	simple	4.73287e-08	-19.7293
118333	N6_00112		phosphodiesterase CDS	phosphodiesterase	0	0	4.25532	8.88889	simple	0.0117699	-6.52174
118488	N6_00112		phosphodiesterase CDS	phosphodiesterase	2.63158	0	14.5455	17.9487	simple	0.000294433	-13.4781
118489	N6_00112		phosphodiesterase CDS	phosphodiesterase	1.85185	0	17.6471	11.6279	simple	0.00543823	-12.5616
119090	N6_00112		phosphodiesterase CDS	phosphodiesterase	5.7377	0	15.6863	20	simple	0.00139652	-12.7549
119091	N6_00112		phosphodiesterase CDS	phosphodiesterase	13.8889	0	39.6226	32.4324	simple	0.00025206	-24.0084
119100	N6_00112		phosphodiesterase CDS	phosphodiesterase	6.77966	8.33333	17.6471	21.6667	simple	0.00267102	-12.8967
119352	N6_00112		phosphodiesterase CDS	phosphodiesterase	17.1717	16.6667	33.3333	50.9434	simple	0.000921995	-25.74
119502	N6_00112		phosphodiesterase CDS	phosphodiesterase	3.19149	9.09091	18.75	19.2308	simple	0.000363442	-15.1905
119886	N6_00113		5-formyltetrahydrofolate cyclo-ligase CDS	5-formyltetrahydrofolate cyclo-ligase	0	0	2.63158	12	simple	0.00564551	-7.95455
120355	N6_00114		hypothetical protein CDS	hypothetical protein	0.854701	0	6.55738	7.54717	simple	0.00651366	-6.24831
120529	N6_00114		hypothetical protein CDS	hypothetical protein	0.847458	0	8.62069	12.5	simple	0.000496471	-9.58371
120916	N6_00115	ftsY	ftsY CDS	signal recognition particle receptor	3.2967	12.5	23.0769	13.7931	simple	0.00490455	-15.0772
121341	N6_00115	ftsY	ftsY CDS	signal recognition particle receptor	9.41176	7.14286	28.5714	15.1515	simple	0.0131051	-13.5758
121342	N6_00115	ftsY	ftsY CDS	signal recognition particle receptor	0	0	9.52381	6.97674	simple	0.00171171	-8.23529
123178	N6_00117		molybdopterin-guanine dinucleotide biosynthesis protein A CDS	molybdopterin-guanine dinucleotide biosynthesis protein A	0	0	10	5.17241	simple	0.000370108	-7.62712
124790	N6_00119		hypothetical protein CDS	hypothetical protein	0.980392	0	12.5	4	simple	0.0116032	-7.59771
125168	N6_00119		hypothetical protein CDS	hypothetical protein	1.92308	11.1111	13.7931	15.2542	simple	0.00431723	-11.875
126020	N6_00120	amiA	amiA CDS	N-acetylmuramoyl-L-alanine amidase	2.12766	0	12.5	11.5385	simple	0.0018199	-10.2022
126021	N6_00120	amiA	amiA CDS	N-acetylmuramoyl-L-alanine amidase	7.52688	22.2222	23.6364	35.4167	simple	0.0068741	-20.3027
126554	N6_00120	amiA	amiA CDS	N-acetylmuramoyl-L-alanine amidase	4.85437	0	12.2807	15.7895	simple	0.00885817	-9.72474
131037	N6_00123	spoT	spoT CDS	guanosine-3',5'-bis(diphosphate) 3'-pyrophosphohydrolase	4.34783	0	11.7647	22.2222	simple	0.00762068	-13.1429
132152	N6_00125	pyrH	pyrH CDS	uridylate kinase	3.53982	0	16.3636	9.25926	simple	0.00356497	-9.7906
132785	N6_00126	mqnA	mqnA CDS	Chorismate dehydratase	0	0	8.77193	8.88889	simple	0.000236912	-8.82353
133114	N6_00126	mqnA	mqnA CDS	Chorismate dehydratase	4.10959	0	17.0732	25.7143	simple	0.000368743	-17.5232
136088	N6_00128		hypothetical protein CDS	hypothetical protein	0	0	7.01754	1.72414	simple	0.0031827	-4.34783
136629	N6_00129		hypothetical protein CDS	hypothetical protein	3.2967	0	19.6721	25	simple	4.32568e-06	-19.2911
138217	N6_00130	hofE	hofE CDS	outermembrane protein HofE	2.5	0	12.766	9.80392	simple	0.0118892	-8.95176
139619	N6_00131		hypothetical protein CDS	hypothetical protein	0	0	9.30233	5.88235	simple	0.00119617	-7.44681
139794	N6_00131		hypothetical protein CDS	hypothetical protein	2.43902	0	17.0732	13.9535	simple	0.000962739	-13.3023
144000	N6_00136		lipoprotein release system transmembrane protein CDS	lipoprotein release system transmembrane protein	0	0	10.6383	2.94118	simple	0.00318452	-7.40741
144269	N6_00136		lipoprotein release system transmembrane protein CDS	lipoprotein release system transmembrane protein	3.26087	0	25.5319	14.2857	simple	9.52399e-05	-17.2247
146170	N6_00137	hofF	hofF CDS	outer membrane protein HofF	2.66667	0	17.1429	8.10811	simple	0.01147	-10.119
146171	N6_00137	hofF	hofF CDS	outer membrane protein HofF	2.7027	5.88235	14.8936	18.8679	simple	0.000253067	-13.875
148559	N6_00139	yvgW	yvgW CDS	heavy metal-transporting ATPase	11.5789	17.6471	32.6087	20.4545	gcGCgc	0.0143552	-14.1667
148983	N6_00139	yvgW	yvgW CDS	heavy metal-transporting ATPase	22.8571	25	41.1765	43.3333	simple	0.01421	-19.0168
149029	N6_00139	yvgW	yvgW CDS	heavy metal-transporting ATPase	5.6338	7.69231	17.0732	26.087	simple	0.00792532	-14.3601
149218	N6_00139	yvgW	yvgW CDS	heavy metal-transporting ATPase	1.38889	0	21.0526	16.6667	simple	7.46431e-05	-17.4679
149567	N6_00139	yvgW	yvgW CDS	heavy metal-transporting ATPase	0.990099	0	11.4286	5.40541	simple	0.00994692	-7.42424
150564	N6_00139	yvgW	yvgW CDS	heavy metal-transporting ATPase	4.22535	0	11.1111	24	simple	0.0131923	-13.9986
150851	N6_00140		sigma-54 interacting protein CDS	sigma-54 interacting protein	5.08475	15.3846	22.7273	19.2982	simple	0.00101627	-15.0313
151744	N6_00140		sigma-54 interacting protein CDS	sigma-54 interacting protein	1.02041	0	8.33333	6.52174	simple	0.0130931	-6.52088
152130	N6_00140		sigma-54 interacting protein CDS	sigma-54 interacting protein	10.1266	8.33333	39.0244	37.931	simple	1.27669e-05	-28.6813
152939	N6_00142	clpP	clpP CDS	ATP-dependent Clp protease proteolytic subunit	0	0	13.1579	11.7647	simple	8.809e-05	-12.5
154066	N6_00143	tig	tig CDS	trigger factor	0	0	7.01754	4.25532	simple	0.00268266	-5.76923
155045	N6_00144	horG	horG CDS	outer membrane protein HorG	13.9241	25	43.9024	36.5385	simple	0.000155095	-24.8424
155237	N6_00144	horG	horG CDS	outer membrane protein HorG	9.09091	0	39.6226	24.3243	simple	0.00100535	-25.4682
157176	N6_00147	mogA	mogA CDS	molybdenum cofactor biosynthesis protein MogA	0	0	8.10811	6.52174	simple	0.00118862	-7.22892
157185	N6_00147	mogA	mogA CDS	molybdenum cofactor biosynthesis protein MogA	2.38095	7.14286	20.4545	13.7255	simple	0.000821448	-13.7809
157507	N6_00147	mogA	mogA CDS	molybdenum cofactor biosynthesis protein MogA	2.27273	0	30.1887	11.1111	simple	0.00297912	-20.3666
157828	N6_00148	moaE	molybdopterin converting factor, subunit 2 (moaE) CDS	molybdopterin converting factor, subunit 2 (moaE)	3.66972	6.25	0	0	gcgCctc	0.012841	4
160577	N6_00152	ribA_2	ribA 2 CDS	bifunctional 3,4-dihydroxy-2-butanone 4-phosphate synthase/GTP cyclohydrolase II protein	8.53659	0	27.907	26.6667	simple	0.00045358	-19.4949
161382	N6_00153		lipooligosaccharide 5G8 epitope biosynthesis-associated protein CDS	lipooligosaccharide 5G8 epitope biosynthesis-associated protein	2.38095	0	17.6471	10.9375	simple	0.000350183	-11.6742
161383	N6_00153		lipooligosaccharide 5G8 epitope biosynthesis-associated protein CDS	lipooligosaccharide 5G8 epitope biosynthesis-associated protein	1.1236	0	8.82353	14.6341	simple	0.00091155	-11.0566
161716	N6_00153		lipooligosaccharide 5G8 epitope biosynthesis-associated protein CDS	lipooligosaccharide 5G8 epitope biosynthesis-associated protein	9.83607	0	28.3019	29.4118	simple	0.000144835	-19.3223
163258	N6_00155	fecA_2	fecA 2 CDS	iron complex outermembrane recepter protein	0.847458	0	7.69231	11.1111	simple	0.00154772	-8.74862
164144	N6_00155	fecA_2	fecA 2 CDS	iron complex outermembrane recepter protein	5.37634	11.1111	24.3243	31.5789	simple	4.59146e-05	-22.1176
164667	N6_00155	fecA_2	fecA 2 CDS	iron complex outermembrane recepter protein	0	0	7.14286	4.16667	simple	0.00611798	-5.55556
166150	N6_00157	fliL	fliL CDS	flagellar basal body-associated protein FliL	8.60215	11.1111	22.6415	21.9512	simple	0.00803412	-13.5169
166633	N6_00158		N-6 adenine methyltransferase CDS	N-6 adenine methyltransferase	1.51515	0	10.7143	13.6364	simple	0.0110204	-10.6301
166696	N6_00158		N-6 adenine methyltransferase CDS	N-6 adenine methyltransferase	19.7183	20	40	47.619	simple	0.000744862	-23.7252
166879	N6_00159		hypothetical protein CDS	hypothetical protein	4.31034	5.88235	24.4444	21.4286	simple	3.49435e-05	-18.4772
167773	N6_00160		hypothetical protein CDS	hypothetical protein	7.61905	15.3846	23.0769	32.7273	simple	0.000164282	-19.5628
168000	N6_00160		hypothetical protein CDS	hypothetical protein	11.3402	8.33333	27.2727	31.25	gcGCgc	0.000991249	-18.3387
168499	N6_00160		hypothetical protein CDS	hypothetical protein	2.8169	0	18	7.5	simple	0.0130347	-10.8333
170520	N6_00163	motA	motA CDS	flagellar motor protein MotA	2.04082	0	15.5556	7.69231	simple	0.00365142	-9.50534
172376	N6_00166		ABC transporter permease; betaine/proline/choline transporter; membrane protein CDS	ABC transporter permease; betaine/proline/choline transporter; membrane protein	0	0	3.57143	5	simple	0.0143014	-4.16667
172786	N6_00166		ABC transporter permease; betaine/proline/choline transporter; membrane protein CDS	ABC transporter permease; betaine/proline/choline transporter; membrane protein	6.15385	0	24.3902	20.5128	simple	0.00286047	-16.7029
173028	N6_00166		ABC transporter permease; betaine/proline/choline transporter; membrane protein CDS	ABC transporter permease; betaine/proline/choline transporter; membrane protein	0	0	10.5263	5.55556	simple	0.0032149	-7.6087
173919	N6_00167		osmoprotection ATP-binding protein CDS	osmoprotection ATP-binding protein	4.80769	0	17.3913	12.2807	simple	0.00717782	-10.2896
174360	N6_00167		osmoprotection ATP-binding protein CDS	osmoprotection ATP-binding protein	1.86916	0	17.3913	6.25	simple	0.0115532	-10.0215
174426	N6_00167		osmoprotection ATP-binding protein CDS	osmoprotection ATP-binding protein	0	0	6.38298	3.1746	simple	0.00735256	-4.54545
175269	N6_00169	uvrC	uvrC CDS	excinuclease ABC subunit C	3.19149	11.1111	20.8333	14.8936	simple	0.000995492	-14.0112
175802	N6_00169	uvrC	uvrC CDS	excinuclease ABC subunit C	4.12371	16.6667	20.8333	22.2222	simple	0.000490847	-16.5742
175803	N6_00169	uvrC	uvrC CDS	excinuclease ABC subunit C	5.55556	0	13.1148	16.9811	simple	0.00732108	-9.87631
175973	N6_00169	uvrC	uvrC CDS	excinuclease ABC subunit C	3.84615	0	21.6216	20.5128	simple	0.000368743	-17.5232
176550	N6_00169	uvrC	uvrC CDS	excinuclease ABC subunit C	5.40541	0	23.6842	15	simple	0.00435746	-14.2925
176741	N6_00169	uvrC	uvrC CDS	excinuclease ABC subunit C	8.33333	7.69231	24.3902	26.4706	simple	0.00308417	-17.098
177544	N6_00170	hom	hom CDS	homoserine dehydrogenase	1.92308	5.88235	15.2542	8	simple	0.00699311	-9.44727
177968	N6_00170	hom	hom CDS	homoserine dehydrogenase	0	0	10	2.94118	simple	0.00613415	-6.75676
178025	N6_00170	hom	hom CDS	homoserine dehydrogenase	0	0	8.16327	15.1515	simple	0.0001391	-10.9756
178217	N6_00171	yraN	yraN CDS	putative endonuclease	3.33333	16.6667	18.75	23.4375	simple	0.00809739	-16.5483
178725	N6_00172	trxA_1	trxA 1 CDS	thioredoxin	17.1875	12.5	37.2093	32.4324	simple	0.00946295	-18.3333
180476	N6_00174		lipooligosaccharide 5G8 epitope biosynthesis-associated protein (lex2B) CDS	lipooligosaccharide 5G8 epitope biosynthesis-associated protein (lex2B)	0	0	4.16667	3.92157	simple	0.0126485	-4.0404
180477	N6_00174		lipooligosaccharide 5G8 epitope biosynthesis-associated protein (lex2B) CDS	lipooligosaccharide 5G8 epitope biosynthesis-associated protein (lex2B)	3.22581	9.09091	26.7857	15	simple	0.00268399	-17.7654
182396	N6_00176	atpB	atpB CDS	F0F1 ATP synthase subunit A	2.10526	0	17.9487	7.40741	simple	0.0106236	-9.9588
183194	N6_00177	guaB	guaB CDS	inosine 5'-monophosphate dehydrogenase	0.990099	0	9.7561	6.38298	simple	0.00811125	-7.07735
183493	N6_00177	guaB	guaB CDS	inosine 5'-monophosphate dehydrogenase	3.26797	0	11.2903	12.5	simple	0.00228989	-8.96359
183955	N6_00177	guaB	guaB CDS	inosine 5'-monophosphate dehydrogenase	8.75	9.09091	22.2222	22.5806	gcGCgc	0.0139802	-13.5772
184865	N6_00178	gatA	gatA CDS	aspartyl/glutamyl-tRNA amidotransferase subunit A	0.970874	0	4	11.1111	simple	0.00789879	-6.80735
185111	N6_00178	gatA	gatA CDS	aspartyl/glutamyl-tRNA amidotransferase subunit A	0.925926	0	9.09091	10.9091	simple	0.000760933	-9.18033
185732	N6_00179	coaE	coaE CDS	dephospho-CoA kinase	3.84615	0	18.6047	10.6383	simple	0.00628548	-11.1477
185790	N6_00179	coaE	coaE CDS	dephospho-CoA kinase	3.44828	9.09091	18.1818	24.2424	simple	0.000575269	-17.1305
186347	N6_00180	speE	speE CDS	spermidine synthase	3.73832	12.5	17.3913	14.2857	simple	0.00487236	-11.5613
187087	N6_00181		putative surface-anchored protein CDS	putative surface-anchored protein	1.90476	5.55556	18.75	8.69565	simple	0.00458165	-12.1064
188651	N6_00182	engA	engA CDS	GTP-binding protein EngA	0	0	10.2564	13.5135	simple	0.000396541	-11.8421
188849	N6_00182	engA	engA CDS	GTP-binding protein EngA	2.35294	7.69231	18.75	10.4167	simple	0.0074887	-11.5221
188850	N6_00182	engA	engA CDS	GTP-binding protein EngA	6.0241	8.33333	15.9091	26.8293	simple	0.00295335	-14.8607
189370	N6_00182	engA	engA CDS	GTP-binding protein EngA	10.8108	0	36.1702	27.5	simple	0.000345359	-22.9885
191133	N6_00186		hypothetical protein CDS	hypothetical protein	0	0	3.7037	5.26316	simple	0.00436503	-4.5045
192527	N6_00187	ompP1	ompP1 CDS	outer membrane transport protein P1	1.16279	0	25	17.6471	simple	1.79085e-06	-20.9819
193274	N6_00187	ompP1	ompP1 CDS	outer membrane transport protein P1	7.22892	0	26.7857	17.1429	simple	0.000997471	-16.6939
193275	N6_00187	ompP1	ompP1 CDS	outer membrane transport protein P1	0.980392	0	12	10	simple	0.000860522	-10.2102
193923	N6_00188	flaA1	flaA1 CDS	flagellar glycosylation protein	1.17647	0	9.375	8.51064	simple	0.00542765	-7.97808
193958	N6_00188	flaA1	flaA1 CDS	flagellar glycosylation protein	6.66667	10	22.449	19.2308	simple	0.00815126	-14.2745
194546	N6_00189	dfp	dfp CDS	bifunctional phosphopantothenoylcysteine decarboxylase/phosphopantothenate synthase	1.21951	0	13.9535	4.7619	simple	0.0116632	-8.32481
195331	N6_00189	dfp	dfp CDS	bifunctional phosphopantothenoylcysteine decarboxylase/phosphopantothenate synthase	0.892857	0	14.5455	9.25926	simple	0.000107411	-11.1454
196096	N6_00190		hypothetical protein CDS	hypothetical protein	1	0	9.61538	5	simple	0.0100884	-6.72374
196668	N6_00191	thiE	thiE CDS	thiamine-phosphate pyrophosphorylase	1.07527	7.69231	12.1951	15.7895	simple	0.00723868	-12.0373
196676	N6_00191	thiE	thiE CDS	thiamine-phosphate pyrophosphorylase	0	0	7.14286	12.5	simple	0.000278925	-9.7561
197464	N6_00192		thiamine biosynthesis protein (thi) CDS	thiamine biosynthesis protein (thi)	1.04167	0	15.2174	7.5	simple	0.000897771	-10.6755
197607	N6_00192		thiamine biosynthesis protein (thi) CDS	thiamine biosynthesis protein (thi)	2.89855	0	10.6383	14.2857	simple	0.0148061	-9.72797
197946	N6_00192		thiamine biosynthesis protein (thi) CDS	thiamine biosynthesis protein (thi)	6.66667	10	19.6078	38.7755	simple	0.00417086	-22.0435
198311	N6_00193		hydroxyethylthiazole kinase CDS	hydroxyethylthiazole kinase	1.02041	7.14286	10	14.2857	simple	0.0112541	-10.1409
198662	N6_00193		hydroxyethylthiazole kinase CDS	hydroxyethylthiazole kinase	0	0	15.5556	5	simple	0.000663293	-10.5882
200134	N6_00194		type I restriction enzyme R protein CDS	type I restriction enzyme R protein	9.7561	11.1111	28.9474	21.9512	simple	0.00729223	-15.4263
200175	N6_00194		type I restriction enzyme R protein CDS	type I restriction enzyme R protein	0	0	9.09091	8.92857	simple	0.000196056	-9.00901
200850	N6_00194		type I restriction enzyme R protein CDS	type I restriction enzyme R protein	3.63636	0	12.6984	10.6061	simple	0.00892479	-8.4021
200962	N6_00194		type I restriction enzyme R protein CDS	type I restriction enzyme R protein	12.987	9.09091	22.9508	36.1111	simple	0.0103939	-15.3351
201861	N6_00194		type I restriction enzyme R protein CDS	type I restriction enzyme R protein	5.30303	0	19.403	13.1579	simple	0.00218682	-11.0115
202799	N6_00195	hsdS_4	hsdS 4 CDS	type I restriction enzyme (specificity subunit)	1.25	0	13.5135	20	simple	0.000293474	-15.2274
203617	N6_00196		type I restriction enzyme M protein CDS	type I restriction enzyme M protein	1.13636	0	8.33333	6.81818	simple	0.0149327	-6.6283
204113	N6_00196		type I restriction enzyme M protein CDS	type I restriction enzyme M protein	1.92308	0	11.7647	13.1579	simple	0.00272445	-10.7143
206954	N6_00198		hypothetical protein CDS	hypothetical protein	6.03448	6.66667	18.3673	17.9487	simple	0.00547577	-12.0749
209532	N6_00201		hypothetical protein CDS	hypothetical protein	3.92157	11.7647	15.5172	17.3077	simple	0.00447522	-11.3216
211653	N6_00202		periplasmic competence protein-like protein CDS	periplasmic competence protein-like protein	3.22581	14.2857	18.3333	16	simple	0.00211252	-13.2727
214583	N6_00205		hypothetical protein CDS	hypothetical protein	1.06383	0	11.6279	10.2041	simple	0.00147898	-9.89869
216510	N6_00207		adenine specific DNA methyltransferase CDS	adenine specific DNA methyltransferase	4.71698	0	21.4286	17.7215	simple	0.000202243	-14.8733
216902	N6_00207		adenine specific DNA methyltransferase CDS	adenine specific DNA methyltransferase	2.63158	5.55556	15.5556	14.6341	simple	0.00383117	-11.9248
216903	N6_00207		adenine specific DNA methyltransferase CDS	adenine specific DNA methyltransferase	3.96825	0	16.8831	13.5802	simple	0.000638386	-11.4585
220044	N6_00207		adenine specific DNA methyltransferase CDS	adenine specific DNA methyltransferase	1.6129	0	7.01754	9.30233	simple	0.0120306	-6.55072
220568	N6_00207		adenine specific DNA methyltransferase CDS	adenine specific DNA methyltransferase	0	0	14.5833	5.40541	simple	0.000200123	-10.5882
221350	N6_00207		adenine specific DNA methyltransferase CDS	adenine specific DNA methyltransferase	0	0	9.80392	6.81818	simple	0.000571494	-8.42105
221351	N6_00207		adenine specific DNA methyltransferase CDS	adenine specific DNA methyltransferase	4.44444	5.88235	11.6279	18.75	simple	0.00992885	-10.7117
224826	N6_00208		hypothetical protein CDS	hypothetical protein	0	0	4.44444	5.45455	simple	0.00745284	-5
226503	N6_00211		hypothetical protein CDS	hypothetical protein	4.34783	11.1111	18.9189	20	simple	0.00450744	-14.384
226504	N6_00211		hypothetical protein CDS	hypothetical protein	1.48148	0	12	10	simple	0.000548567	-9.46347
226797	N6_00212	pspA	pspA CDS	protease IV	2.83019	0	17.7419	8.69565	simple	0.00157126	-11.234
227121	N6_00212	pspA	pspA CDS	protease IV	1.47059	0	16	7.69231	simple	0.00270273	-11.8246
227349	N6_00212	pspA	pspA CDS	protease IV	0	0	3.84615	5.12821	simple	0.0147985	-4.3956
227606	N6_00213	purU	purU CDS	formyltetrahydrofolate deformylase	5.82524	14.2857	23.2143	22.5806	simple	0.00030795	-16.5177
228242	N6_00213	purU	purU CDS	formyltetrahydrofolate deformylase	11.1111	7.69231	27.907	32.3529	simple	0.000936222	-19.1558
228742	N6_00214		restriction modification system DNA specificity domain protein CDS	restriction modification system DNA specificity domain protein	1.94175	8.33333	10.6383	12.5	simple	0.0101873	-8.88556
233147	N6_00218	hsdR9	hsdR9 CDS	type I restriction enzyme subunit R	3.19149	0	13.6364	10.4167	simple	0.0138512	-8.98622
235260	N6_00220	fecA	iron(III) dicitrate transport protein (fecA) CDS	iron(III) dicitrate transport protein (fecA)	7.07965	9.09091	22.6415	18.6047	simple	0.00313872	-13.5753
235261	N6_00220	fecA	iron(III) dicitrate transport protein (fecA) CDS	iron(III) dicitrate transport protein (fecA)	0	0	5	4.7619	simple	0.00937246	-4.87805
235898	N6_00220	fecA	iron(III) dicitrate transport protein (fecA) CDS	iron(III) dicitrate transport protein (fecA)	0	0	4.61538	1.88679	simple	0.0124988	-3.38983
236089	N6_00220	fecA	iron(III) dicitrate transport protein (fecA) CDS	iron(III) dicitrate transport protein (fecA)	2.04082	0	17.0213	13.2075	simple	0.000313101	-13.1132
236225	N6_00220	fecA	iron(III) dicitrate transport protein (fecA) CDS	iron(III) dicitrate transport protein (fecA)	2.91262	7.69231	25.4902	20.9677	simple	4.27352e-06	-19.5606
236507	N6_00220	fecA	iron(III) dicitrate transport protein (fecA) CDS	iron(III) dicitrate transport protein (fecA)	9.57447	10	28.2609	33.3333	simple	0.000338979	-20.7644
236705	N6_00220	fecA	iron(III) dicitrate transport protein (fecA) CDS	iron(III) dicitrate transport protein (fecA)	0	0	9.25926	7.69231	simple	0.00128879	-8.60215
237286	N6_00220	fecA	iron(III) dicitrate transport protein (fecA) CDS	iron(III) dicitrate transport protein (fecA)	6.25	6.25	22.2222	15.5172	simple	0.00274245	-12.5
238132	N6_00221		arginase CDS	arginase	1.5873	0	10.3448	6.06061	simple	0.00870351	-6.59393
239234	N6_00222		alanine dehydrogenase CDS	alanine dehydrogenase	1.42857	0	16.4179	11.7647	simple	1.14447e-05	-12.7583
242698	N6_00224	horL	horL CDS	outer membrane protein HorL	0	0	12.963	8.51064	simple	1.68269e-05	-10.8911
243358	N6_00225	ppnK	ppnK CDS	inorganic polyphosphate/ATP-NAD kinase (Poly(P)/ATP NAD kinase)	9.09091	14.2857	31.9149	33.3333	simple	8.52273e-05	-23.1685
243733	N6_00225	ppnK	ppnK CDS	inorganic polyphosphate/ATP-NAD kinase (Poly(P)/ATP NAD kinase)	1.81818	0	8.69565	9.09091	simple	0.0132621	-7.236
244026	N6_00226	recN	recN CDS	DNA repair protein RecN	9.89011	0	37.1429	35	simple	1.44278e-05	-26.8163
244137	N6_00226	recN	recN CDS	DNA repair protein RecN	4.23729	11.1111	40.2778	28.5714	simple	3.10281e-07	-30.8179
245016	N6_00226	recN	recN CDS	DNA repair protein RecN	0	0	6.97674	4.44444	simple	0.00478261	-5.68182
245089	N6_00226	recN	recN CDS	DNA repair protein RecN	7.36842	12.5	20	24.0741	simple	0.00321421	-14.3484
248282	N6_00230		DNA polymerase III subunit epsilon CDS	DNA polymerase III subunit epsilon	0	0	7.27273	8.16327	simple	0.00103143	-7.69231
249637	N6_00231	rpe	rpe CDS	ribulose-phosphate 3-epimerase	1.08696	9.09091	24.3902	20.4545	simple	0.000443074	-20.4112
250883	N6_00234		type II R-M system methyltransferase CDS	type II R-M system methyltransferase	1.90476	0	14.5833	6	simple	0.00790394	-8.52341
250884	N6_00234		type II R-M system methyltransferase CDS	type II R-M system methyltransferase	11.6279	5.26316	34.0909	25.641	simple	0.00065309	-19.6443
251183	N6_00235		type II DNA methylase protein CDS	type II DNA methylase protein	1.0101	0	7.69231	7.01754	simple	0.00967421	-6.45449
251184	N6_00235		type II DNA methylase protein CDS	type II DNA methylase protein	0.909091	0	10.6061	14.2857	simple	0.000111607	-11.3475
252822	N6_00237	fbcC	fbcC CDS	ubiquinol-cytochrome c reductase cytochrome c1 subunit	0.990099	0	8.19672	10.4167	simple	0.00254455	-8.27341
254075	N6_00238	fbcB	fbcB CDS	ubiquinol cytochrome c oxidoreductase,cytochromeb subunit	12.2642	21.4286	42.1053	35.2941	simple	1.14973e-05	-26.2271
254233	N6_00238	fbcB	fbcB CDS	ubiquinol cytochrome c oxidoreductase,cytochromeb subunit	2.43902	0	17.3077	8.33333	simple	0.00324186	-10.9381
254913	N6_00239	fbcF	fbcF CDS	cytochrome b6-F complex iron-sulfur subunit	3.6036	5.88235	19.5122	9.43396	simple	0.0102533	-9.92354
255630	N6_00240	mfd	mfd CDS	transcription-repair coupling factor	6.17284	0	23.6364	11.7647	simple	0.0105891	-13.354
256344	N6_00240	mfd	mfd CDS	transcription-repair coupling factor	12.3596	20	38.7755	27.2727	simple	0.000897789	-19.8718
256345	N6_00240	mfd	mfd CDS	transcription-repair coupling factor	0	0	4.91803	1.81818	simple	0.0146686	-3.44828
256617	N6_00240	mfd	mfd CDS	transcription-repair coupling factor	5	5.88235	18.4615	14.5455	simple	0.00357343	-11.5385
256698	N6_00240	mfd	mfd CDS	transcription-repair coupling factor	3.65854	0	19.4444	23.5294	simple	0.00015223	-18.2707
257587	N6_00240	mfd	mfd CDS	transcription-repair coupling factor	6.73077	18.1818	20	29.5455	simple	0.00598286	-16.642
257829	N6_00240	mfd	mfd CDS	transcription-repair coupling factor	0	0	5.66038	3.84615	simple	0.00624558	-4.7619
258008	N6_00240	mfd	mfd CDS	transcription-repair coupling factor	0	0	12	4.08163	simple	0.00145909	-8.08081
259104	N6_00242	tagE	toxR-activated gene (tagE) CDS	toxR-activated gene (tagE)	4.28571	16.6667	21.875	22.5806	simple	0.014451	-16.1247
259143	N6_00242	tagE	toxR-activated gene (tagE) CDS	toxR-activated gene (tagE)	1.40845	0	13.1579	5.88235	simple	0.0129995	-8.50271
259669	N6_00243	tagE2	tagE2 CDS	Zn-metallopeptidase, M23 family	2.46914	7.69231	12.5	13.8889	simple	0.0122288	-9.90375
259733	N6_00243	tagE2	tagE2 CDS	Zn-metallopeptidase, M23 family	17.4242	7.69231	38.5714	41.2698	simple	1.24033e-05	-23.2979
259883	N6_00243	tagE2	tagE2 CDS	Zn-metallopeptidase, M23 family	1.81818	11.1111	11.8644	13.6364	simple	0.0149227	-10.1004
259972	N6_00243	tagE2	tagE2 CDS	Zn-metallopeptidase, M23 family	0	0	11.6279	6.45161	simple	0.00101158	-9.45946
260795	N6_00244	folC	folylpolyglutamate synthase (folC) CDS	folylpolyglutamate synthase (folC)	0	0	4.44444	4.91803	simple	0.00538971	-4.71698
261031	N6_00244	folC	folylpolyglutamate synthase (folC) CDS	folylpolyglutamate synthase (folC)	0	0	3.84615	4.54545	simple	0.0136678	-4.16667
261865	N6_00245		lipoprotein CDS	lipoprotein	2.67857	6.66667	12.2807	12.2449	simple	0.00688901	-9.11454
262560	N6_00246	leuS	leuS CDS	leucyl-tRNA synthetase	0.892857	0	7.69231	11.7647	simple	0.00188643	-8.51492
263307	N6_00246	leuS	leuS CDS	leucyl-tRNA synthetase	10.6796	9.09091	18.8679	29.3103	simple	0.00575556	-13.798
264662	N6_00247		integral membrane protein CDS	integral membrane protein	4	11.1111	20	12.2449	simple	0.00756214	-11.1432
265199	N6_00248	secF	secF CDS	preprotein translocase subunit SecF	0	0	16.3636	8.33333	simple	6.07601e-05	-13.1868
265411	N6_00248	secF	secF CDS	preprotein translocase subunit SecF	0	0	15.2174	4.65116	simple	0.00105667	-10.1124
266216	N6_00249	secD	secD CDS	preprotein translocase subunit SecD	1.53846	0	12.766	12	simple	0.00471938	-10.9005
268371	N6_00251	nhaA	nhaA CDS	pH-dependent sodium/proton antiporter	2.04082	0	17.3913	7.31707	simple	0.00316406	-10.8255
268702	N6_00251	nhaA	nhaA CDS	pH-dependent sodium/proton antiporter	10	9.09091	30.2326	17.0732	simple	0.0128848	-13.9194
269216	N6_00251	nhaA	nhaA CDS	pH-dependent sodium/proton antiporter	5.31915	8.33333	20.8333	14.8936	simple	0.00581686	-12.2344
271068	N6_00252	recB	putative recombination protein RecB CDS	putative recombination protein RecB	5.78512	0	24.4444	14.2857	simple	0.00420929	-13.3715
271677	N6_00252	recB	putative recombination protein RecB CDS	putative recombination protein RecB	2.38095	0	7.8125	12.7273	simple	0.00576181	-7.91012
271678	N6_00252	recB	putative recombination protein RecB CDS	putative recombination protein RecB	3.7037	0	13.7255	11.1111	simple	0.0140449	-9.15515
271817	N6_00252	recB	putative recombination protein RecB CDS	putative recombination protein RecB	1.0101	0	15.3846	6	simple	0.00281462	-9.84973
273164	N6_00254	tsf	tsf CDS	elongation factor Ts	0	0	7.5	6.66667	simple	0.00386317	-7.14286
273273	N6_00254	tsf	tsf CDS	elongation factor Ts	0	0	9.52381	2.7027	simple	0.00928045	-6.32911
273274	N6_00254	tsf	tsf CDS	elongation factor Ts	1.88679	0	14.9254	6.97674	simple	0.00111045	-10.1515
276040	N6_00255	ftsI	cell division protein (ftsI) CDS	cell division protein (ftsI)	3.57143	10	15.6863	14.0351	simple	0.00417899	-10.7165
278587	N6_00259	ftsW	cell division protein (ftsW) CDS	cell division protein (ftsW)	1.04167	0	16	11.7647	simple	0.000132457	-13.3423
280399	N6_00260		iron(III) ABC transporter periplasmic iron-binding protein (ceuE) CDS	iron(III) ABC transporter periplasmic iron-binding protein (ceuE)	1.78571	0	10.1695	10.5263	simple	0.00466422	-8.62861
283338	N6_00263		putative outer membrane lipoprotein CDS	putative outer membrane lipoprotein	4.58716	0	17.3077	12.069	simple	0.00540661	-10.3788
284368	N6_00264		penicillin-binding protein 2 CDS	penicillin-binding protein 2	6.74157	0	19.3548	20	simple	0.0019134	-13.7315
284652	N6_00264		penicillin-binding protein 2 CDS	penicillin-binding protein 2	2.43902	9.09091	15.6863	14.6341	simple	0.00340717	-11.9916
285283	N6_00264		penicillin-binding protein 2 CDS	penicillin-binding protein 2	2.67857	0	8.16327	18.75	simple	0.00583935	-10.963
285934	N6_00265		putative inner membrane protein CDS	putative inner membrane protein	5.30973	0	19.697	11.9048	simple	0.00242889	-11.9048
285935	N6_00265		putative inner membrane protein CDS	putative inner membrane protein	3.61446	0	22.4138	18.3673	simple	0.000128643	-17.19
286002	N6_00265		putative inner membrane protein CDS	putative inner membrane protein	21.7391	33.3333	41.3793	38.0952	simple	0.00895766	-16.9231
286604	N6_00266	engB	engB CDS	ribosome biogenesis GTP-binding protein YsxC	0	0	9.52381	5.40541	gcGCgc	0.00124946	-7.59494
287195	N6_00267		OstA family organic solvent tolerance protein CDS	OstA family organic solvent tolerance protein	4.20168	6.66667	20	10.8108	simple	0.0048286	-11.376
287476	N6_00267		OstA family organic solvent tolerance protein CDS	OstA family organic solvent tolerance protein	8.84956	9.09091	23.3333	23.2143	simple	0.00200709	-14.4049
287605	N6_00268		hypothetical protein CDS	hypothetical protein	1.8018	0	19.0476	12.766	simple	2.63703e-05	-14.7107
287606	N6_00268		hypothetical protein CDS	hypothetical protein	0	0	5.76923	6.38298	simple	0.0053919	-6.06061
288116	N6_00268		hypothetical protein CDS	hypothetical protein	2.38095	0	9.23077	11.9048	simple	0.00653993	-8.07449
288116	N6_00269	kdsC	kdsC CDS	3-deoxy-D-manno-octulosonate 8-phosphate phosphatase	2.38095	0	9.23077	11.9048	simple	0.00653993	-8.07449
289028	N6_00270		rare lipoprotein A (rlpA) CDS	rare lipoprotein A (rlpA)	1.94175	0	13.7931	7.5	simple	0.0020331	-9.58515
291321	N6_00272		Deoxyribonuclease CDS	Deoxyribonuclease	0	0	11.8644	6.06061	simple	0.00055903	-9.78261
292330	N6_00274		flagellar biosynthesis protein CDS	flagellar biosynthesis protein	4.23729	0	24.5283	13.3333	simple	0.00123834	-14.5518
292456	N6_00274		flagellar biosynthesis protein CDS	flagellar biosynthesis protein	4.58716	7.14286	17.5439	21.1268	simple	0.000264738	-14.6532
292650	N6_00275	metN	metN CDS	DL-methionine transporter ATP-binding subunit	10.2564	12.5	30.5085	26	simple	0.00149402	-17.9753
292768	N6_00275	metN	metN CDS	DL-methionine transporter ATP-binding subunit	0	0	4.54545	7.31707	simple	0.00455103	-5.88235
293703	N6_00276	yaeE	yaeE CDS	ABC transporter permease	7.8125	6.25	17.9104	17.2414	simple	0.0126419	-9.96111
294551	N6_00277		hypothetical protein CDS	hypothetical protein	9.47368	10	25.5814	21.0526	simple	0.00951965	-13.933
295877	N6_00279		methicillin resistance protein (llm) CDS	methicillin resistance protein (llm)	5.55556	6.66667	33.3333	18.3673	simple	0.000744725	-19.5604
297022	N6_00280	pdxJ	pdxJ CDS	pyridoxine 5'-phosphate synthase	3.48837	0	21.9512	17.3913	simple	0.000243357	-16.3823
298569	N6_00282		putative DNA-binding/iron metalloprotein/AP endonuclease CDS	putative DNA-binding/iron metalloprotein/AP endonuclease	3.6036	10	21.2766	16.2162	simple	0.000528464	-14.9154
299158	N6_00282		putative DNA-binding/iron metalloprotein/AP endonuclease CDS	putative DNA-binding/iron metalloprotein/AP endonuclease	2.04082	0	6.97674	18.5185	simple	0.0127394	-9.67419
300702	N6_00284		flagellar basal body rod protein FlgG CDS	flagellar basal body rod protein FlgG	1.23457	0	29.7872	16.6667	simple	2.33434e-06	-22.4461
302220	N6_00288		hypothetical protein CDS	hypothetical protein	5	0	12.5	18.4211	simple	0.0093295	-10.9598
305222	N6_00292	kdsA	kdsA CDS	2-dehydro-3-deoxyphosphooctonate aldolase	2.35294	0	14.8936	9.61538	simple	0.00456944	-10.0159
305683	N6_00293		carbonic anhydrase (icfA) CDS	carbonic anhydrase (icfA)	2.80374	0	20.4545	16.6667	simple	7.9222e-05	-15.7125
306624	N6_00294	pyrF	pyrF CDS	orotidine 5'-phosphate decarboxylase	1.36986	0	9.09091	14.2857	simple	0.00349678	-10.1056
306625	N6_00294	pyrF	pyrF CDS	orotidine 5'-phosphate decarboxylase	1.21951	0	8.16327	9.30233	simple	0.0114175	-7.59675
307171	N6_00295	panC	panC CDS	pantoate--beta-alanine ligase	0	0	8.33333	4.08163	simple	0.0083218	-5.88235
309430	N6_00301	hopZ	hopZ CDS	outer membrane protein HopZ	1.0989	0	8.88889	8.82353	simple	0.00910452	-7.85066
309673	N6_00301	hopZ	hopZ CDS	outer membrane protein HopZ	4.62963	11.1111	25	33.3333	simple	2.36675e-06	-22.9968
309717	N6_00301	hopZ	hopZ CDS	outer membrane protein HopZ	2.47934	0	14.7541	6.77966	simple	0.00693618	-8.57769
311647	N6_00302	groEL	heat shock protein 60 family chaperone GroEL CDS	heat shock protein 60 family chaperone GroEL	3.66972	10	18.75	16.129	simple	0.000941271	-13.071
311648	N6_00302	groEL	heat shock protein 60 family chaperone GroEL CDS	heat shock protein 60 family chaperone GroEL	5.55556	0	15	28.5714	simple	0.00562765	-16.3951
312972	N6_00303	groES	groES CDS	co-chaperonin GroES	2.1978	10	18.9189	15	simple	0.00147598	-13.9128
314013	N6_00304	dnaG	dnaG CDS	DNA primase	8.41121	13.3333	29.5082	18.1818	simple	0.00186197	-15.7455
314078	N6_00304	dnaG	dnaG CDS	DNA primase	5.31915	16.6667	45.098	29.2683	simple	3.69263e-05	-32.0435
315515	N6_00305	trmU	trmU CDS	tRNA methyltransferase	1.26582	0	11.6279	8.57143	simple	0.00670466	-9.10698
315889	N6_00305	trmU	trmU CDS	tRNA methyltransferase	7.77778	0	21.3115	25	simple	0.00140628	-15.7143
316603	N6_00306		Valyl-tRNA synthetase CDS	Valyl-tRNA synthetase	2.9703	0	20.9302	11.5385	simple	0.000836171	-12.9857
317633	N6_00308	comB3	comB3 CDS	ComB3 competence protein	2	0	11.3208	14.2857	simple	0.00213451	-10.6481
317698	N6_00308	comB3	comB3 CDS	ComB3 competence protein	1.0101	0	9.43396	5.66038	simple	0.00924359	-6.64627
318284	N6_00309	virB4	virB4 CDS	type IV secretory pathway component VirB4	1.72414	0	7.79221	12.2807	simple	0.00315123	-8.10149
318285	N6_00309	virB4	virB4 CDS	type IV secretory pathway component VirB4	8.43373	7.69231	28.8462	22.9167	simple	0.000834302	-17.6667
320609	N6_00311		putative lipoprotein CDS	putative lipoprotein	4.65116	11.1111	29.2683	18.6047	simple	0.000255472	-18.5464
320850	N6_00311		putative lipoprotein CDS	putative lipoprotein	6.77966	0	18.6441	23.5294	simple	0.000757606	-14.6099
321783	N6_00311		putative lipoprotein CDS	putative lipoprotein	2	0	14	10.9091	simple	0.001063	-10.6418
322398	N6_00312	cheV_1	cheV 1 CDS	chemotaxis signal transduction protein CheV	1.94175	0	11.4754	7.5	simple	0.00865778	-8.08281
323184	N6_00313		carboxynorspermidine decarboxylase CDS	carboxynorspermidine decarboxylase	7.77778	0	19.3548	21.5686	simple	0.00838303	-13.44
324368	N6_00314		lipid A 1-phosphatase CDS	lipid A 1-phosphatase	7.36842	12.5	33.3333	23.6842	simple	0.000200967	-20.8044
324598	N6_00314		lipid A 1-phosphatase CDS	lipid A 1-phosphatase	0	9.09091	28.8889	17.8571	simple	0.0144086	-23.4527
324599	N6_00314		lipid A 1-phosphatase CDS	lipid A 1-phosphatase	9.43396	5.26316	24.5614	16.9811	simple	0.00811609	-12.1091
325114	N6_00315	eptA	eptA CDS	lipid A 1-phosphoethanolamine transferase	0	0	6.38298	5.71429	simple	0.00262633	-6.09756
325481	N6_00315	eptA	eptA CDS	lipid A 1-phosphoethanolamine transferase	1.9802	0	13.3333	10	simple	0.00262654	-9.80904
325589	N6_00315	eptA	eptA CDS	lipid A 1-phosphoethanolamine transferase	8.60215	20	22.7273	23.5294	simple	0.00961929	-13.4492
325682	N6_00315	eptA	eptA CDS	lipid A 1-phosphoethanolamine transferase	1.78571	7.69231	16.0714	10.6383	simple	0.00259945	-11.1922
326101	N6_00315	eptA	eptA CDS	lipid A 1-phosphoethanolamine transferase	4.16667	14.2857	20.5128	16.2791	simple	0.00317765	-13.4383
327254	N6_00316	hopD	outer membrane protein HopD CDS	outer membrane protein HopD	3.7037	0	16	15.7895	simple	0.00068869	-12.5959
328094	N6_00316	hopD	outer membrane protein HopD CDS	outer membrane protein HopD	7.77778	16.6667	33.3333	20.6349	simple	0.00383416	-18.3333
329758	N6_00317	gltA	gltA CDS	type II citrate synthase	1.33333	0	11.1111	10.3448	simple	0.00718565	-9.57624
330178	N6_00317	gltA	gltA CDS	type II citrate synthase	4.7619	12.5	22.9167	20.8333	simple	0.00126818	-16.7874
330639	N6_00317	gltA	gltA CDS	type II citrate synthase	4.9505	14.2857	24	20.5882	simple	0.000640919	-16.5321
332270	N6_00318	icdA	icdA CDS	isocitrate dehydrogenase	0.819672	0	6.89655	8.47458	simple	0.00217543	-6.99301
332605	N6_00319		hypothetical protein CDS	hypothetical protein	0	0	4.65116	5.17241	simple	0.00585262	-4.9505
336751	N6_00324	clpA	clpA CDS	ATP-dependent Clp protease ATP-binding subunit ClpA	3.09278	0	13.9535	12.8205	simple	0.00494222	-10.6369
336752	N6_00324	clpA	clpA CDS	ATP-dependent Clp protease ATP-binding subunit ClpA	3.44828	7.14286	13.5593	21.9512	simple	0.00179629	-13.0396
338278	N6_00324	clpA	clpA CDS	ATP-dependent Clp protease ATP-binding subunit ClpA	4.46429	0	14.2857	17.3913	simple	0.00120462	-11.8441
338444	N6_00324	clpA	clpA CDS	ATP-dependent Clp protease ATP-binding subunit ClpA	0	0	4.7619	6.25	simple	0.00347592	-5.40541
339041	N6_00326		transcriptional regulatory protein CDS	transcriptional regulatory protein	2.20588	0	6.25	10.3448	simple	0.0133953	-6.03553
340354	N6_00328	nuo	NADH-ubiquinone oxidoreductase subunit CDS	NADH-ubiquinone oxidoreductase subunit	7.84314	0	21.6667	21.2766	simple	0.00195721	-14.3525
340423	N6_00328	nuo	NADH-ubiquinone oxidoreductase subunit CDS	NADH-ubiquinone oxidoreductase subunit	0	0	5.35714	10.3448	simple	0.00220552	-7.05882
340480	N6_00328	nuo	NADH-ubiquinone oxidoreductase subunit CDS	NADH-ubiquinone oxidoreductase subunit	13.4328	10	35	30	simple	0.00363804	-19.8701
340663	N6_00328	nuo	NADH-ubiquinone oxidoreductase subunit CDS	NADH-ubiquinone oxidoreductase subunit	3.06122	0	13.5593	9.30233	simple	0.0126953	-8.82353
341704	N6_00330	comB1	comB1 CDS	ComB1 protein	4.22535	6.66667	20.4082	12.1951	simple	0.0081325	-12.0155
341720	N6_00330	comB1	comB1 CDS	ComB1 protein	1.62602	0	13.3333	5	simple	0.00659491	-7.90801
343623	N6_00332	virB10-2	virB10-2 CDS	type IV secretion system protein VirB10	0	0	15.7895	5	simple	0.00162129	-10.2564
345159	N6_00333	manC	manC CDS	mannose-1-phosphate guanylyltransferase	3.22581	0	15	15	simple	0.00321886	-12
345795	N6_00334		GDP-D-mannose dehydratase CDS	GDP-D-mannose dehydratase	2.53165	7.69231	32.5	18.3673	simple	0.000618286	-21.4582
346424	N6_00334		GDP-D-mannose dehydratase CDS	GDP-D-mannose dehydratase	7.44681	0	16	20	simple	0.00976012	-11.5185
346473	N6_00334		GDP-D-mannose dehydratase CDS	GDP-D-mannose dehydratase	0	0	8.33333	5.12821	simple	0.00862723	-6.66667
346474	N6_00334		GDP-D-mannose dehydratase CDS	GDP-D-mannose dehydratase	5.35714	0	15.5172	15.2174	simple	0.00566116	-10.6602
347154	N6_00335	wbcJ	wbcJ CDS	GDP-fucose synthetase	0	0	6.45161	4.16667	simple	0.00701745	-5.06329
347281	N6_00335	wbcJ	wbcJ CDS	GDP-fucose synthetase	0	0	2.22222	10.4167	simple	0.00598131	-6.45161
348371	N6_00336		hypothetical protein CDS	hypothetical protein	3.0303	0	20	9.67742	simple	0.00576469	-12.7152
351192	N6_00338	hypF	transcriptional regulator (hypF) CDS	transcriptional regulator (hypF)	2.1978	0	15.625	7.31707	simple	0.00169481	-10.5118
351415	N6_00338	hypF	transcriptional regulator (hypF) CDS	transcriptional regulator (hypF)	1.83486	0	15.3846	6.25	simple	0.00223615	-10.1954
351538	N6_00338	hypF	transcriptional regulator (hypF) CDS	transcriptional regulator (hypF)	3.19149	0	12.766	20.4545	simple	0.000910581	-13.5132
351539	N6_00338	hypF	transcriptional regulator (hypF) CDS	transcriptional regulator (hypF)	0	0	3.38983	10.8108	simple	0.00380791	-6.25
351591	N6_00338	hypF	transcriptional regulator (hypF) CDS	transcriptional regulator (hypF)	2.06186	0	14.5833	6.97674	simple	0.00601536	-9.10222
352985	N6_00340		adenine-specific DNA methyltransferase CDS	adenine-specific DNA methyltransferase	5.76923	10	33.9286	16.3265	simple	0.00648659	-19.5739
353525	N6_00340		adenine-specific DNA methyltransferase CDS	adenine-specific DNA methyltransferase	1.14943	0	15.5172	7.69231	simple	0.000471962	-11.3907
354676	N6_00341	dcm5	dcm5 CDS	DNA (cytosine-5-)-methyltransferase	1.17647	0	7.01754	9.52381	simple	0.0130388	-7.02818
354786	N6_00342		restriction endonuclease CDS	restriction endonuclease	1.03093	0	9.23077	12.2449	simple	0.00105789	-9.58292
355797	N6_00343		restriction endonuclease CDS	restriction endonuclease	6.86275	0	16.2791	17.2414	simple	0.0121674	-10.6913
356785	N6_00344		type II DNA modification enzyme CDS	type II DNA modification enzyme	0.970874	0	7.54717	6.81818	simple	0.0116592	-6.34693
358815	N6_00347	putP	proline permease (putP) CDS	proline permease (putP)	9.30233	11.1111	18.6047	29.2683	simple	0.00891067	-14.3358
359706	N6_00347	putP	proline permease (putP) CDS	proline permease (putP)	0	0	8.47458	6.38298	simple	0.00094325	-7.54717
359707	N6_00347	putP	proline permease (putP) CDS	proline permease (putP)	0	0	6.15385	4.41176	simple	0.00345363	-5.26316
359733	N6_00347	putP	proline permease (putP) CDS	proline permease (putP)	8.64198	14.2857	25.4237	18.1818	simple	0.0119603	-12.8389
359734	N6_00347	putP	proline permease (putP) CDS	proline permease (putP)	3.0303	0	16.3934	8.33333	simple	0.00573067	-9.66942
359942	N6_00347	putP	proline permease (putP) CDS	proline permease (putP)	1.33333	0	12.2807	6.81818	simple	0.00885119	-8.63517
360409	N6_00348	putA	putA CDS	proline/pyrroline dehydrogenase	4.62963	0	18.1818	11.7647	simple	0.00633226	-10.5702
360410	N6_00348	putA	putA CDS	proline/pyrroline dehydrogenase	5.83333	10	16.3265	22.9167	simple	0.00198891	-13.4338
360870	N6_00348	putA	putA CDS	proline/pyrroline dehydrogenase	4.34783	12.5	28.2609	17.2414	simple	0.00103235	-18.8052
361601	N6_00348	putA	putA CDS	proline/pyrroline dehydrogenase	1.47059	0	8.51064	12.8205	simple	0.00876235	-9.16641
362187	N6_00348	putA	putA CDS	proline/pyrroline dehydrogenase	5.88235	0	25.5319	29.0323	simple	5.79838e-05	-21.6039
362483	N6_00348	putA	putA CDS	proline/pyrroline dehydrogenase	2.1978	0	28.5714	11.1111	simple	0.00355385	-16.7298
362500	N6_00348	putA	putA CDS	proline/pyrroline dehydrogenase	0	0	4.08163	4.91803	simple	0.00443996	-4.54545
362501	N6_00348	putA	putA CDS	proline/pyrroline dehydrogenase	2.06186	10	13.7931	18.1818	simple	0.00414464	-13.3253
362618	N6_00348	putA	putA CDS	proline/pyrroline dehydrogenase	8.62069	7.14286	26.3158	19.6721	simple	0.00336434	-13.7607
363206	N6_00348	putA	putA CDS	proline/pyrroline dehydrogenase	5.50459	0	20.7547	18.9655	simple	0.000416722	-14.8198
365706	N6_00353	DnaK	chaperone protein dnaK CDS	chaperone protein dnaK	4.54545	0	31.4815	23.2877	simple	2.88165e-07	-22.605
366036	N6_00353	DnaK	chaperone protein dnaK CDS	chaperone protein dnaK	3.52941	0	17.3077	17.1429	simple	0.00148314	-13.908
366610	N6_00354	DnaK	chaperone protein dnaK CDS	chaperone protein dnaK	9.56522	28.5714	38.806	30.6452	gcGCgc	0.0058362	-23.2558
366892	N6_00354	DnaK	chaperone protein dnaK CDS	chaperone protein dnaK	3.48837	0	15.5172	9.09091	simple	0.0118827	-9.51929
367672	N6_00355	DnaK	chaperone protein dnaK CDS	chaperone protein dnaK	24.1379	21.4286	35.4167	44.6809	gcGCgc	0.0142956	-16.2376
369848	N6_00360		hypothetical protein CDS	hypothetical protein	12.3457	11.1111	28.2609	25	simple	0.0139563	-14.522
369849	N6_00360		hypothetical protein CDS	hypothetical protein	0	0	6.55738	1.6129	simple	0.00817806	-4.06504
370535	N6_00360		hypothetical protein CDS	hypothetical protein	0	0	9.52381	9.30233	simple	0.000277012	-9.41176
372145	N6_00363		ATP-binding protein CDS	ATP-binding protein	4.70588	10	21.4286	21.7391	simple	0.00056291	-16.3055
372564	N6_00364		ATP-binding protein CDS	ATP-binding protein	0	0	7.01754	2.5641	simple	0.00833954	-5.20833
373028	N6_00364		ATP-binding protein CDS	ATP-binding protein	0	0	6.25	2.04082	simple	0.0146674	-4.12371
373279	N6_00364		ATP-binding protein CDS	ATP-binding protein	16.4948	33.3333	40.4255	43.75	simple	0.000154852	-24.1807
374519	N6_00365	ureH	urease accessory protein UreH CDS	urease accessory protein UreH	7.69231	0	31.4286	33.3333	simple	0.00080747	-24.8027
374664	N6_00365	ureH	urease accessory protein UreH CDS	urease accessory protein UreH	1.03093	0	10	12.1951	simple	0.00140616	-10.1677
375492	N6_00367	ureF	ureF CDS	urease accessory protein UreF	9.18367	8.33333	27.0833	25	simple	0.00133456	-17.0455
381219	N6_00376	glmM	glmM CDS	phosphoglucosamine mutase	1.75439	0	16.2791	16.3636	simple	3.81108e-05	-14.6872
384181	N6_00379	horA	horA CDS	outer membrane protein	9.09091	33.3333	28.8889	30	simple	0.0142047	-18.6804
384549	N6_00379	horA	horA CDS	outer membrane protein	2.6087	0	14.6341	9.52381	simple	0.00499032	-9.64819
389150	N6_00381	tlpC	methyl-accepting chemotaxis transducer (tlpC) CDS	methyl-accepting chemotaxis transducer (tlpC)	0	0	11.4754	6.81818	simple	0.000150723	-9.52381
389164	N6_00381	tlpC	methyl-accepting chemotaxis transducer (tlpC) CDS	methyl-accepting chemotaxis transducer (tlpC)	4.0404	7.69231	25	14.5833	simple	0.000337133	-15.9061
390728	N6_00384		hypothetical protein CDS	hypothetical protein	3.84615	0	19.2308	14.7541	simple	0.000566529	-13.3054
391992	N6_00385		malate dehydrogenase (acceptor) CDS	malate dehydrogenase (acceptor)	5.47945	0	13.3333	23.5294	simple	0.00742412	-13.0156
392125	N6_00385		malate dehydrogenase (acceptor) CDS	malate dehydrogenase (acceptor)	0.884956	0	10.8696	5.12821	simple	0.00510964	-7.42229
392165	N6_00385		malate dehydrogenase (acceptor) CDS	malate dehydrogenase (acceptor)	1.5625	6.66667	9.83607	9.09091	simple	0.0091086	-7.42591
393284	N6_00386		lipoprotein CDS	lipoprotein	1.23457	0	13.9535	6	simple	0.00601273	-8.57852
394385	N6_00387	rpoD	RNA polymerase sigma factor RpoD CDS	RNA polymerase sigma factor RpoD	1.85185	5.88235	10.7143	9.43396	simple	0.0114868	-7.69174
395964	N6_00388		5'-methylthioadenosine/S-adenosylhomocysteine nucleosidase CDS	5'-methylthioadenosine/S-adenosylhomocysteine nucleosidase	4.09836	11.1111	12.6984	17.2414	simple	0.0046567	-10.2959
395965	N6_00388		5'-methylthioadenosine/S-adenosylhomocysteine nucleosidase CDS	5'-methylthioadenosine/S-adenosylhomocysteine nucleosidase	5.19481	20	29.2683	32.4324	simple	2.87382e-05	-24.6717
396187	N6_00388		5'-methylthioadenosine/S-adenosylhomocysteine nucleosidase CDS	5'-methylthioadenosine/S-adenosylhomocysteine nucleosidase	12.5	14.2857	29.4118	28.8889	simple	0.00681467	-16.4823
396188	N6_00388		5'-methylthioadenosine/S-adenosylhomocysteine nucleosidase CDS	5'-methylthioadenosine/S-adenosylhomocysteine nucleosidase	0	0	2.7027	7.5	simple	0.0102313	-5.19481
397087	N6_00389	fabD	fabD CDS	malonyl CoA-acyl carrier protein transacylase	2.5	0	11.9048	11.5385	simple	0.00296833	-9.49625
397088	N6_00389	fabD	fabD CDS	malonyl CoA-acyl carrier protein transacylase	0	0	3.7037	18.5185	simple	0.00823623	-11.1111
397381	N6_00389	fabD	fabD CDS	malonyl CoA-acyl carrier protein transacylase	1.9802	0	17.0732	7.69231	simple	0.00183792	-10.7609
397382	N6_00389	fabD	fabD CDS	malonyl CoA-acyl carrier protein transacylase	1.05263	0	9.09091	18.5185	simple	9.65966e-05	-13.3242
397439	N6_00389	fabD	fabD CDS	malonyl CoA-acyl carrier protein transacylase	5.60748	14.2857	22.7273	13.6364	simple	0.00875521	-12.0415
397541	N6_00389	fabD	fabD CDS	malonyl CoA-acyl carrier protein transacylase	1.03093	0	11.1111	3.84615	simple	0.0142291	-6.32364
399324	N6_00392	hsdM5	hsdM5 CDS	putative adenine-specific DNA-methyltransferase	8.33333	12.5	26.9231	20	simple	0.00449356	-15.0157
399603	N6_00392	hsdM5	hsdM5 CDS	putative adenine-specific DNA-methyltransferase	0	0	8.69565	2.85714	simple	0.00225606	-6.17284
400944	N6_00394		hypothetical protein CDS	hypothetical protein	1.85185	0	16	5.88235	simple	0.0123952	-9.2382
401089	N6_00394		hypothetical protein CDS	hypothetical protein	3.63636	0	17.6471	13.1148	simple	0.000716529	-12.0536
401090	N6_00394		hypothetical protein CDS	hypothetical protein	0	0	5.88235	3.0303	simple	0.0102222	-4.7619
401490	N6_00395		2-hydroxyacid dehydrogenase CDS	2-hydroxyacid dehydrogenase	2.32558	0	17.6471	6.89655	simple	0.00662716	-10.6366
401689	N6_00395		2-hydroxyacid dehydrogenase CDS	2-hydroxyacid dehydrogenase	3.33333	0	20	12.1212	simple	0.00168805	-13.5417
402003	N6_00395		2-hydroxyacid dehydrogenase CDS	2-hydroxyacid dehydrogenase	0	0	7.14286	4.08163	simple	0.00758769	-5.49451
403933	N6_00398	thrC	thrC CDS	threonine synthase	0	0	7.14286	4.87805	simple	0.00314787	-6.0241
404500	N6_00398	thrC	thrC CDS	threonine synthase	1.51515	0	9.52381	12.1951	simple	0.0093894	-9.47351
405870	N6_00399	tlpA	methyl-accepting chemotaxis protein TlpA CDS	methyl-accepting chemotaxis protein TlpA	5.88235	0	24.3902	25	simple	0.000291148	-19.1358
405871	N6_00399	tlpA	methyl-accepting chemotaxis protein TlpA CDS	methyl-accepting chemotaxis protein TlpA	0	0	3.1746	7.27273	simple	0.00296395	-5.08475
406451	N6_00399	tlpA	methyl-accepting chemotaxis protein TlpA CDS	methyl-accepting chemotaxis protein TlpA	3.26087	8.33333	12.5	17.0213	simple	0.00625666	-10.8907
406500	N6_00399	tlpA	methyl-accepting chemotaxis protein TlpA CDS	methyl-accepting chemotaxis protein TlpA	4.30108	10	19.6078	24	simple	0.000228745	-16.9278
406714	N6_00399	tlpA	methyl-accepting chemotaxis protein TlpA CDS	methyl-accepting chemotaxis protein TlpA	1.78571	0	5	12.2807	simple	0.0141838	-6.94701
407511	N6_00400		DNA polymerase III gamma CDS	DNA polymerase III gamma	0	0	5	8.33333	simple	0.00349421	-6.81818
407550	N6_00400		DNA polymerase III gamma CDS	DNA polymerase III gamma	2.22222	5.88235	17.0732	10.2564	simple	0.00448091	-10.9463
407653	N6_00400		DNA polymerase III gamma CDS	DNA polymerase III gamma	0	0	22.2222	7.69231	simple	0.000233448	-14.6667
408098	N6_00400		DNA polymerase III gamma CDS	DNA polymerase III gamma	7.89474	18.1818	29.0909	37.931	simple	0.000146702	-22.9475
410500	N6_00403	tlpB	methyl-accepting chemotaxis protein (tlpB) CDS	methyl-accepting chemotaxis protein (tlpB)	3.33333	0	10	20.4545	simple	0.00537159	-11.9524
413533	N6_00404		2',3'-cyclic-nucleotide 2'-phosphodiesterase CDS	2',3'-cyclic-nucleotide 2'-phosphodiesterase	0	0	9.25926	3.77358	simple	0.000959264	-6.54206
413534	N6_00404		2',3'-cyclic-nucleotide 2'-phosphodiesterase CDS	2',3'-cyclic-nucleotide 2'-phosphodiesterase	1.53846	0	17.3077	13.3333	simple	0.000790928	-14.0146
414266	N6_00405	luxS	luxS CDS	S-ribosylhomocysteinase	4.58716	12.5	14.5833	15	simple	0.0132352	-9.68661
416134	N6_00407	cysK	cysteine synthetase (cysK) CDS	cysteine synthetase (cysK)	0	0	6.52174	6.52174	simple	0.00455865	-6.52174
418202	N6_00409	dnaK	dnaK CDS	molecular chaperone DnaK	8.10811	12.5	36.3636	25	simple	9.63891e-05	-23.3315
418787	N6_00409	dnaK	dnaK CDS	molecular chaperone DnaK	2.27273	0	28.5714	11.7647	simple	0.00109785	-19.1109
419574	N6_00410	grpE	grpE CDS	heat shock protein GrpE	1.33333	0	15.9091	12.1951	simple	0.000568215	-12.9549
419620	N6_00410	grpE	grpE CDS	heat shock protein GrpE	1.25	0	15	6.52174	simple	0.00334977	-9.41248
419698	N6_00410	grpE	grpE CDS	heat shock protein GrpE	2.72109	0	14.6667	7.27273	simple	0.00189432	-9.02274
420222	N6_00411		heat-inducible transcription repressor CDS	heat-inducible transcription repressor	8.92857	20	23.8806	30.7692	simple	0.000945011	-16.579
420409	N6_00411		heat-inducible transcription repressor CDS	heat-inducible transcription repressor	1.0101	0	10.3448	5.17241	simple	0.00692385	-6.85772
420451	N6_00411		heat-inducible transcription repressor CDS	heat-inducible transcription repressor	0	0	8	8.82353	simple	0.000350438	-8.33333
421761	N6_00413		hypothetical protein CDS	hypothetical protein	0	0	14.2857	5.17241	simple	0.000768119	-9.34579
423127	N6_00414		motility accessory factor CDS	motility accessory factor	2.1978	0	14.2857	15.5556	simple	0.000608188	-13.0952
423252	N6_00414		motility accessory factor CDS	motility accessory factor	8.25688	14.2857	32.5	21.875	gcGCgc	0.000650628	-18.8347
424355	N6_00415	flaB	flaB CDS	flagellin B	0	0	18.1818	9.30233	simple	0.000135209	-13.1579
424824	N6_00415	flaB	flaB CDS	flagellin B	5.55556	9.09091	26.4151	23.4043	simple	4.96935e-05	-19.1176
424825	N6_00415	flaB	flaB CDS	flagellin B	0	0	7.69231	5.88235	simple	0.009741	-6.84932
425219	N6_00415	flaB	flaB CDS	flagellin B	2.63158	0	11.7647	10.1695	simple	0.00478031	-8.60427
426065	N6_00416	topA	topA CDS	DNA topoisomerase I	5.12821	0	23.913	21.0526	simple	0.000433468	-17.9132
426344	N6_00416	topA	topA CDS	DNA topoisomerase I	2.77778	0	18	7.84314	simple	0.00859489	-10.1927
427714	N6_00416	topA	topA CDS	DNA topoisomerase I	1.0989	0	9.80392	13.8889	simple	0.00101452	-10.5327
428557	N6_00417		radical SAM domain-containing protein CDS	radical SAM domain-containing protein	1.7094	0	9.80392	11.1111	simple	0.00324063	-8.8233
428679	N6_00417		radical SAM domain-containing protein CDS	radical SAM domain-containing protein	1.55039	0	10.5263	11.3208	simple	0.000850033	-9.48052
431621	N6_00420		GTP-binding protein CDS	GTP-binding protein	0	0	10.6383	0	simple	0.0101863	-6.94444
431846	N6_00420		GTP-binding protein CDS	GTP-binding protein	3.65854	0	19.5122	11.1111	simple	0.00706939	-11.5869
431888	N6_00420		GTP-binding protein CDS	GTP-binding protein	0	0	7.14286	7.89474	simple	0.00614511	-7.57576
431889	N6_00420		GTP-binding protein CDS	GTP-binding protein	1.23457	0	14	7.69231	simple	0.00280942	-10.0996
435552	N6_00425	dcm3	dcm3 CDS	DNA (cytosine-5-)-methyltransferase	12.6582	0	31.5789	29.0909	gcGCgc	0.00163217	-18.7439
436071	N6_00425	dcm3	dcm3 CDS	DNA (cytosine-5-)-methyltransferase	0	0	11.4754	6.52174	simple	0.00014402	-9.34579
436476	N6_00426		non-functional type II restriction endonuclease CDS	non-functional type II restriction endonuclease	1.49254	0	8.88889	18.6047	simple	0.00137649	-12.3377
437891	N6_00428		catalase-like protein CDS	catalase-like protein	0	0	8.82353	4.16667	simple	0.0112521	-6.89655
437971	N6_00428		catalase-like protein CDS	catalase-like protein	2.04082	0	11.2903	6.52174	simple	0.0106784	-7.48935
437972	N6_00428		catalase-like protein CDS	catalase-like protein	0	0	13.8889	9.09091	simple	0.000443529	-12.069
440266	N6_00430	hofD	hofD CDS	outer membrane protein HofD	2.53165	0	7.14286	15.7895	simple	0.0132204	-9.0522
440489	N6_00430	hofD	hofD CDS	outer membrane protein HofD	3.27869	0	16.129	13.3333	simple	0.0126219	-11.8555
441864	N6_00431		hypothetical protein CDS	hypothetical protein	8.06452	0	31.0345	25	simple	0.00157047	-20.8238
446300	N6_00433		putative potassium channel protein CDS	putative potassium channel protein	0	0	7.40741	6.52174	simple	0.00142733	-7
447350	N6_00434	rpmB	rpmB CDS	50S ribosomal protein L28	0.970874	0	6.15385	10.6383	simple	0.00499989	-7.16615
447351	N6_00434	rpmB	rpmB CDS	50S ribosomal protein L28	1.04167	0	15.3846	7.5	simple	0.000605221	-11.0041
448797	N6_00436	mraY	mraY CDS	phospho-N-acetylmuramoyl-pentapeptide- transferase	1.85185	0	21.9512	18.4211	simple	0.000188919	-18.6403
448798	N6_00436	mraY	mraY CDS	phospho-N-acetylmuramoyl-pentapeptide- transferase	1.03093	0	8	9.67742	simple	0.00829773	-7.68044
450136	N6_00437	murD	murD CDS	UDP-N-acetylmuramoyl-L-alanyl-D-glutamate synthetase	2.29885	0	15.3846	9.7561	simple	0.00525064	-10.3947
455177	N6_00443		phospholipase A1 precursor (DR-phospholipase A) CDS	phospholipase A1 precursor (DR-phospholipase A)	4.34783	0	31.6667	14.7059	simple	0.00212093	-21.8282
455298	N6_00443		phospholipase A1 precursor (DR-phospholipase A) CDS	phospholipase A1 precursor (DR-phospholipase A)	1.26582	0	9.375	10.8108	simple	0.00791286	-9.02133
456527	N6_00444	dnaN	dnaN CDS	DNA polymerase III subunit beta	0	0	8.33333	13.6364	simple	0.000513045	-10.8696
457323	N6_00445	gyrB	gyrB CDS	DNA gyrase subunit B	9.78261	0	30.4348	21.4286	simple	0.00162989	-18.027
457609	N6_00445	gyrB	gyrB CDS	DNA gyrase subunit B	7.86517	16.6667	25	20.5128	gcGCgc	0.0127086	-13.967
457865	N6_00445	gyrB	gyrB CDS	DNA gyrase subunit B	1.69492	11.1111	22.7273	21.875	simple	0.000864657	-19.4272
457879	N6_00445	gyrB	gyrB CDS	DNA gyrase subunit B	4.54545	6.25	27.5	15.6863	simple	0.000498496	-16.0714
458698	N6_00445	gyrB	gyrB CDS	DNA gyrase subunit B	0	0	4.34783	5.08475	simple	0.0064083	-4.7619
461562	N6_00448		putative outer membrane protein CDS	putative outer membrane protein	0	8.33333	19.3548	26.3158	simple	0.010618	-21.9538
461795	N6_00448		putative outer membrane protein CDS	putative outer membrane protein	1.6129	0	20.6897	7.89474	simple	0.00912247	-12.0244
464082	N6_00450		plasminogen binding protein CDS	plasminogen binding protein	1.5873	0	10.8696	18.1818	simple	0.00337026	-11.8839
464083	N6_00450		plasminogen binding protein CDS	plasminogen binding protein	3.1746	0	14.0351	11.1111	simple	0.00256034	-9.48339
464564	N6_00451	glcD	glcD CDS	glycolate oxidase subunit	0	0	7.69231	12	gcGCgc	0.0069365	-9.80392
464771	N6_00451	glcD	glcD CDS	glycolate oxidase subunit	4.61538	0	21.2121	11.4286	simple	0.0132112	-12.1224
465637	N6_00452	dapB	dapB CDS	dihydrodipicolinate reductase	5.55556	7.14286	16.6667	17.6471	simple	0.00848265	-11.3736
466064	N6_00452	dapB	dapB CDS	dihydrodipicolinate reductase	5.26316	14.2857	23.0769	18.6047	simple	0.00444211	-14.7076
468661	N6_00456	cag23	cag pathogenicity island protein (cag23) CDS	cag pathogenicity island protein (cag23)	0	0	9.80392	13.7255	simple	2.68703e-05	-11.7647
470475	N6_00456	cag23	cag pathogenicity island protein (cag23) CDS	cag pathogenicity island protein (cag23)	1.1236	0	8.69565	12.1212	simple	0.00420241	-9.10617
472806	N6_00459	cag20	cag pathogenicity island protein (cag20) CDS	cag pathogenicity island protein (cag20)	13.1579	16.6667	30.9524	40	gcGCgc	0.00122158	-21.6503
473081	N6_00459	cag20	cag pathogenicity island protein (cag20) CDS	cag pathogenicity island protein (cag20)	2.1978	0	13.1579	13.8889	simple	0.00214971	-11.5718
474007	N6_00460	cag19	cag pathogenicity island protein (cag19) CDS	cag pathogenicity island protein (cag19)	12.9412	0	28.2609	26.087	simple	0.00697602	-15.4718
474309	N6_00460	cag19	cag pathogenicity island protein (cag19) CDS	cag pathogenicity island protein (cag19)	1.8018	0	10	8	simple	0.0147874	-7.19397
474376	N6_00460	cag19	cag pathogenicity island protein (cag19) CDS	cag pathogenicity island protein (cag19)	1.05263	0	13.5135	12.5	simple	0.000815881	-12.0334
480428	N6_00468	cag12	cag pathogenicity island protein (cag12) CDS	cag pathogenicity island protein (cag12)	0	0	10	7.89474	simple	0.00535989	-8.82353
483285	N6_00471	cag9	cag pathogenicity island protein (cag9) CDS	cag pathogenicity island protein (cag9)	0	0	8.06452	7.69231	simple	0.000561926	-7.92079
484014	N6_00471	cag9	cag pathogenicity island protein (cag9) CDS	cag pathogenicity island protein (cag9)	1.88679	0	15	6.66667	simple	0.00694818	-8.24561
484015	N6_00471	cag9	cag pathogenicity island protein (cag9) CDS	cag pathogenicity island protein (cag9)	7.36842	16.6667	36.9565	23.913	simple	0.0010672	-22.0236
485386	N6_00472	cagX	cag pathogenicity island protein X CDS	cag pathogenicity island protein X	9.16667	0	24.4444	20	simple	0.00452692	-13.088
488693	N6_00473	cag7	cag pathogenicity island protein (cag7) CDS	cag pathogenicity island protein (cag7)	0	0	8.10811	9.09091	simple	0.00203974	-8.57143
491369	N6_00473	cag7	cag pathogenicity island protein (cag7) CDS	cag pathogenicity island protein (cag7)	0	0	7.8125	12.1212	simple	0.000164557	-9.27835
493301	N6_00475	cag6	virB11-like protein CDS	virB11-like protein	1.44928	0	12.5	13.3333	simple	0.00470185	-11.5519
494205	N6_00476	cag5	cag pathogenicity island protein (cag5) CDS	cag pathogenicity island protein (cag5)	1.0101	0	13.2075	8.33333	simple	0.000611748	-9.7499
494904	N6_00476	cag5	cag pathogenicity island protein (cag5) CDS	cag pathogenicity island protein (cag5)	1.6129	0	16.2162	25	simple	8.41591e-05	-19.2867
495141	N6_00476	cag5	cag pathogenicity island protein (cag5) CDS	cag pathogenicity island protein (cag5)	1.19048	0	18.1818	21.2121	simple	1.97221e-05	-18.6217
495142	N6_00476	cag5	cag pathogenicity island protein (cag5) CDS	cag pathogenicity island protein (cag5)	0.952381	0	8.69565	8.82353	simple	0.00559802	-7.86504
498046	N6_00478	cag3	cag pathogenicity island protein (cag3) CDS	cag pathogenicity island protein (cag3)	4.81928	11.1111	20.4082	25	simple	0.000532362	-17.1459
498217	N6_00478	cag3	cag pathogenicity island protein (cag3) CDS	cag pathogenicity island protein (cag3)	0	0	4.65116	7.14286	simple	0.00304355	-5.88235
498283	N6_00478	cag3	cag pathogenicity island protein (cag3) CDS	cag pathogenicity island protein (cag3)	0	0	8.92857	7.69231	simple	0.000338986	-8.42105
498284	N6_00478	cag3	cag pathogenicity island protein (cag3) CDS	cag pathogenicity island protein (cag3)	0	0	4.25532	5.76923	simple	0.00765678	-5.05051
498347	N6_00478	cag3	cag pathogenicity island protein (cag3) CDS	cag pathogenicity island protein (cag3)	0	0	5.55556	4.7619	simple	0.00487742	-5.20833
500349	N6_00481		chitin synthase regulatory factor 3 CDS	chitin synthase regulatory factor 3	8.19672	12.5	25	25	simple	0.00942426	-16.3043
500411	N6_00481		chitin synthase regulatory factor 3 CDS	chitin synthase regulatory factor 3	0	0	7.31707	3.0303	simple	0.0092225	-5.40541
500412	N6_00481		chitin synthase regulatory factor 3 CDS	chitin synthase regulatory factor 3	0.757576	0	9.43396	5.76923	simple	0.00308674	-6.90983
501441	N6_00482	glnA	glutamine synthetase (glnA) CDS	glutamine synthetase (glnA)	7.14286	0	23.4043	31.25	simple	0.000294244	-19.9889
501554	N6_00482	glnA	glutamine synthetase (glnA) CDS	glutamine synthetase (glnA)	0	0	15.9091	6.97674	simple	0.000222983	-11.4943
502079	N6_00482	glnA	glutamine synthetase (glnA) CDS	glutamine synthetase (glnA)	0	0	4.44444	6	simple	0.007402	-5.26316
505274	N6_00485	hslV	hslV CDS	ATP-dependent protease peptidase subunit	5.98291	12.5	22.6415	22.5806	simple	0.000247049	-16.2087
506492	N6_00486	hslU	hslU CDS	ATP-dependent protease ATP-binding subunit HslU	11.8182	20	32.7586	27.907	gcGCgc	0.000865527	-18.1931
506930	N6_00486	hslU	hslU CDS	ATP-dependent protease ATP-binding subunit HslU	0.990099	0	8.51064	17.7419	simple	6.71985e-05	-12.8765
507652	N6_00487	era	era CDS	GTP-binding protein Era	19.0476	28.5714	38.8889	38.2353	simple	0.0085583	-18.7912
508066	N6_00488		hypothetical protein CDS	hypothetical protein	0.8	0	10.2041	6.66667	simple	0.00263406	-7.74141
509878	N6_00490		hypothetical protein CDS	hypothetical protein	13.7931	12.5	35	28.5714	simple	0.00894644	-18.3636
509879	N6_00490		hypothetical protein CDS	hypothetical protein	0	0	1.81818	7.40741	simple	0.00572581	-4.58716
509889	N6_00490		hypothetical protein CDS	hypothetical protein	0	0	12.8205	6.06061	simple	0.00159817	-9.72222
510335	N6_00490		hypothetical protein CDS	hypothetical protein	1.51515	0	14.5833	5.55556	simple	0.0133291	-9.2437
516817	N6_00495		cytotoxin-associated protein A CDS	cytotoxin-associated protein A	2.22222	0	11.8644	12.2807	simple	0.00267363	-10.069
518510	N6_00498	rho	rho CDS	transcription termination factor Rho	6.74157	0	20.4082	13.0435	simple	0.0142557	-10.9015
519035	N6_00498	rho	rho CDS	transcription termination factor Rho	0	0	6.81818	5.40541	simple	0.00402582	-6.17284
520170	N6_00500		methylase CDS	methylase	2.9703	0	25	12.5	simple	0.000391233	-16.2953
520490	N6_00500		methylase CDS	methylase	4.10959	0	20	21.7391	simple	0.00175624	-17.0047
520576	N6_00500		methylase CDS	methylase	0	0	20	15.1515	simple	8.82926e-06	-17.6471
521975	N6_00502		sialidase A CDS	sialidase A	0	0	13.0435	3.84615	simple	0.00594402	-8.16327
523683	N6_00504		hypothetical protein CDS	hypothetical protein	0.934579	0	7.14286	11.9048	simple	0.00281287	-8.64662
523684	N6_00504		hypothetical protein CDS	hypothetical protein	0	0	7.69231	2.77778	simple	0.00882897	-5.33333
523694	N6_00504		hypothetical protein CDS	hypothetical protein	0.952381	0	9.09091	7.69231	simple	0.00706337	-7.53283
523853	N6_00504		hypothetical protein CDS	hypothetical protein	0	0	8.51064	7.31707	simple	0.000419101	-7.95455
525936	N6_00506	fabF	fabF CDS	3-oxoacyl-(acyl carrier protein) synthase II	1.35135	0	9.375	16.6667	simple	0.00421882	-11.2952
526523	N6_00506	fabF	fabF CDS	3-oxoacyl-(acyl carrier protein) synthase II	2.67857	0	20.9302	9.7561	simple	0.00123718	-13.0568
527681	N6_00508	fabG	fabG CDS	3-ketoacyl-(acyl-carrier-protein) reductase	3.84615	10	26.8293	17.1429	simple	0.000484036	-17.823
528891	N6_00510		hypothetical protein CDS	hypothetical protein	0	0	5.76923	3.44828	simple	0.0105227	-4.93827
532068	N6_00514		membrane protein CDS	membrane protein	1.28205	0	14.2857	10.8696	simple	0.00177554	-11.1963
534172	N6_00516	engD	GTP-dependent nucleic acid-binding protein EngD CDS	GTP-dependent nucleic acid-binding protein EngD	3.50877	0	12.5	13.2075	simple	0.00410346	-9.64591
534173	N6_00516	engD	GTP-dependent nucleic acid-binding protein EngD CDS	GTP-dependent nucleic acid-binding protein EngD	0	0	10	2.63158	simple	0.00431207	-6.41026
536603	N6_00518		integral membrane protein CDS	integral membrane protein	1.31579	0	18.4211	10.3448	simple	0.000611994	-13.7626
537430	N6_00519	apt	apt CDS	adenine phosphoribosyltransferase	5.40541	20	21.5686	20.9302	simple	0.00388879	-14.9475
537893	N6_00520		putative inner membrane protein CDS	putative inner membrane protein	1.44928	0	17.3077	14.8148	simple	0.000361768	-15.1399
538276	N6_00521	rpiB	rpiB CDS	ribose-5-phosphate isomerase B	0	0	6.97674	4.65116	simple	0.00549153	-5.81395
538518	N6_00522		membrane protein CDS	membrane protein	0	0	16.129	12.5	simple	0.000173403	-14.5455
538519	N6_00522		membrane protein CDS	membrane protein	0	0	4.34783	5	simple	0.0120106	-4.71698
539052	N6_00522		membrane protein CDS	membrane protein	1.21951	0	17.3913	6	simple	0.0121951	-10.3945
539076	N6_00522		membrane protein CDS	membrane protein	8.33333	11.1111	35	21.1538	simple	0.00158493	-18.5718
542036	N6_00525	mdoB	mdoB CDS	phosphatidylglycerol-membrane-oligosaccharide glycerophosphotransferase MdoB	22.2222	11.1111	41.4634	45.7143	simple	0.00241978	-22.4334
542427	N6_00525	mdoB	mdoB CDS	phosphatidylglycerol-membrane-oligosaccharide glycerophosphotransferase MdoB	9.61538	20	24.5283	29.5455	simple	0.00206	-16.2778
543239	N6_00526		hypothetical protein CDS	hypothetical protein	5.71429	6.66667	19.2982	21.2121	gcGCgc	0.000601585	-14.4919
545011	N6_00528	pyrC	pyrC CDS	dihydroorotase	0	0	6.55738	3.7037	simple	0.00392359	-5.21739
545632	N6_00528	pyrC	pyrC CDS	dihydroorotase	2.7027	0	8.33333	19.4444	simple	0.00793441	-10.6362
545674	N6_00528	pyrC	pyrC CDS	dihydroorotase	9.09091	0	33.3333	25	simple	0.000467212	-21.3422
545984	N6_00529		siderophore-mediated iron transport protein CDS	siderophore-mediated iron transport protein	1.23457	7.14286	17.8571	15.0943	simple	0.000368045	-14.4085
548691	N6_00533	feoA	feoA CDS	ferrous iron transport protein A	0	0	8.88889	2.63158	simple	0.00462517	-6.0241
550736	N6_00534		hypothetical protein CDS	hypothetical protein	1	0	12	8.88889	simple	0.00137387	-9.60039
550784	N6_00534		hypothetical protein CDS	hypothetical protein	0	0	11.5385	12	simple	1.54271e-05	-11.7647
552062	N6_00535	pabC	aminodeoxychorismate lyase (pabC) CDS	aminodeoxychorismate lyase (pabC)	5.55556	0	19.6721	16.2162	simple	0.00203257	-13.1949
552071	N6_00535	pabC	aminodeoxychorismate lyase (pabC) CDS	aminodeoxychorismate lyase (pabC)	13.5135	28.5714	50	38.8889	simple	5.87846e-05	-29.4709
552516	N6_00535	pabC	aminodeoxychorismate lyase (pabC) CDS	aminodeoxychorismate lyase (pabC)	5.74713	0	13.3333	20.5128	simple	0.0131213	-11.3475
552517	N6_00535	pabC	aminodeoxychorismate lyase (pabC) CDS	aminodeoxychorismate lyase (pabC)	0	0	13.8889	9.30233	simple	0.000119168	-11.3924
554554	N6_00538	oorB	oorB CDS	2-oxoglutarate-acceptor oxidoreductase subunit OorB	1.5625	0	14.2857	11.9048	simple	0.00271902	-11.7254
554863	N6_00538	oorB	oorB CDS	2-oxoglutarate-acceptor oxidoreductase subunit OorB	0	0	12.5	13.9535	simple	5.39757e-05	-13.253
558307	N6_00542		disulfide oxidoreductase B (DsbB-like protein); membrane protein CDS	disulfide oxidoreductase B (DsbB-like protein); membrane protein	10.8108	7.69231	30.7692	28	simple	0.00140972	-18.8687
558413	N6_00542		disulfide oxidoreductase B (DsbB-like protein); membrane protein CDS	disulfide oxidoreductase B (DsbB-like protein); membrane protein	11.2676	12.5	31.5789	25.641	simple	0.00556635	-17.0772
558958	N6_00542		disulfide oxidoreductase B (DsbB-like protein); membrane protein CDS	disulfide oxidoreductase B (DsbB-like protein); membrane protein	0	0	11.4286	13.0435	simple	0.000469675	-12.069
560168	N6_00545		tumor necrosis factor alpha-inducing protein CDS	tumor necrosis factor alpha-inducing protein	5.26316	15.3846	35.5556	24	simple	0.000757853	-22.9922
561407	N6_00546		penicillin-binding protein 1A CDS	penicillin-binding protein 1A	0	0	12.5	8.33333	simple	0.000582232	-10.7143
561418	N6_00546		penicillin-binding protein 1A CDS	penicillin-binding protein 1A	2.15054	0	15.625	13.3333	simple	0.00171267	-12.5931
561419	N6_00546		penicillin-binding protein 1A CDS	penicillin-binding protein 1A	3.75	10	25.8065	22.2222	simple	0.000360656	-19.6935
562928	N6_00547	bioF	bioF CDS	8-amino-7-oxononanoate synthase	0	0	6.25	5.71429	simple	0.00998543	-5.97015
564055	N6_00548	tlpD	hemolysin secretion protein precursor (hylB) CDS	hemolysin secretion protein precursor (hylB)	2.1978	0	14	6.38298	simple	0.0117686	-8.28908
564549	N6_00548	tlpD	hemolysin secretion protein precursor (hylB) CDS	hemolysin secretion protein precursor (hylB)	3.2	7.69231	20.5882	10.8696	simple	0.00413369	-11.3768
565318	N6_00550	flaA	flaA CDS	flagellin A	0	0	4.7619	7.14286	simple	0.00626921	-5.71429
565348	N6_00550	flaA	flaA CDS	flagellin A	0	0	4.7619	6.06061	simple	0.00817177	-5.33333
566162	N6_00550	flaA	flaA CDS	flagellin A	11.2903	10	29.1667	29.1667	simple	0.0130854	-18.0556
566175	N6_00550	flaA	flaA CDS	flagellin A	0	0	3.77358	5.55556	simple	0.00835347	-4.6729
566417	N6_00550	flaA	flaA CDS	flagellin A	9.61538	0	42.8571	23.3333	simple	0.00806639	-23.83
568638	N6_00553	hemE	hemE CDS	uroporphyrinogen decarboxylase	0	0	16	13.6364	simple	4.60174e-06	-14.8936
569352	N6_00554	hefA	hefA CDS	outer-membrane protein of the hefABC efflux system	0	0	7.40741	5.88235	simple	0.0024149	-6.81818
570018	N6_00554	hefA	hefA CDS	outer-membrane protein of the hefABC efflux system	8.23529	0	26.1905	22.5806	simple	0.00174047	-17.2891
570141	N6_00554	hefA	hefA CDS	outer-membrane protein of the hefABC efflux system	2.43902	0	16.2162	15.3846	simple	0.00184968	-13.6258
570621	N6_00554	hefA	hefA CDS	outer-membrane protein of the hefABC efflux system	9	10	16.6667	26	simple	0.0121145	-12.3377
571067	N6_00555	mtrC	membrane fusion protein (mtrC) CDS	membrane fusion protein (mtrC)	0	0	5.71429	7.14286	simple	0.0113135	-6.34921
571068	N6_00555	mtrC	membrane fusion protein (mtrC) CDS	membrane fusion protein (mtrC)	2.10526	0	18.1818	11.3636	simple	0.00051494	-12.8859
571372	N6_00555	mtrC	membrane fusion protein (mtrC) CDS	membrane fusion protein (mtrC)	0	0	5	6.06061	simple	0.0128111	-5.47945
571613	N6_00556	hefC	hefC CDS	Cytoplasmic pump proteins of the hefABC efflux system	0	0	5.26316	4.25532	simple	0.00715355	-4.70588
572798	N6_00556	hefC	hefC CDS	Cytoplasmic pump proteins of the hefABC efflux system	11.6667	0	31.25	23.2558	simple	0.00755864	-16.8665
572799	N6_00556	hefC	hefC CDS	Cytoplasmic pump proteins of the hefABC efflux system	11	10	38.2979	31.4286	simple	4.18706e-05	-24.4568
573613	N6_00556	hefC	hefC CDS	Cytoplasmic pump proteins of the hefABC efflux system	1.42857	0	10.5263	17.8571	simple	0.00237058	-12.3377
573728	N6_00556	hefC	hefC CDS	Cytoplasmic pump proteins of the hefABC efflux system	3.84615	0	12.5	17.1429	simple	0.0136185	-10.7541
574739	N6_00557		outer membrane protein CDS	outer membrane protein	0	0	5.40541	5.12821	simple	0.0104298	-5.26316
577828	N6_00558		hypothetical protein CDS	hypothetical protein	2.5641	10	13.0435	16.9492	simple	0.00383986	-11.829
578084	N6_00558		hypothetical protein CDS	hypothetical protein	2.22222	0	8.57143	21.0526	simple	0.00295554	-13.0685
578284	N6_00558		hypothetical protein CDS	hypothetical protein	15.1515	0	42.8571	28	simple	0.00568813	-22.7778
580231	N6_00558		hypothetical protein CDS	hypothetical protein	2.40964	0	14.5455	6.66667	simple	0.0105975	-8.82609
581025	N6_00558		hypothetical protein CDS	hypothetical protein	0.980392	0	8.57143	8	simple	0.0143524	-7.40741
587223	N6_00563	ligA	ligA CDS	NAD-dependent DNA ligase LigA	0.909091	0	12.1951	5.76923	simple	0.00349612	-7.7757
587224	N6_00563	ligA	ligA CDS	NAD-dependent DNA ligase LigA	1.04167	0	8.69565	9.67742	simple	0.00669556	-8.12937
588099	N6_00563	ligA	ligA CDS	NAD-dependent DNA ligase LigA	5.95238	9.09091	26.4706	22.2222	simple	0.00122475	-18.2744
588339	N6_00563	ligA	ligA CDS	NAD-dependent DNA ligase LigA	0	0	7.14286	2.22222	simple	0.0123122	-4.5977
589754	N6_00564	cheV_2	cheV 2 CDS	chemotaxis protein	3.73832	0	18.75	15.2174	simple	0.000298506	-13.9114
590436	N6_00565	aspS	aspS CDS	aspartyl-tRNA synthetase	2.35294	0	14	10.5263	simple	0.0039458	-10.4381
590485	N6_00565	aspS	aspS CDS	aspartyl-tRNA synthetase	0	0	7.27273	4.44444	simple	0.00310521	-6
590512	N6_00565	aspS	aspS CDS	aspartyl-tRNA synthetase	0	0	11.5385	13.6364	simple	9.8731e-06	-12.5
590690	N6_00565	aspS	aspS CDS	aspartyl-tRNA synthetase	0	0	15.9091	3.125	simple	0.00661019	-10.5263
591110	N6_00565	aspS	aspS CDS	aspartyl-tRNA synthetase	1.23457	0	12.5	15.1515	simple	0.000859228	-12.7592
591111	N6_00565	aspS	aspS CDS	aspartyl-tRNA synthetase	5.26316	0	19.1489	11.7647	simple	0.00834029	-10.4281
591337	N6_00565	aspS	aspS CDS	aspartyl-tRNA synthetase	0	0	12.1212	12.5	simple	0.000361852	-12.3077
591344	N6_00565	aspS	aspS CDS	aspartyl-tRNA synthetase	1.03093	0	4.44444	11.1111	simple	0.00989549	-6.87688
591672	N6_00565	aspS	aspS CDS	aspartyl-tRNA synthetase	0	0	7.14286	5.88235	simple	0.00313634	-6.66667
595007	N6_00569	ppa	ppa CDS	inorganic pyrophosphatase	12.069	14.2857	25	33.9623	gcGCgc	0.00108315	-17.0084
595224	N6_00569	ppa	ppa CDS	inorganic pyrophosphatase	3.07692	16.6667	25	25	simple	0.0013547	-20.7746
595225	N6_00569	ppa	ppa CDS	inorganic pyrophosphatase	0.877193	9.09091	13.3333	13.4615	simple	0.0144287	-11.8021
595576	N6_00570		recombination and DNA strand exchange inhibitor protein CDS	recombination and DNA strand exchange inhibitor protein	3.37079	0	19.6078	21.0526	simple	0.000122122	-17.1319
595577	N6_00570		recombination and DNA strand exchange inhibitor protein CDS	recombination and DNA strand exchange inhibitor protein	0	0	13.6364	6.81818	simple	0.000128508	-10.2273
595739	N6_00570		recombination and DNA strand exchange inhibitor protein CDS	recombination and DNA strand exchange inhibitor protein	0	0	19.5122	5.40541	simple	0.00697927	-12.8205
596659	N6_00570		recombination and DNA strand exchange inhibitor protein CDS	recombination and DNA strand exchange inhibitor protein	7.14286	18.1818	28.5714	19.3548	simple	0.00444459	-16.7431
596998	N6_00570		recombination and DNA strand exchange inhibitor protein CDS	recombination and DNA strand exchange inhibitor protein	7.31707	7.69231	25	25	simple	0.000894656	-17.6316
598044	N6_00571		hypothetical protein CDS	hypothetical protein	0	0	3.22581	4	simple	0.0111631	-3.57143
598401	N6_00572	murC	murC CDS	UDP-N-acetylmuramate--L-alanine ligase	8.08081	16.6667	26.087	20	simple	0.00565464	-14.0679
598929	N6_00572	murC	murC CDS	UDP-N-acetylmuramate--L-alanine ligase	3.8961	12.5	17.5	20.9302	simple	0.00268171	-14.5712
599635	N6_00573	aspB1	aspB1 CDS	N-succinyldiaminopimelate aminotransferase AspB	4.12371	0	22.2222	11.5385	simple	0.00398237	-13.3775
599820	N6_00573	aspB1	aspB1 CDS	N-succinyldiaminopimelate aminotransferase AspB	3.22581	0	24.4898	12.963	simple	0.000871208	-15.4466
601133	N6_00574	ispG	ispG CDS	4-hydroxy-3-methylbut-2-en-1-yl diphosphate synthase	1.42857	0	12.7273	15.7895	simple	0.0012897	-12.6271
601362	N6_00574	ispG	ispG CDS	4-hydroxy-3-methylbut-2-en-1-yl diphosphate synthase	0	0	13.1579	15.9091	simple	8.15448e-05	-14.6341
601476	N6_00574	ispG	ispG CDS	4-hydroxy-3-methylbut-2-en-1-yl diphosphate synthase	4	11.1111	23.8095	12.1212	simple	0.0127209	-13.9048
602200	N6_00575	dapD	tetrahydrodipicolinate N-succinyltransferase (dapD) CDS	tetrahydrodipicolinate N-succinyltransferase (dapD)	9.41176	11.7647	33.3333	29.5455	simple	0.000180976	-21.5914
602221	N6_00575	dapD	tetrahydrodipicolinate N-succinyltransferase (dapD) CDS	tetrahydrodipicolinate N-succinyltransferase (dapD)	0.952381	0	8.51064	8.16327	simple	0.00455484	-7.48588
603717	N6_00576		cysteine-rich protein F CDS	cysteine-rich protein F	2.77778	0	20.5882	10	simple	0.00547055	-12.2333
603970	N6_00576		cysteine-rich protein F CDS	cysteine-rich protein F	0	0	7.5	10.6383	simple	0.000577164	-9.1954
603971	N6_00576		cysteine-rich protein F CDS	cysteine-rich protein F	1.63934	0	14	7.89474	simple	0.00177148	-9.80114
604757	N6_00577	rloF	RloF CDS	RloF	0	0	19.4444	6.89655	simple	0.000244659	-13.8462
604758	N6_00577	rloF	RloF CDS	RloF	7.21649	0	28	19.5122	simple	0.000475676	-17.5092
605051	N6_00577	rloF	RloF CDS	RloF	0	0	21.1538	12.5	simple	1.92177e-07	-16.6667
605343	N6_00577	rloF	RloF CDS	RloF	6.45161	10	27.5	16.6667	simple	0.00683282	-15.424
605922	N6_00577	rloF	RloF CDS	RloF	2.9703	0	25	11.9048	simple	0.000924626	-16.1862
606130	N6_00577	rloF	RloF CDS	RloF	4.05405	0	25	20.4545	simple	0.000133514	-19.0761
606131	N6_00577	rloF	RloF CDS	RloF	4.80769	0	12.7273	13.7255	simple	0.0119872	-9.10919
607206	N6_00579	hyaA	hyaA CDS	hydrogenase small chain	1.53846	0	23.2558	9.09091	simple	0.00260311	-15.6968
607681	N6_00579	hyaA	hyaA CDS	hydrogenase small chain	1.31579	0	10.4167	12	simple	0.00306627	-10.034
608609	N6_00580	hyaB	hyaB CDS	hydrogenase large chain	2.22222	0	25	15.2174	simple	2.41482e-05	-18.1075
609672	N6_00580	hyaB	hyaB CDS	hydrogenase large chain	7.69231	25	35	25.8065	simple	0.000993909	-22.2903
610045	N6_00581	hydC	quinone-reactive Ni/Fe hydrogenase, cytochrome bsubunit (hydC) CDS	quinone-reactive Ni/Fe hydrogenase, cytochrome bsubunit (hydC)	3.0303	12.5	35	39.4737	simple	1.88755e-06	-32.8317
610174	N6_00581	hydC	quinone-reactive Ni/Fe hydrogenase, cytochrome bsubunit (hydC) CDS	quinone-reactive Ni/Fe hydrogenase, cytochrome bsubunit (hydC)	5.12821	10	38.7755	27.027	simple	1.20278e-06	-28.0391
612089	N6_00583	hydE	protein hydE CDS	protein hydE	2.15054	7.69231	10.6383	14.5161	simple	0.00466616	-10.0138
612129	N6_00583	hydE	protein hydE CDS	protein hydE	1.02041	0	8	7.8125	simple	0.00665196	-6.98565
612506	N6_00583	hydE	protein hydE CDS	protein hydE	0	0	5.88235	10.3448	simple	0.00316693	-7.93651
613307	N6_00585		hypothetical protein CDS	hypothetical protein	1.28205	0	15	6.66667	simple	0.00500248	-10.2238
615090	N6_00587	exsB	exsB CDS	trans-regulatory protein ExsB	0	0	8.16327	8.51064	simple	0.000687336	-8.33333
615255	N6_00587	exsB	exsB CDS	trans-regulatory protein ExsB	8.10811	0	26.4706	20.9302	simple	0.00489729	-15.8766
615331	N6_00587	exsB	exsB CDS	trans-regulatory protein ExsB	0	0	7.69231	2.22222	simple	0.00517305	-5.15464
615453	N6_00587	exsB	exsB CDS	trans-regulatory protein ExsB	4.44444	0	18.9189	10.8696	simple	0.0104101	-10.5363
615744	N6_00588		poly(A) polymerase CDS	poly(A) polymerase	0	0	10.8108	6.25	simple	0.00480464	-8.69565
615745	N6_00588		poly(A) polymerase CDS	poly(A) polymerase	0.917431	0	7.54717	10.1695	simple	0.001726	-8.11556
616109	N6_00588		poly(A) polymerase CDS	poly(A) polymerase	1.16279	0	10.4167	12.2449	simple	0.00149375	-10.2876
616375	N6_00588		poly(A) polymerase CDS	poly(A) polymerase	6.38298	7.69231	23.6364	15.6863	simple	0.00347744	-13.2693
617377	N6_00589		3-hydroxyacid dehydrogenase CDS	3-hydroxyacid dehydrogenase	4.87805	0	14.2857	17.6471	simple	0.0141596	-11.244
619366	N6_00591	gltX_1	gltX 1 CDS	glutamylglutaminyl-tRNA synthetase	0.980392	0	11.6279	20.7547	simple	1.10461e-05	-15.7492
620805	N6_00593	slt	soluble lytic murein transglycosylase (slt) CDS	soluble lytic murein transglycosylase (slt)	0	0	2.32558	6	simple	0.0126332	-4.30108
621034	N6_00593	slt	soluble lytic murein transglycosylase (slt) CDS	soluble lytic murein transglycosylase (slt)	0.952381	0	10.2041	13.5135	simple	0.000688815	-10.7188
621432	N6_00593	slt	soluble lytic murein transglycosylase (slt) CDS	soluble lytic murein transglycosylase (slt)	14.9425	25	34.6154	28	simple	0.00959306	-15.5831
621595	N6_00593	slt	soluble lytic murein transglycosylase (slt) CDS	soluble lytic murein transglycosylase (slt)	3.44828	0	13.7255	16.6667	simple	0.00142412	-12.2669
622185	N6_00594	galU	galU CDS	UTP-glucose-1-phosphate uridylyltransferase	1.8018	0	12	6.25	simple	0.00454416	-7.71317
623474	N6_00596	mur	mur CDS	UDP-N-acetylglucosamine 1-carboxyvinyltransferase	0	0	2.85714	7.31707	simple	0.0141591	-5.26316
623841	N6_00596	mur	mur CDS	UDP-N-acetylglucosamine 1-carboxyvinyltransferase	7.33945	7.14286	22.7273	14.8936	simple	0.0122458	-11.3642
624181	N6_00596	mur	mur CDS	UDP-N-acetylglucosamine 1-carboxyvinyltransferase	0	0	8.33333	14.2857	simple	7.97925e-05	-11.1111
624194	N6_00596	mur	mur CDS	UDP-N-acetylglucosamine 1-carboxyvinyltransferase	0	0	8.82353	4.08163	simple	0.00558218	-6.0241
625802	N6_00597	aspA	aspA CDS	aspartate ammonia-lyase	3.22581	11.1111	18.9189	12.5	simple	0.00708755	-11.1322
626486	N6_00598		transferase CDS	transferase	2.04082	16.6667	19.5652	18.1818	simple	0.010219	-16.0043
629281	N6_00601	modD	molybdenum ABC transporter ATP-binding protein (modD) CDS	molybdenum ABC transporter ATP-binding protein (modD)	12	20	33.8983	26.4706	simple	0.00276942	-18.6828
629396	N6_00602	modB	molybdenum ABC transporter permease (modB) CDS	molybdenum ABC transporter permease (modB)	1.9802	0	20	19.5652	simple	8.89738e-06	-17.962
630673	N6_00603	modA	molybdenum ABC transporter periplasmic molybdate-binding protein (modA) CDS	molybdenum ABC transporter periplasmic molybdate-binding protein (modA)	0	0	16.129	12.5	simple	0.000100171	-14.2857
630984	N6_00604	horE	horE CDS	outer membrane protein HorE	0	0	7.27273	1.75439	simple	0.00926505	-4.46429
631386	N6_00604	horE	horE CDS	outer membrane protein HorE	6.66667	0	15.1515	30.4348	simple	0.0120158	-15.0183
632113	N6_00605		sodium/hydrogen exchanger CDS	sodium/hydrogen exchanger	1.17647	0	5.08475	10.9091	simple	0.010515	-6.88464
632267	N6_00605		sodium/hydrogen exchanger CDS	sodium/hydrogen exchanger	0	0	3.84615	12.1951	simple	0.00399866	-7.52688
632462	N6_00605		sodium/hydrogen exchanger CDS	sodium/hydrogen exchanger	0	0	2.85714	8.57143	simple	0.00913565	-5.71429
632509	N6_00605		sodium/hydrogen exchanger CDS	sodium/hydrogen exchanger	2.77778	0	14.2857	24.3243	simple	0.000153528	-17.2222
632619	N6_00605		sodium/hydrogen exchanger CDS	sodium/hydrogen exchanger	1.53846	0	15.9091	12	simple	0.00137998	-12.4784
633203	N6_00606	pepF	oligoendopeptidase F (pepF) CDS	oligoendopeptidase F (pepF)	0	0	7.69231	4	simple	0.0103472	-6.25
633228	N6_00606	pepF	oligoendopeptidase F (pepF) CDS	oligoendopeptidase F (pepF)	1.69492	0	11.3636	10.4167	simple	0.00211867	-9.3311
633278	N6_00606	pepF	oligoendopeptidase F (pepF) CDS	oligoendopeptidase F (pepF)	4.93827	7.69231	22	12	simple	0.00598196	-13.3475
634218	N6_00606	pepF	oligoendopeptidase F (pepF) CDS	oligoendopeptidase F (pepF)	0	0	12.1212	2.94118	simple	0.00322276	-7.46269
635555	N6_00608		hypothetical protein CDS	hypothetical protein	0	0	3.125	13.0435	simple	0.00210077	-8.97436
635870	N6_00608		hypothetical protein CDS	hypothetical protein	0	0	13.7931	7.54717	simple	0.00136453	-9.7561
636138	N6_00608		hypothetical protein CDS	hypothetical protein	4.54545	0	23.5294	11.1111	simple	0.0133676	-13.1955
636157	N6_00608		hypothetical protein CDS	hypothetical protein	0	0	5.26316	6.66667	simple	0.00977855	-5.88235
636654	N6_00608		hypothetical protein CDS	hypothetical protein	6.06061	0	25	17.6471	simple	0.00533384	-15.6566
636702	N6_00608		hypothetical protein CDS	hypothetical protein	4.6875	0	20.5882	18.1818	simple	0.00588004	-14.9254
636810	N6_00608		hypothetical protein CDS	hypothetical protein	1.66667	0	17.9487	16.2162	simple	0.00075365	-15.5668
637393	N6_00610		DnaJ domain-containing protein CDS	DnaJ domain-containing protein	15.1163	14.2857	38.4615	28.8889	simple	0.00170594	-19.0206
637607	N6_00610		DnaJ domain-containing protein CDS	DnaJ domain-containing protein	1.19048	0	13.6364	5.71429	simple	0.0061341	-9.01547
639137	N6_00611		hypothetical protein CDS	hypothetical protein	0	0	6.66667	6.06061	simple	0.0138717	-6.34921
641211	N6_00613		type I restriction enzyme R protein CDS	type I restriction enzyme R protein	2.22222	0	14.2857	7.14286	simple	0.00987568	-8.7535
641408	N6_00613		type I restriction enzyme R protein CDS	type I restriction enzyme R protein	2.06186	0	14.5833	15.1515	simple	0.000708604	-12.8917
642316	N6_00613		type I restriction enzyme R protein CDS	type I restriction enzyme R protein	4.16667	7.14286	18.75	17.0732	simple	0.00100594	-13.4999
642899	N6_00613		type I restriction enzyme R protein CDS	type I restriction enzyme R protein	5.43478	11.1111	16.3265	23.6842	simple	0.00409457	-13.5996
643792	N6_00614	hsdM1	hsdM1 CDS	type I restriction enzyme M protein	0	0	5.35714	4.87805	simple	0.00545943	-5.15464
644216	N6_00614	hsdM1	hsdM1 CDS	type I restriction enzyme M protein	1.03093	0	8.69565	6.52174	simple	0.0129168	-6.6653
644429	N6_00614	hsdM1	hsdM1 CDS	type I restriction enzyme M protein	2.27273	0	18.1818	6.97674	simple	0.0121441	-10.5818
646334	N6_00617	ppk	polyphosphate kinase CDS	polyphosphate kinase	1.1236	0	23.3333	14.8936	simple	1.28375e-06	-18.6458
646702	N6_00617	ppk	polyphosphate kinase CDS	polyphosphate kinase	9.83607	0	30	20	simple	0.0138578	-16.4993
646834	N6_00617	ppk	polyphosphate kinase CDS	polyphosphate kinase	6.94444	0	19.2308	25	simple	0.00395552	-15.2456
647494	N6_00617	ppk	polyphosphate kinase CDS	polyphosphate kinase	13.2075	0	33.3333	30.2326	simple	0.00249378	-20.5962
647620	N6_00617	ppk	polyphosphate kinase CDS	polyphosphate kinase	1.06383	0	14.8936	10.4167	simple	0.000209922	-11.7466
647713	N6_00617	ppk	polyphosphate kinase CDS	polyphosphate kinase	0.840336	0	17.0732	5.26316	simple	0.0102518	-9.47944
648074	N6_00617	ppk	polyphosphate kinase CDS	polyphosphate kinase	6.84932	0	28.5714	22.5	simple	0.000331481	-19.6574
648592	N6_00618	pyrD	pyrD CDS	dihydroorotate dehydrogenase 2	2.12766	0	10	15.5556	simple	0.00254664	-10.961
649244	N6_00618	pyrD	pyrD CDS	dihydroorotate dehydrogenase 2	3.6036	6.25	16.9231	11.3636	simple	0.00334539	-10.7419
649840	N6_00619	pqqE	pqqE CDS	zinc protease	0	0	6.66667	4.34783	simple	0.00278484	-5.66038
650244	N6_00619	pqqE	pqqE CDS	zinc protease	1.02041	0	14.2857	10	simple	0.000399689	-11.1866
651653	N6_00621	hdhA	hdhA CDS	7-alpha-hydroxysteroid dehydrogenase	1.20482	0	20.3704	10.2041	simple	0.000120234	-14.5031
653166	N6_00623	pgsA	phosphatidylglycerophosphate synthase (pgsA) CDS	phosphatidylglycerophosphate synthase (pgsA)	13.9241	20	42.8571	43.75	simple	4.07967e-05	-28.6365
653219	N6_00623	pgsA	phosphatidylglycerophosphate synthase (pgsA) CDS	phosphatidylglycerophosphate synthase (pgsA)	3.94737	0	17.3077	17.5	simple	0.00182629	-13.8619
653833	N6_00624		amino acid permease CDS	amino acid permease	11.3636	18.1818	31.25	25	simple	0.00537421	-16.8262
654393	N6_00624		amino acid permease CDS	amino acid permease	14.1026	28.5714	44.7368	38.2353	simple	0.000201313	-26.3725
657118	N6_00626	ispDF	ispDF CDS	bifunctional 2-C-methyl-D-erythritol 4-phosphatecytidylyltransferase/2-C-methyl-D-erythritol2,4-cyclodiphosphate synthase	0	0	8.51064	2.22222	simple	0.00533285	-5.43478
657318	N6_00626	ispDF	ispDF CDS	bifunctional 2-C-methyl-D-erythritol 4-phosphatecytidylyltransferase/2-C-methyl-D-erythritol2,4-cyclodiphosphate synthase	4.05405	0	19.1489	15.1515	simple	0.00437049	-13.6039
658831	N6_00627		two component response regulator CDS	two component response regulator	8.43373	7.69231	21.5686	23.4043	simple	0.00567052	-14.1156
660640	N6_00629		hypothetical protein CDS	hypothetical protein	1.16279	0	7.31707	10.8108	simple	0.0110478	-7.89909
661101	N6_00629		hypothetical protein CDS	hypothetical protein	1.85185	7.69231	15.1515	23.0769	simple	0.00129984	-16.4594
661136	N6_00629		hypothetical protein CDS	hypothetical protein	5.88235	5.88235	24.5283	12.1212	simple	0.00232316	-13.8851
661137	N6_00629		hypothetical protein CDS	hypothetical protein	4.47761	20	33.3333	28.2051	simple	0.00345247	-24.1732
662872	N6_00632		recombination factor protein RarA CDS	recombination factor protein RarA	6.89655	0	24.1379	37.5	simple	0.000155502	-25.0869
666256	N6_00636	fliY	flagellar motor switch protein FliY CDS	flagellar motor switch protein FliY	1.26582	0	17.9487	7.40741	simple	0.00143016	-12.4599
666722	N6_00637	fliM	fliM CDS	flagellar motor switch protein FliM	0	0	13.5135	2.94118	simple	0.0121303	-8.4507
667063	N6_00637	fliM	fliM CDS	flagellar motor switch protein FliM	13.1579	14.2857	40	29.6296	simple	0.00364127	-21.3624
667441	N6_00637	fliM	fliM CDS	flagellar motor switch protein FliM	0.909091	0	11.1111	6.97674	simple	0.00247123	-8.2779
667498	N6_00638	fliA	fliA CDS	flagellar biosynthesis sigma factor	4.30108	6.25	20	11.7647	simple	0.00500383	-12.0795
667911	N6_00638	fliA	fliA CDS	flagellar biosynthesis sigma factor	2.83019	14.2857	18.6441	13.4615	simple	0.00774054	-12.6764
667979	N6_00638	fliA	fliA CDS	flagellar biosynthesis sigma factor	7.04225	0	23.5294	26.3158	simple	0.00100822	-18.75
668061	N6_00638	fliA	fliA CDS	flagellar biosynthesis sigma factor	0	0	5	7.40741	simple	0.00767959	-5.97015
668062	N6_00638	fliA	fliA CDS	flagellar biosynthesis sigma factor	4.5977	12.5	23.6842	21.8182	simple	0.000392028	-17.3175
668691	N6_00640		ATP-binding protein CDS	ATP-binding protein	1.25	0	11.3636	8.33333	simple	0.00771008	-8.42491
668980	N6_00640		ATP-binding protein CDS	ATP-binding protein	8.53659	0	25.641	31.1111	simple	0.000540007	-20.2381
670428	N6_00641	flhF	flhF CDS	flagellar biosynthesis regulator FlhF	15.2778	33.3333	36.3636	32.5581	simple	0.0105078	-17.1988
670489	N6_00641	flhF	flhF CDS	flagellar biosynthesis regulator FlhF	4.10959	0	13.1579	17.5	simple	0.00886703	-11.7261
670520	N6_00641	flhF	flhF CDS	flagellar biosynthesis regulator FlhF	3.65854	0	21.2121	21.6216	simple	0.000217838	-18.1319
670957	N6_00642	folK	7, 8-dihydro-6-hydroxymethylpterin-pyrophosphokinase (folK) CDS	7, 8-dihydro-6-hydroxymethylpterin-pyrophosphokinase (folK)	4.87805	0	18.3673	15.3846	simple	0.00451624	-13.078
670969	N6_00642	folK	7, 8-dihydro-6-hydroxymethylpterin-pyrophosphokinase (folK) CDS	7, 8-dihydro-6-hydroxymethylpterin-pyrophosphokinase (folK)	7.40741	0	36.1702	37.037	simple	7.77657e-07	-30.0349
671014	N6_00642	folK	7, 8-dihydro-6-hydroxymethylpterin-pyrophosphokinase (folK) CDS	7, 8-dihydro-6-hydroxymethylpterin-pyrophosphokinase (folK)	4.6729	0	19.6078	21.4286	simple	0.000223616	-16.1198
671403	N6_00643		proline peptidase CDS	proline peptidase	0	0	7.5	17.2414	simple	0.000429811	-11.5942
673815	N6_00645		putative O-antigen polymerase CDS	putative O-antigen polymerase	8.4507	0	25	27.6596	simple	0.0008161	-18.8736
675337	N6_00647	flhA	flhA CDS	flagellar biosynthesis protein FlhA	0	0	2.94118	13.5135	simple	0.00828172	-8.4507
676374	N6_00647	flhA	flhA CDS	flagellar biosynthesis protein FlhA	1.19048	0	7.5	12.5	simple	0.0108642	-8.32237
676429	N6_00647	flhA	flhA CDS	flagellar biosynthesis protein FlhA	0	0	16.9811	18.1818	simple	1.66186e-06	-17.4419
676681	N6_00647	flhA	flhA CDS	flagellar biosynthesis protein FlhA	0	0	8.57143	8.82353	simple	0.00176918	-8.69565
676682	N6_00647	flhA	flhA CDS	flagellar biosynthesis protein FlhA	3.2967	0	14	10.8696	simple	0.0111696	-9.43878
677305	N6_00648		phosphoesterase RecJ-like protein CDS	phosphoesterase RecJ-like protein	1.19048	8.33333	12.766	11.7647	simple	0.0125154	-10.1616
677667	N6_00648		phosphoesterase RecJ-like protein CDS	phosphoesterase RecJ-like protein	5.88235	16.6667	25	18.3673	simple	0.00294123	-14.912
678843	N6_00649		two-component system regulatory protein CDS	two-component system regulatory protein	1.85185	9.09091	13.1579	20.8333	simple	0.0138393	-13.0521
679198	N6_00649		two-component system regulatory protein CDS	two-component system regulatory protein	16	10	43.75	29.1667	simple	0.00348433	-19.7059
682446	N6_00651	acoE	acoE CDS	acetyl-CoA synthetase	1.31579	0	15.3846	9.30233	simple	0.00228598	-11.0046
685685	N6_00654	infB	infB CDS	translation initiation factor IF-2	0	0	11.3636	6.25	simple	0.000810424	-9.21053
685700	N6_00654	infB	infB CDS	translation initiation factor IF-2	1.17647	0	17.6471	16.6667	simple	2.30841e-05	-16.0676
686107	N6_00654	infB	infB CDS	translation initiation factor IF-2	6.89655	14.2857	33.3333	41.6667	simple	7.50517e-06	-28.7459
687414	N6_00656	thrB	thrB CDS	homoserine kinase	2.66667	0	15.2542	8.51064	simple	0.00798635	-9.85451
689491	N6_00659	minC	minC CDS	septum formation inhibitor	1.0101	0	14.0625	9.09091	simple	0.000251484	-10.8718
689662	N6_00659	minC	minC CDS	septum formation inhibitor	8.06452	0	25	26.1905	simple	0.0027179	-18.0056
689764	N6_00659	minC	minC CDS	septum formation inhibitor	2.04082	12.5	23.5294	23.913	simple	0.000118054	-20.8812
690744	N6_00660		metalloendopeptidase related membrane protein CDS	metalloendopeptidase related membrane protein	2.5	6.25	14.8148	14.2857	simple	0.0061107	-11.3487
691393	N6_00661		3'-to-5' oligoribonuclease A CDS	3'-to-5' oligoribonuclease A	4.62963	0	17.7778	10.6383	simple	0.0113119	-9.85693
692200	N6_00661		3'-to-5' oligoribonuclease A CDS	3'-to-5' oligoribonuclease A	10.6383	20	30.7692	30.4348	simple	0.00128859	-18.6616
692201	N6_00661		3'-to-5' oligoribonuclease A CDS	3'-to-5' oligoribonuclease A	1.02041	0	8.92857	6.06061	simple	0.0117434	-6.91279
694906	N6_00665	ruvB	ruvB CDS	Holliday junction DNA helicase RuvB	7.35294	14.2857	24.4898	30.303	simple	0.00172803	-18.2927
695703	N6_00665	ruvB	ruvB CDS	Holliday junction DNA helicase RuvB	3.40909	0	8.10811	14.8936	simple	0.0140868	-9.02015
695743	N6_00665	ruvB	ruvB CDS	Holliday junction DNA helicase RuvB	3.65854	0	12.5	17.8571	simple	0.00696214	-11.9072
702591	N6_00676	ftsH_1	ftsH 1 CDS	membrane bound zinc metallopeptidase	10	20	32.3529	29.7872	simple	0.00124315	-19.7531
704090	N6_00677	pssA	phosphatidylserine synthase (pssA) CDS	phosphatidylserine synthase (pssA)	2.43902	0	16	12.1212	simple	0.00731413	-11.4943
704415	N6_00677	pssA	phosphatidylserine synthase (pssA) CDS	phosphatidylserine synthase (pssA)	8.91089	0	31.4815	15.625	simple	0.0118185	-17.3245
704519	N6_00677	pssA	phosphatidylserine synthase (pssA) CDS	phosphatidylserine synthase (pssA)	0	0	7.5	2.27273	simple	0.0121385	-4.7619
704913	N6_00678	copA	copper-transporting ATPase, P-type (copA) CDS	copper-transporting ATPase, P-type (copA)	36.6667	37.5	67.8571	50	gcGCgc	0.0130702	-22.4946
705016	N6_00678	copA	copper-transporting ATPase, P-type (copA) CDS	copper-transporting ATPase, P-type (copA)	0	0	9.09091	2.7027	simple	0.0134138	-5.71429
705621	N6_00678	copA	copper-transporting ATPase, P-type (copA) CDS	copper-transporting ATPase, P-type (copA)	4.87805	0	18.9189	13.5135	simple	0.00932319	-11.8684
705700	N6_00678	copA	copper-transporting ATPase, P-type (copA) CDS	copper-transporting ATPase, P-type (copA)	2.7027	0	25	12.5	simple	0.000837693	-16.1222
705909	N6_00678	copA	copper-transporting ATPase, P-type (copA) CDS	copper-transporting ATPase, P-type (copA)	0	0	8.33333	2.38095	simple	0.00930106	-5.12821
706054	N6_00678	copA	copper-transporting ATPase, P-type (copA) CDS	copper-transporting ATPase, P-type (copA)	1.65289	0	13.7931	10.9091	simple	0.000254725	-10.9295
707760	N6_00680		secreted protein CDS	secreted protein	0	0	6.52174	8.69565	simple	0.00306869	-7.6087
708142	N6_00680		secreted protein CDS	secreted protein	1.40845	0	19.2308	7.69231	simple	0.00444135	-11.0882
708143	N6_00680		secreted protein CDS	secreted protein	3.22581	6.66667	24.5902	13.6364	simple	0.000388325	-16.2963
713018	N6_00686		Holliday junction resolvase CDS	Holliday junction resolvase	4.7619	5.26316	15.2542	16.2791	simple	0.00892515	-10.8319
713546	N6_00687		hypothetical protein CDS	hypothetical protein	1.26582	5.26316	9.80392	16.6667	simple	0.0040034	-10.8624
714664	N6_00688	msbA	msbA CDS	multidrug resistance protein	0	0	4.65116	5.88235	simple	0.0110792	-5.19481
715573	N6_00689	hofB	hofB CDS	outer membrane protein HofB	0	0	10.8108	2.77778	simple	0.00260566	-6.84932
715702	N6_00689	hofB	hofB CDS	outer membrane protein HofB	9.61538	0	41.6667	30	simple	0.00040313	-26.9297
716232	N6_00689	hofB	hofB CDS	outer membrane protein HofB	13.2075	11.1111	35.7143	30.303	simple	0.00439848	-20.4301
716898	N6_00689	hofB	hofB CDS	outer membrane protein HofB	0	0	8.33333	4.25532	simple	0.00488508	-6.31579
716899	N6_00689	hofB	hofB CDS	outer membrane protein HofB	1.72414	0	10.2564	10.8696	simple	0.00383898	-8.98824
717352	N6_00690	pyrB	pyrB CDS	aspartate carbamoyltransferase catalytic subunit	7.79221	25	41.8605	26.1905	simple	0.0101423	-24.7059
717603	N6_00690	pyrB	pyrB CDS	aspartate carbamoyltransferase catalytic subunit	7.89474	0	26.8293	25	simple	0.000608168	-19.0294
717775	N6_00690	pyrB	pyrB CDS	aspartate carbamoyltransferase catalytic subunit	0	0	10.2041	2.22222	simple	0.00537706	-6.38298
720904	N6_00694		transketolase CDS	transketolase	2.53165	0	15.7895	11.4286	simple	0.00471121	-11.4259
721426	N6_00694		transketolase CDS	transketolase	7.77778	9.09091	26.4151	20	simple	0.00218256	-15.9428
721730	N6_00694		transketolase CDS	transketolase	3.48837	8.33333	10.8108	21.9512	simple	0.00910471	-12.585
724076	N6_00695		hypothetical protein CDS	hypothetical protein	0	0	6.89655	3.125	simple	0.00457479	-5.55556
725604	N6_00696		cell division protein CDS	cell division protein	2.10526	0	8.16327	12.766	simple	0.00878841	-8.49359
726550	N6_00696		cell division protein CDS	cell division protein	0	0	6.81818	7.89474	gcGCgc	0.00186008	-7.31707
726760	N6_00696		cell division protein CDS	cell division protein	2.22222	0	11.3208	11.7647	simple	0.00425609	-9.6424
727444	N6_00697	kgtP	kgtP CDS	alpha-ketoglutarate permease	0	0	35.4839	22.8571	simple	4.91527e-09	-28.7879
728348	N6_00697	kgtP	kgtP CDS	alpha-ketoglutarate permease	0	0	5.76923	6.45161	simple	0.00477012	-6.0241
728399	N6_00697	kgtP	kgtP CDS	alpha-ketoglutarate permease	3.57143	0	16.2162	15	simple	0.0107689	-12.3586
732881	N6_00701	lepA	lepA CDS	GTP-binding protein LepA	4.34783	12.5	23.2143	20	simple	0.000307627	-16.7822
733177	N6_00702		1-deoxy-D-xylulose-5-phosphate synthase CDS	1-deoxy-D-xylulose-5-phosphate synthase	0	0	2.17391	7.31707	gcGCgc	0.0123122	-4.5977
733997	N6_00702		1-deoxy-D-xylulose-5-phosphate synthase CDS	1-deoxy-D-xylulose-5-phosphate synthase	0	0	7.31707	16	simple	8.45897e-05	-12.0879
735822	N6_00704	fliG	fliG CDS	flagellar motor switch protein G	1.21951	0	26.9231	9.67742	simple	0.0020675	-16.4327
735872	N6_00704	fliG	fliG CDS	flagellar motor switch protein G	3.50877	0	22.7273	9.7561	simple	0.0058109	-13.2706
737125	N6_00705	fliF	fliF CDS	flagellar MS-ring protein	0	0	7.14286	4.16667	simple	0.0102045	-6.06061
738864	N6_00706		integral membrane protein CDS	integral membrane protein	2	0	20.9302	8.33333	simple	0.00200399	-13.355
739607	N6_00707	pyrG	pyrG CDS	CTP synthetase	1.85185	0	36.6667	25.9259	simple	2.43682e-06	-29.884
739850	N6_00707	pyrG	pyrG CDS	CTP synthetase	0	0	11.6279	4.65116	simple	0.004819	-8.13953
740499	N6_00707	pyrG	pyrG CDS	CTP synthetase	1.33333	0	8.33333	12.2807	simple	0.00354516	-9.61632
740500	N6_00707	pyrG	pyrG CDS	CTP synthetase	6.18557	7.69231	16.6667	22.5	simple	0.00556427	-13.1486
741904	N6_00708		single-stranded-DNA-specific exonuclease (recJ) CDS	single-stranded-DNA-specific exonuclease (recJ)	2.7027	0	11.7647	17.8571	simple	0.00434813	-11.5711
742811	N6_00709	rluD	rluD CDS	Pseudouridine synthase (RNA-uridine isomerase) (RNA pseudouridylate synthase)	4.65116	0	31.25	23.5294	simple	4.03524e-05	-22.8283
742930	N6_00709	rluD	rluD CDS	Pseudouridine synthase (RNA-uridine isomerase) (RNA pseudouridylate synthase)	0.840336	0	16.9811	6.52174	simple	0.000709031	-11.3579
743044	N6_00709	rluD	rluD CDS	Pseudouridine synthase (RNA-uridine isomerase) (RNA pseudouridylate synthase)	8.24742	0	37.2093	29.2683	simple	6.66392e-06	-25.641
745303	N6_00713		Holliday junction resolvase-like protein CDS	Holliday junction resolvase-like protein	2.89855	0	14.7059	25.9259	simple	0.000877505	-16.9694
745322	N6_00713		Holliday junction resolvase-like protein CDS	Holliday junction resolvase-like protein	2.8169	0	11.4286	15.1515	simple	0.0137588	-10.6037
746266	N6_00714		DNA processing chain A (dprA) CDS	DNA processing chain A (dprA)	1.49254	0	14.6341	13.9535	simple	0.00152025	-12.8968
746630	N6_00715	minE	minE CDS	cell division topological specificity factor MinE	1.07527	0	10	13.3333	simple	0.000930581	-10.5888
746631	N6_00715	minE	minE CDS	cell division topological specificity factor MinE	12.2222	20	31.5789	25	simple	0.0102554	-15.5735
746820	N6_00716	minD	minD CDS	cell division inhibitor	3.8961	12.5	22.2222	17.1429	simple	0.00199303	-15.2941
747562	N6_00717		ketol-acid reductoisomerase CDS	ketol-acid reductoisomerase	12.3711	21.4286	35.5556	37.7778	simple	0.000121354	-23.1532
748142	N6_00717		ketol-acid reductoisomerase CDS	ketol-acid reductoisomerase	6.54206	0	20	18.5185	simple	0.00268648	-13.209
749632	N6_00720	lpxK	lpxK CDS	tetraacyldisaccharide 4'-kinase	5.68182	18.1818	24.5283	22.2222	simple	0.00223702	-16.2052
751215	N6_00722		CMP-N-acetylneuraminic acid synthetase CDS	CMP-N-acetylneuraminic acid synthetase	1.26582	0	12.069	9.09091	simple	0.00282644	-9.66072
752120	N6_00723		CMP-N-acetylneuraminic acid synthetase CDS	CMP-N-acetylneuraminic acid synthetase	0	0	3.84615	4.08163	simple	0.0144843	-3.9604
752974	N6_00724	flgH	flgH CDS	flagellar basal body L-ring protein	0	0	5.26316	14.2857	simple	0.00188524	-9.58904
753006	N6_00724	flgH	flgH CDS	flagellar basal body L-ring protein	1.28205	0	17.0213	7.14286	simple	0.00238201	-11.125
753007	N6_00724	flgH	flgH CDS	flagellar basal body L-ring protein	6.06061	0	17.1429	20	simple	0.0124988	-13.166
753242	N6_00724	flgH	flgH CDS	flagellar basal body L-ring protein	10.6667	0	22.8571	28.9474	simple	0.0064974	-16.3888
753456	N6_00725	horC	outer membrane protein HorC CDS	outer membrane protein HorC	0	0	8	6.38298	simple	0.00141593	-7.21649
753461	N6_00725	horC	outer membrane protein HorC CDS	outer membrane protein HorC	0	0	8.69565	6.25	simple	0.0012446	-7.44681
756135	N6_00727		polyE-rich protein CDS	polyE-rich protein	0	0	10.8108	4.7619	simple	0.00247546	-7.59494
757530	N6_00730	argS	argS CDS	arginyl-tRNA synthetase	2.32558	0	8.57143	17.6471	simple	0.00564832	-10.8929
758251	N6_00730	argS	argS CDS	arginyl-tRNA synthetase	0	0	10	11.9048	simple	0.000442866	-11.1111
758252	N6_00730	argS	argS CDS	arginyl-tRNA synthetase	2.12766	0	25	10	simple	0.00555485	-14.8318
759214	N6_00731		putative heme iron utilization protein CDS	putative heme iron utilization protein	2.53165	10	12.1951	21.6216	simple	0.0109683	-13.2959
760168	N6_00732	hopU	hopU CDS	outer membrane protein	0	0	9.67742	11.7647	simple	0.000570961	-10.7692
761042	N6_00732	hopU	hopU CDS	outer membrane protein	8.21918	0	24.3902	18.75	simple	0.0101491	-14.4178
761170	N6_00732	hopU	hopU CDS	outer membrane protein	3.2967	0	12.5	13.5593	simple	0.00795435	-9.85199
761409	N6_00732	hopU	hopU CDS	outer membrane protein	13.3333	18.1818	45.098	26.087	simple	0.0134417	-22.129
761429	N6_00732	hopU	hopU CDS	outer membrane protein	0	0	9.09091	13.0435	simple	0.00288974	-10.7143
761430	N6_00732	hopU	hopU CDS	outer membrane protein	5.33333	0	17.3077	13.4615	simple	0.0136216	-10.6787
761605	N6_00732	hopU	hopU CDS	outer membrane protein	1.08696	0	6.25	8.47458	simple	0.01161	-6.53324
763376	N6_00733		phosphoenolpyruvate synthase CDS	phosphoenolpyruvate synthase	38.843	57.1429	69.6429	56.6667	gcGCgc	0.0109386	-22.1903
766735	N6_00735	infC	infC CDS	translation initiation factor IF-3	2.63158	0	10.4167	14	simple	0.00251699	-9.91932
766866	N6_00735	infC	infC CDS	translation initiation factor IF-3	6.38298	5	29.6296	22.0339	simple	3.34477e-05	-19.5234
767246	N6_00736	rpmI	rpmI CDS	50S ribosomal protein L35	2.1978	0	21.5686	8.69565	simple	0.00563572	-13.4231
769736	N6_00739		periplasmic protein CDS	periplasmic protein	4.42478	9.09091	12.766	21.0526	simple	0.00527593	-11.6319
772152	N6_00742	sdaA	L-serine deaminase (sdaA) CDS	L-serine deaminase (sdaA)	0	0	11.1111	2.77778	simple	0.00266323	-7.40741
772562	N6_00742	sdaA	L-serine deaminase (sdaA) CDS	L-serine deaminase (sdaA)	0	0	12.2449	9.67742	simple	0.000228217	-11.25
772633	N6_00742	sdaA	L-serine deaminase (sdaA) CDS	L-serine deaminase (sdaA)	2.5974	9.09091	14.8148	11.1111	simple	0.0138233	-9.92424
772847	N6_00742	sdaA	L-serine deaminase (sdaA) CDS	L-serine deaminase (sdaA)	0	0	5.55556	4.91803	simple	0.003491	-5.21739
773242	N6_00742	sdaA	L-serine deaminase (sdaA) CDS	L-serine deaminase (sdaA)	1.16279	0	10.9375	4.7619	simple	0.00583562	-7.53819
773243	N6_00742	sdaA	L-serine deaminase (sdaA) CDS	L-serine deaminase (sdaA)	2.66667	0	15.7895	13.3333	simple	0.00489428	-12.2367
773930	N6_00743	sdaC	sdaC CDS	serine transporter	0	0	8.16327	6.06061	simple	0.00346345	-7.31707
774349	N6_00743	sdaC	sdaC CDS	serine transporter	3.33333	0	14.5833	20.5882	simple	0.00118185	-13.9482
774952	N6_00744	aroAII	aroAII CDS	phospho-2-dehydro-3-deoxyheptonate aldolase	0	0	7.40741	8	simple	0.000761908	-7.69231
775120	N6_00744	aroAII	aroAII CDS	phospho-2-dehydro-3-deoxyheptonate aldolase	4.34783	0	12.1951	17.6471	simple	0.00359155	-11.2491
777234	N6_00747		putative L-lactate dehydrogenase subunit YkgG CDS	putative L-lactate dehydrogenase subunit YkgG	1.28205	0	12.5	7.14286	simple	0.0115623	-8.31003
777542	N6_00747		putative L-lactate dehydrogenase subunit YkgG CDS	putative L-lactate dehydrogenase subunit YkgG	0	0	5.26316	8.57143	simple	0.00360122	-6.84932
777681	N6_00747		putative L-lactate dehydrogenase subunit YkgG CDS	putative L-lactate dehydrogenase subunit YkgG	0	0	8.88889	11.3208	simple	8.15953e-05	-10.2041
780199	N6_00750	lctP	L-lactate permease (lctP) CDS	L-lactate permease (lctP)	4.47761	16.6667	25.7143	21.6216	simple	0.00137504	-18.1317
780245	N6_00750	lctP	L-lactate permease (lctP) CDS	L-lactate permease (lctP)	0	0	10.2564	2.5	simple	0.00533157	-6.32911
781873	N6_00751	lctP	L-lactate permease (lctP) CDS	L-lactate permease (lctP)	7.44681	0	15.5172	21.2766	simple	0.0113424	-11.3645
781874	N6_00751	lctP	L-lactate permease (lctP) CDS	L-lactate permease (lctP)	7.54717	11.1111	22.4138	15.5556	simple	0.0112606	-11.5914
783433	N6_00751	lctP	L-lactate permease (lctP) CDS	L-lactate permease (lctP)	0	0	10.2564	10.8696	simple	0.000375434	-10.5882
784081	N6_00752	mutY	DNA glycosylase MutY CDS	DNA glycosylase MutY	7.05882	22.2222	30	25	simple	0.00276656	-19.3963
784756	N6_00753		sodium/sulfate symporter CDS	sodium/sulfate symporter	7.47664	16.6667	24.5283	25.4545	simple	0.000618322	-16.5966
785038	N6_00753		sodium/sulfate symporter CDS	sodium/sulfate symporter	7.21649	12.5	22.2222	20.3704	simple	0.00617146	-13.4921
785338	N6_00753		sodium/sulfate symporter CDS	sodium/sulfate symporter	8.95522	0	35.7143	28.125	simple	0.00015412	-24.3243
786742	N6_00754	fixN	fixN CDS	cbb3-type cytochrome c oxidase subunit I	1.1236	0	13.3333	6.52174	simple	0.00316428	-8.90972
787154	N6_00754	fixN	fixN CDS	cbb3-type cytochrome c oxidase subunit I	1.0989	0	13.4615	21.0526	simple	2.44882e-05	-15.6863
787829	N6_00755		cbb3-type cytochrome c oxidase subunit II CDS	cbb3-type cytochrome c oxidase subunit II	0	0	2.5641	11.1111	simple	0.00644128	-7.14286
788622	N6_00757	fixP	fixP CDS	cb-type cytochrome c oxidase subunit III	0.952381	0	7.84314	7.93651	simple	0.00589303	-7.00978
788947	N6_00757	fixP	fixP CDS	cb-type cytochrome c oxidase subunit III	2.40964	0	13.0435	13.9535	simple	0.00269247	-11.3326
790263	N6_00760		putative inner membrane protein CDS	putative inner membrane protein	17.4419	7.69231	32.5	30.1887	simple	0.0136353	-15.0212
791506	N6_00762		hypothetical protein CDS	hypothetical protein	6.48148	7.14286	21.0526	14	simple	0.00820991	-11.1996
791879	N6_00763		putative succinyl-CoA ligase subunit alpha CDS	putative succinyl-CoA ligase subunit alpha	4.23729	0	16.9811	14.8936	simple	0.00166143	-12.063
794308	N6_00765	eno	eno CDS	phosphopyruvate hydratase	3.44828	0	12.766	16.6667	simple	0.013712	-11.186
795711	N6_00767		periplasmic protein CDS	periplasmic protein	3.75	0	18.6047	18.75	simple	0.000626297	-15.3105
798175	N6_00770		lipopolysaccharide biosynthesis protein CDS	lipopolysaccharide biosynthesis protein	5.88235	12.5	15	17.6471	simple	0.0137703	-9.917
800334	N6_00773		putative transcriptional regulatory protein CDS	putative transcriptional regulatory protein	6.31579	16.6667	23.0769	20.339	simple	0.00374738	-13.9519
801325	N6_00774	hemB	hemB CDS	delta-aminolevulinic acid dehydratase	1.08696	0	17.5	6.25	simple	0.00161337	-11.4583
804546	N6_00777		hypothetical protein CDS	hypothetical protein	8.77193	5	28.8462	16.0714	simple	0.00989122	-14.0133
804570	N6_00777		hypothetical protein CDS	hypothetical protein	0	0	8.69565	13.0435	simple	1.9923e-05	-10.8696
804852	N6_00777		hypothetical protein CDS	hypothetical protein	7.89474	18.1818	29.2683	23.2558	simple	0.00301904	-16.9951
805739	N6_00779		protease CDS	protease	1.28205	0	13.9535	18.6047	simple	0.000150603	-15.1026
805756	N6_00779		protease CDS	protease	3.75	0	19.1489	10.2564	simple	0.0050154	-11.7829
805923	N6_00779		protease CDS	protease	2.75229	0	16	7.84314	simple	0.00434595	-9.51898
805947	N6_00779		protease CDS	protease	16.129	27.2727	38.2353	37.931	simple	0.0078261	-20.287
808236	N6_00781	prfB	prfB CDS	peptide chain release factor 2	4.5977	0	14.2857	19.2308	simple	0.00264301	-12.708
809186	N6_00782	moeA	molybdopterin biosynthesis protein (moeA) CDS	molybdopterin biosynthesis protein (moeA)	10.2041	23.0769	27.5	24.3902	simple	0.0112664	-14.2142
809417	N6_00782	moeA	molybdopterin biosynthesis protein (moeA) CDS	molybdopterin biosynthesis protein (moeA)	2.89855	0	21.9512	19.0476	simple	0.00010272	-18.0723
809443	N6_00782	moeA	molybdopterin biosynthesis protein (moeA) CDS	molybdopterin biosynthesis protein (moeA)	0	0	10.3448	11.9048	simple	0.000277034	-11.2676
810277	N6_00783	fliR	fliR CDS	flagellar biosynthesis protein FliR	0	0	5.66038	9.375	simple	0.00361996	-7.05882
813407	N6_00786	fba	fba CDS	fructose-bisphosphate aldolase	1.40845	0	14.7059	8.33333	simple	0.00608995	-10.8031
813604	N6_00787	efp	efp CDS	elongation factor P	4.71698	0	16	13.3333	simple	0.00599079	-10.6046
814885	N6_00788	neuB	neuB CDS	sialic acid synthase	1.21951	0	8.33333	10	simple	0.0101674	-7.92173
815074	N6_00788	neuB	neuB CDS	sialic acid synthase	3.19149	14.2857	17.1875	12.1951	simple	0.0130796	-11.2777
815955	N6_00789		ABC transporter ATP-binding protein CDS	ABC transporter ATP-binding protein	0	0	10.8696	4	simple	0.000924948	-7.29167
815956	N6_00789		ABC transporter ATP-binding protein CDS	ABC transporter ATP-binding protein	0	0	10.2041	8.88889	simple	0.000340928	-9.57447
816008	N6_00789		ABC transporter ATP-binding protein CDS	ABC transporter ATP-binding protein	3.53982	0	18.1818	11.7647	simple	0.00239161	-11.4035
816975	N6_00790	lnt	lnt CDS	apolipoprotein N-acyltransferase	3.61446	0	15	16.2791	simple	0.00301045	-12.4712
822193	N6_00795		putative inner membrane protein CDS	putative inner membrane protein	0	0	5.88235	5	simple	0.00782658	-5.49451
823834	N6_00796		hypothetical protein CDS	hypothetical protein	2.32558	0	9.30233	15.2174	simple	0.00446325	-10.2762
824138	N6_00797		phospholipase D CDS	phospholipase D	14.1176	25	38.6364	26.6667	simple	0.0065656	-17.5305
824921	N6_00797		phospholipase D CDS	phospholipase D	0.943396	0	10.5263	4.44444	simple	0.00753164	-6.95028
826105	N6_00798	frdB	frdB CDS	fumarate reductase iron-sulfur subunit	4.44444	14.2857	21.2766	16.3265	simple	0.0109423	-12.9808
826599	N6_00799	frdA	frdA CDS	fumarate reductase flavoprotein subunit	2.04082	0	9.30233	12.1951	simple	0.00751326	-8.86243
826813	N6_00799	frdA	frdA CDS	fumarate reductase flavoprotein subunit	1.49254	0	10.3448	11.7647	simple	0.00915175	-9.82906
826925	N6_00799	frdA	frdA CDS	fumarate reductase flavoprotein subunit	5.21739	0	22.807	19.3548	simple	9.14105e-05	-16.2084
827857	N6_00799	frdA	frdA CDS	fumarate reductase flavoprotein subunit	0	0	4.87805	6.66667	simple	0.00849039	-5.6338
828947	N6_00800	frdC	frdC CDS	fumarate reductase cytochrome b-556 subunit	0	0	7.84314	2.63158	simple	0.00271589	-5.61798
828962	N6_00800	frdC	frdC CDS	fumarate reductase cytochrome b-556 subunit	2.41935	0	17.3077	5.40541	simple	0.0139916	-10.0868
829461	N6_00801	tpiA	tpiA CDS	triosephosphate isomerase	6.75676	10	26.1905	19.1489	simple	0.00383597	-15.3291
830140	N6_00802	fabI	fabI CDS	enoyl-[acyl-carrier protein] reductase I	9.09091	16.6667	34.0909	22.5806	simple	0.00228005	-19.6111
830332	N6_00802	fabI	fabI CDS	enoyl-[acyl-carrier protein] reductase I	2	10	12.5	12.1951	simple	0.0104047	-9.63228
830502	N6_00802	fabI	fabI CDS	enoyl-[acyl-carrier protein] reductase I	19.1781	25	40	41.1765	simple	0.0051247	-20.8266
830859	N6_00803	lpxD	lpxD CDS	UDP-3-O-[3-hydroxymyristoyl] glucosamine N-acyltransferase	0	0	7.54717	6.45161	simple	0.000900995	-6.95652
832732	N6_00804	metK	metK CDS	S-adenosylmethionine synthetase	0	0	11.1111	2.43902	simple	0.00297228	-6.97674
832878	N6_00804	metK	metK CDS	S-adenosylmethionine synthetase	3.37079	0	18.6047	12.5	simple	0.00229628	-12.6014
833607	N6_00806		hypothetical protein CDS	hypothetical protein	0	0	6.89655	7.14286	simple	0.00870165	-7.01754
833993	N6_00807	rpmF	rpmF CDS	50S ribosomal protein L32	8.23529	7.14286	28.2051	14.8148	simple	0.00842209	-14.6465
834876	N6_00808	plsX	plsX CDS	glycerol-3-phosphate acyltransferase PlsX	1.53846	0	11.1111	9.7561	simple	0.0131054	-9.01975
835002	N6_00808	plsX	plsX CDS	glycerol-3-phosphate acyltransferase PlsX	0	0	8.33333	3.50877	simple	0.000897002	-5.98291
835072	N6_00808	plsX	plsX CDS	glycerol-3-phosphate acyltransferase PlsX	1.66667	0	16.129	9.09091	simple	0.000266996	-11.258
835506	N6_00809	fabH	fabH CDS	3-oxoacyl-ACP synthase	3.75	12.5	19.5122	16.6667	simple	0.00359967	-13.4321
836394	N6_00810		hypothetical protein CDS	hypothetical protein	12.7907	16.6667	32.6923	25	simple	0.00615549	-16.7347
841702	N6_00813		ATP-binding protein CDS	ATP-binding protein	3.7037	0	23.6842	14.2857	simple	0.00105138	-15.6897
842121	N6_00814		lipopolysaccharide biosynthesis protein CDS	lipopolysaccharide biosynthesis protein	0	0	18.1818	8.16327	simple	1.77597e-05	-13.4615
843877	N6_00816	hofA	hofA CDS	outer membrane protein	3.125	0	14.5455	11.3208	simple	0.00465867	-10.1058
844058	N6_00816	hofA	hofA CDS	outer membrane protein	24.0506	28.5714	51.4286	39.0244	simple	0.00617665	-20.0057
847649	N6_00819		succinyl-diaminopimelate desuccinylase CDS	succinyl-diaminopimelate desuccinylase	0	0	7.31707	5.88235	simple	0.0026826	-6.66667
847870	N6_00819		succinyl-diaminopimelate desuccinylase CDS	succinyl-diaminopimelate desuccinylase	0	0	9.61538	9.80392	gcGCgc	8.52022e-05	-9.70874
848340	N6_00819		succinyl-diaminopimelate desuccinylase CDS	succinyl-diaminopimelate desuccinylase	12.6582	20	32.6087	24.1379	simple	0.0124556	-15.8502
848992	N6_00820	gidA	gidA CDS	tRNA uridine 5-carboxymethylaminomethyl modification protein GidA	4.85437	0	14.5833	13.6364	simple	0.0113119	-9.85693
850771	N6_00821		sodium-dependent transporter CDS	sodium-dependent transporter	2.22222	0	14	5.55556	simple	0.0101214	-8.54204
851902	N6_00821		sodium-dependent transporter CDS	sodium-dependent transporter	11	0	32.0755	22.8571	simple	0.00109501	-18.4091
852136	N6_00821		sodium-dependent transporter CDS	sodium-dependent transporter	12.6437	22.2222	33.3333	28.5714	simple	0.00570816	-17.2276
852563	N6_00822	cdsA	CDP-diglyceride synthetase (cdsA)	CDP-diglyceride synthetase (cdsA)	2.06186	10	18.8679	14.2857	simple	0.001407	-14.0384
852613	N6_00822	cdsA	CDP-diglyceride synthetase (cdsA)	CDP-diglyceride synthetase (cdsA)	3.26087	0	13.1148	10.8108	simple	0.00907198	-9.36028
853312	N6_00823		1-deoxy-D-xylulose 5-phosphate reductoisomerase CDS	1-deoxy-D-xylulose 5-phosphate reductoisomerase	12.5	25	38	27.6596	simple	0.00293218	-19.7544
853477	N6_00823		1-deoxy-D-xylulose 5-phosphate reductoisomerase CDS	1-deoxy-D-xylulose 5-phosphate reductoisomerase	14.2857	0	33.3333	34.0426	simple	0.00228298	-20.4016
853653	N6_00823		1-deoxy-D-xylulose 5-phosphate reductoisomerase CDS	1-deoxy-D-xylulose 5-phosphate reductoisomerase	3.48837	8.33333	14	18.6047	simple	0.00432422	-12.0474
853654	N6_00823		1-deoxy-D-xylulose 5-phosphate reductoisomerase CDS	1-deoxy-D-xylulose 5-phosphate reductoisomerase	11.7647	0	39.2857	31.8182	simple	0.000119093	-24.3056
853840	N6_00823		1-deoxy-D-xylulose 5-phosphate reductoisomerase CDS	1-deoxy-D-xylulose 5-phosphate reductoisomerase	7.36842	16.6667	25.5319	24.4898	simple	0.00094873	-17.0792
853945	N6_00823		1-deoxy-D-xylulose 5-phosphate reductoisomerase CDS	1-deoxy-D-xylulose 5-phosphate reductoisomerase	4.12371	0	13.7255	12.2449	simple	0.014035	-9.22642
853946	N6_00823		1-deoxy-D-xylulose 5-phosphate reductoisomerase CDS	1-deoxy-D-xylulose 5-phosphate reductoisomerase	0	0	4.25532	5.88235	simple	0.0119549	-4.93827
853977	N6_00823		1-deoxy-D-xylulose 5-phosphate reductoisomerase CDS	1-deoxy-D-xylulose 5-phosphate reductoisomerase	0	0	10.4167	2.85714	simple	0.00187652	-7.22892
855045	N6_00825		beta-1,4-N-acetylgalactosamyltransferase CDS	beta-1,4-N-acetylgalactosamyltransferase	1.53846	7.69231	11.2676	9.25926	simple	0.00623961	-8.3021
856157	N6_00827		hypothetical protein CDS	hypothetical protein	6.25	14.2857	19.6429	26.6667	simple	0.00294409	-15.08
856977	N6_00828		cysteine desulfurase CDS	cysteine desulfurase	1.38889	0	11.7647	9.7561	simple	0.00996025	-9.35088
857575	N6_00828		cysteine desulfurase CDS	cysteine desulfurase	10.5263	12.5	25.9259	29.4118	simple	0.0135402	-17.0996
857595	N6_00828		cysteine desulfurase CDS	cysteine desulfurase	6.79612	10.5263	21.5686	23.4043	simple	0.00133695	-15.0719
857745	N6_00828		cysteine desulfurase CDS	cysteine desulfurase	1.44928	0	8.16327	14.2857	simple	0.0111503	-9.07382
858010	N6_00829	nifU	nifU CDS	nifU-like protein	3.84615	0	19.4444	8.82353	simple	0.0147603	-10.7563
858097	N6_00829	nifU	nifU CDS	nifU-like protein	0	0	9.67742	8.62069	simple	3.16209e-05	-9.16667
858736	N6_00829	nifU	nifU CDS	nifU-like protein	2.5641	0	11.1111	10	simple	0.00692405	-8.1092
858846	N6_00829	nifU	nifU CDS	nifU-like protein	6.94444	11.1111	26.8293	15.2174	simple	0.011974	-13.2822
859316	N6_00830		hypothetical protein CDS	hypothetical protein	2.65487	0	6.52174	14	simple	0.0127492	-7.95765
859987	N6_00831		DNA repair protein RadA CDS	DNA repair protein RadA	8	0	26.1905	25.8065	simple	0.000606484	-18.62
860254	N6_00831		DNA repair protein RadA CDS	DNA repair protein RadA	2.77778	0	22.5	9.67742	simple	0.00305313	-14.304
861798	N6_00832		bifunctional methionine sulfoxide reductase A/B protein CDS	bifunctional methionine sulfoxide reductase A/B protein	0	0	12.9032	5.40541	simple	0.00412425	-8.82353
861799	N6_00832		bifunctional methionine sulfoxide reductase A/B protein CDS	bifunctional methionine sulfoxide reductase A/B protein	8.13008	12.5	22.2222	19.6429	simple	0.00452369	-12.3753
862958	N6_00833		integral membrane protein CDS	integral membrane protein	7	0	13.0435	21.7391	simple	0.0134334	-11.085
865766	N6_00836		transposase, IS605 OrfB family CDS	transposase, IS605 OrfB family	0	0	12.1212	21.875	simple	1.35683e-05	-16.9231
867617	N6_00838	narK	nitrite extrusion protein (narK) CDS	nitrite extrusion protein (narK)	2	0	12.5	15.5556	simple	0.0048923	-12.8261
867762	N6_00838	narK	nitrite extrusion protein (narK) CDS	nitrite extrusion protein (narK)	11	8.33333	23.2558	33.3333	simple	0.00164631	-17.521
867992	N6_00838	narK	nitrite extrusion protein (narK) CDS	nitrite extrusion protein (narK)	0	0	11.7647	6.52174	simple	0.000130479	-9.27835
868455	N6_00839		ATP-binding protein CDS	ATP-binding protein	3.38983	0	20	12.963	simple	0.000455315	-13.0608
869983	N6_00841		polysaccharide deacetylase CDS	polysaccharide deacetylase	5.97015	12.5	25	18.9189	simple	0.00564612	-15.4113
870279	N6_00841		polysaccharide deacetylase CDS	polysaccharide deacetylase	4.16667	12.5	13.0435	23.6842	simple	0.0125984	-13.0495
870629	N6_00842		putative N-carbamoyl-D-amino acid amidohydrolase CDS	putative N-carbamoyl-D-amino acid amidohydrolase	20.8333	23.0769	44.2308	50	simple	3.76633e-05	-26.1718
870884	N6_00842		putative N-carbamoyl-D-amino acid amidohydrolase CDS	putative N-carbamoyl-D-amino acid amidohydrolase	0	0	8	7.69231	simple	0.00723308	-7.8125
871100	N6_00842		putative N-carbamoyl-D-amino acid amidohydrolase CDS	putative N-carbamoyl-D-amino acid amidohydrolase	12.0482	0	25	26.3158	simple	0.0147564	-14.7253
871223	N6_00842		putative N-carbamoyl-D-amino acid amidohydrolase CDS	putative N-carbamoyl-D-amino acid amidohydrolase	2.63158	0	18.6047	11.7647	simple	0.00226405	-13.1454
873146	N6_00845	hemL	hemL CDS	glutamate-1-semialdehyde aminotransferase	6.59341	0	18.8679	16.2162	simple	0.00785972	-12.0085
874291	N6_00847		alginate lyase CDS	alginate lyase	0	0	7.69231	10.3448	simple	0.000219178	-9.27835
874504	N6_00847		alginate lyase CDS	alginate lyase	3.61446	0	15.9091	15.7895	simple	0.00296635	-12.6279
874585	N6_00847		alginate lyase CDS	alginate lyase	0	0	5.55556	5.26316	simple	0.0111208	-5.43478
875340	N6_00848	obgE	obgE CDS	GTPase ObgE	17.0732	9.09091	50	30.303	simple	0.0065017	-24.1695
875928	N6_00848	obgE	obgE CDS	GTPase ObgE	8.82353	0	25	21.2766	simple	0.00286197	-14.901
876441	N6_00849	dppF	dppF CDS	dipeptide transport system ATP-binding protein	1.5873	6.66667	22.2222	10.8696	simple	0.00213976	-15.3035
876671	N6_00849	dppF	dppF CDS	dipeptide transport system ATP-binding protein	9.33333	20	27.6596	26.1905	simple	0.00407459	-16.9663
877549	N6_00850	dppD	dppD CDS	dipeptide transport system ATP-binding protein	0	0	12.8205	8.82353	simple	0.000177681	-10.9589
877615	N6_00850	dppD	dppD CDS	dipeptide transport system ATP-binding protein	0	0	8.33333	4.7619	simple	0.00241473	-6.41026
878806	N6_00851	dppC	dppC CDS	dipeptide transport system permease	2.10526	0	18.6047	10.6383	simple	0.000740913	-12.5027
879011	N6_00852	dppB	dppB CDS	dipeptide transport system permease	1.14943	0	11.4286	7.14286	simple	0.00887804	-8.05998
879022	N6_00852	dppB	dppB CDS	dipeptide transport system permease	3.44828	0	14.7059	12.8205	simple	0.00943611	-10.6058
880028	N6_00853	dppA	dppA CDS	periplasmic dipeptide-binding protein	13.5593	0	46.5517	39.4737	simple	6.34248e-06	-31.8097
881761	N6_00854	rpmA	rpmA CDS	50S ribosomal protein L27	8.18182	10	19.6429	20	simple	0.0141309	-11.4583
881828	N6_00854	rpmA	rpmA CDS	50S ribosomal protein L27	0	0	11.5385	9.30233	simple	3.29755e-05	-10.5263
882517	N6_00856	flgL	flgL CDS	flagellar hook-associated protein FlgL	2.83019	0	14.9254	8.69565	simple	0.00316352	-9.82528
882993	N6_00856	flgL	flgL CDS	flagellar hook-associated protein FlgL	8.98876	0	25.641	17.0732	simple	0.0131567	-13.0026
884331	N6_00856	flgL	flgL CDS	flagellar hook-associated protein FlgL	4.7619	20	30.7692	30.2326	simple	0.00200591	-23.6385
885571	N6_00857		aliphatic amidase CDS	aliphatic amidase	4.83871	0	35.4839	16.6667	simple	0.00924504	-20.2458
886330	N6_00858	pabB	pabB CDS	p-aminobenzoate synthetase	0	0	4.16667	5	simple	0.00556777	-4.62963
886331	N6_00858	pabB	pabB CDS	p-aminobenzoate synthetase	0	0	15.9091	6.66667	simple	2.93491e-05	-11.236
886441	N6_00858	pabB	pabB CDS	p-aminobenzoate synthetase	15.4762	12.5	40.4762	27.7778	simple	0.00312524	-19.398
886504	N6_00858	pabB	pabB CDS	p-aminobenzoate synthetase	3.125	12.5	26.3158	13.8889	simple	0.00797188	-16.4241
886571	N6_00858	pabB	pabB CDS	p-aminobenzoate synthetase	4.25532	7.69231	17.5	18.4211	simple	0.00326962	-13.2758
888139	N6_00859		hypothetical protein CDS	hypothetical protein	2.5974	8.33333	12.5	18.4211	simple	0.00570543	-12.3435
888411	N6_00859		hypothetical protein CDS	hypothetical protein	2.46914	7.14286	14.6341	11.1111	simple	0.013173	-9.6328
889188	N6_00861		diaminopimelate decarboxylase CDS	diaminopimelate decarboxylase	6.4	0	20.7547	12.7273	simple	0.00738694	-10.6965
889649	N6_00861		diaminopimelate decarboxylase CDS	diaminopimelate decarboxylase	0	0	12.6984	10.8696	simple	9.09046e-06	-11.9266
890201	N6_00861		diaminopimelate decarboxylase CDS	diaminopimelate decarboxylase	4.20168	13.3333	28.8462	15.5556	simple	0.00946294	-17.4565
891523	N6_00862		toxin-like outer membrane protein/vacuolating cytotoxin VacA CDS	toxin-like outer membrane protein/vacuolating cytotoxin VacA	1.07527	0	11.1111	7.5	simple	0.00774305	-8.20043
892441	N6_00862		toxin-like outer membrane protein/vacuolating cytotoxin VacA CDS	toxin-like outer membrane protein/vacuolating cytotoxin VacA	3.15789	0	10.5263	15.2174	simple	0.00603105	-10.2915
894115	N6_00862		toxin-like outer membrane protein/vacuolating cytotoxin VacA CDS	toxin-like outer membrane protein/vacuolating cytotoxin VacA	1.96078	0	10.4167	15.2174	simple	0.00122784	-10.9802
894501	N6_00862		toxin-like outer membrane protein/vacuolating cytotoxin VacA CDS	toxin-like outer membrane protein/vacuolating cytotoxin VacA	0	0	4.34783	3.50877	simple	0.0131011	-3.8835
894716	N6_00862		toxin-like outer membrane protein/vacuolating cytotoxin VacA CDS	toxin-like outer membrane protein/vacuolating cytotoxin VacA	2.08333	10	17.3913	15.625	simple	0.00115014	-13.8365
895525	N6_00862		toxin-like outer membrane protein/vacuolating cytotoxin VacA CDS	toxin-like outer membrane protein/vacuolating cytotoxin VacA	3.94737	0	23.8095	18.6047	simple	0.000227228	-17.6881
895586	N6_00862		toxin-like outer membrane protein/vacuolating cytotoxin VacA CDS	toxin-like outer membrane protein/vacuolating cytotoxin VacA	1.36986	0	11.3636	7.89474	simple	0.0118284	-8.5061
896547	N6_00862		toxin-like outer membrane protein/vacuolating cytotoxin VacA CDS	toxin-like outer membrane protein/vacuolating cytotoxin VacA	0	0	7.27273	5	simple	0.00328658	-6.31579
896983	N6_00862		toxin-like outer membrane protein/vacuolating cytotoxin VacA CDS	toxin-like outer membrane protein/vacuolating cytotoxin VacA	0	0	8.16327	2.63158	simple	0.00489465	-5.74713
898497	N6_00862		toxin-like outer membrane protein/vacuolating cytotoxin VacA CDS	toxin-like outer membrane protein/vacuolating cytotoxin VacA	2.10526	0	11.1111	17.0732	simple	0.000846252	-11.8151
898498	N6_00862		toxin-like outer membrane protein/vacuolating cytotoxin VacA CDS	toxin-like outer membrane protein/vacuolating cytotoxin VacA	2.24719	0	21.7391	9.52381	simple	0.00214991	-13.9091
899235	N6_00863		putative integral membrane protein CDS	putative integral membrane protein	1	5.88235	13.0435	8.92857	simple	0.00866418	-9.07491
900579	N6_00865	ftsH_2	ftsH 2 CDS	cell division protein FtsH3	6.66667	0	30	31.25	simple	0.000143707	-24.4017
900734	N6_00865	ftsH_2	ftsH 2 CDS	cell division protein FtsH3	1.9802	7.14286	17.4603	21.2766	simple	2.5692e-05	-16.4822
901167	N6_00865	ftsH_2	ftsH 2 CDS	cell division protein FtsH3	18.8406	0	33.3333	43.75	simple	0.00737977	-20.1797
903353	N6_00867		mechanosensitive ion channel protein CDS	mechanosensitive ion channel protein	15.9091	12.5	35.4167	33.3333	simple	0.00357195	-18.9904
904328	N6_00867		mechanosensitive ion channel protein CDS	mechanosensitive ion channel protein	5.71429	6.66667	14.8148	21.2766	simple	0.00471892	-11.9884
905470	N6_00868	aroB	aroB CDS	3-dehydroquinate synthase	4.05405	0	13.3333	17.1429	simple	0.00901202	-11.4286
905945	N6_00869		putative TrkA domain-containing protein CDS	putative TrkA domain-containing protein	2.04082	0	12.2449	11.6279	simple	0.00265993	-10.1217
906373	N6_00869		putative TrkA domain-containing protein CDS	putative TrkA domain-containing protein	0	0	8.16327	2.94118	simple	0.00477012	-6.0241
907673	N6_00870	tgt	tgt CDS	queuine tRNA-ribosyltransferase	0	0	15.7895	16.2162	simple	5.38451e-05	-16
907847	N6_00870	tgt	tgt CDS	queuine tRNA-ribosyltransferase	0	0	5.26316	6.66667	simple	0.0113658	-5.88235
908052	N6_00870	tgt	tgt CDS	queuine tRNA-ribosyltransferase	10.5882	8.33333	28.3333	21.6216	simple	0.00452874	-15.4639
910340	N6_00872		lipopolysaccharide heptosyltransferase-1 (rfaC) CDS	lipopolysaccharide heptosyltransferase-1 (rfaC)	15.0685	23.0769	43.5897	38.2979	simple	0.000328408	-24.4186
913012	N6_00876		ATP-dependent nuclease CDS	ATP-dependent nuclease	6.34921	0	22.449	14.2857	simple	0.00703176	-13.7143
913194	N6_00876		ATP-dependent nuclease CDS	ATP-dependent nuclease	0	0	2	6.52174	simple	0.014632	-4.16667
913392	N6_00876		ATP-dependent nuclease CDS	ATP-dependent nuclease	4.9505	0	25.4902	15.7895	simple	0.000234185	-16.8029
914040	N6_00877		hypothetical protein CDS	hypothetical protein	1.96078	0	15.3846	16	simple	0.000157719	-13.9604
914163	N6_00877		hypothetical protein CDS	hypothetical protein	10.1852	7.14286	38	30.6122	simple	6.72731e-06	-24.5074
914793	N6_00878		hypothetical protein CDS	hypothetical protein	3.77358	8.33333	22.5806	17.6471	simple	0.000105079	-16.1167
917304	N6_00882		(dimethylallyl)adenosine tRNA methylthiotransferase CDS	(dimethylallyl)adenosine tRNA methylthiotransferase	3.125	11.1111	23.0769	20	simple	0.00107676	-17.6295
917531	N6_00882		(dimethylallyl)adenosine tRNA methylthiotransferase CDS	(dimethylallyl)adenosine tRNA methylthiotransferase	7.69231	0	21.4286	27.5	simple	0.000691011	-17.0276
917532	N6_00882		(dimethylallyl)adenosine tRNA methylthiotransferase CDS	(dimethylallyl)adenosine tRNA methylthiotransferase	5.88235	0	17.7778	17.5	simple	0.00848612	-12.2707
918347	N6_00882		(dimethylallyl)adenosine tRNA methylthiotransferase CDS	(dimethylallyl)adenosine tRNA methylthiotransferase	2.40964	0	12.963	17.2414	simple	0.00183341	-12.2839
918348	N6_00882		(dimethylallyl)adenosine tRNA methylthiotransferase CDS	(dimethylallyl)adenosine tRNA methylthiotransferase	0	0	12.9032	5.88235	simple	0.00112728	-9.23077
919303	N6_00884		chlorohydrolase CDS	chlorohydrolase	12.7451	10	36.9565	27.2727	simple	0.000647949	-19.7222
919888	N6_00884		chlorohydrolase CDS	chlorohydrolase	1.26582	0	6.97674	11.5385	simple	0.00664622	-8.37478
919889	N6_00884		chlorohydrolase CDS	chlorohydrolase	8.24742	9.09091	29.4118	20.8333	simple	0.00087769	-16.9192
920330	N6_00885		dihydroorotase (pyrC) CDS	dihydroorotase (pyrC)	4.0404	7.69231	24.5283	13.4615	simple	0.00177515	-14.5833
921260	N6_00886		cytochrome c biogenesis protein (ccdA) CDS	cytochrome c biogenesis protein (ccdA)	13.5417	10	27.0833	38	simple	0.000809453	-19.4455
922161	N6_00887	clpB	clpB CDS	ATP-dependent Clp protease, ATP-binding subunit ClpB	5.20833	0	14.2857	19.6078	simple	0.00374235	-12.7249
922512	N6_00887	clpB	clpB CDS	ATP-dependent Clp protease, ATP-binding subunit ClpB	1.07527	0	7.14286	10	simple	0.00759172	-7.48047
922655	N6_00887	clpB	clpB CDS	ATP-dependent Clp protease, ATP-binding subunit ClpB	2.40964	6.25	16.3636	12.069	simple	0.00293828	-11.129
922784	N6_00887	clpB	clpB CDS	ATP-dependent Clp protease, ATP-binding subunit ClpB	6.83761	13.3333	22.807	19.2308	simple	0.00225858	-13.5252
923141	N6_00887	clpB	clpB CDS	ATP-dependent Clp protease, ATP-binding subunit ClpB	15.6522	13.3333	30.3571	30.7692	simple	0.0039202	-15.1939
923615	N6_00887	clpB	clpB CDS	ATP-dependent Clp protease, ATP-binding subunit ClpB	4.71698	0	21.8182	15.6863	simple	0.000557233	-14.4431
923745	N6_00887	clpB	clpB CDS	ATP-dependent Clp protease, ATP-binding subunit ClpB	0.813008	0	12.7273	7.27273	simple	0.000394328	-9.26471
924802	N6_00888		typeII DNA modification enzyme CDS	typeII DNA modification enzyme	4.93827	0	24.3243	11.9048	simple	0.0116664	-13.2771
925735	N6_00889		type II DNA modification enzyme CDS	type II DNA modification enzyme	0	0	5.47945	1.6129	simple	0.0111033	-3.7037
927093	N6_00891		TCGA site-specific m6A methyltransferase CDS	TCGA site-specific m6A methyltransferase	2.43902	0	17.0213	13.3333	simple	0.000143642	-12.7794
927094	N6_00891		TCGA site-specific m6A methyltransferase CDS	TCGA site-specific m6A methyltransferase	11	20	33.3333	31.3725	simple	0.000282137	-20.179
928164	N6_00892	xseA	xseA CDS	exodeoxyribonuclease VII large subunit	0	0	2.7027	8.69565	simple	0.00595287	-6.0241
928400	N6_00892	xseA	xseA CDS	exodeoxyribonuclease VII large subunit	13.1313	0	31.7073	25	simple	0.00622746	-16.0141
930943	N6_00894		secreted protein CDS	secreted protein	7.31707	7.14286	26.4151	13.6364	simple	0.0130638	-13.3269
930944	N6_00894		secreted protein CDS	secreted protein	0	0	6	6.25	simple	0.0040619	-6.12245
931289	N6_00895		hypothetical protein CDS	hypothetical protein	10.2564	11.1111	29.2683	37.5	simple	0.000227135	-22.9885
932407	N6_00896	purA	purA CDS	adenylosuccinate synthetase	4.7619	0	13.8889	16.6667	simple	0.0136954	-11.0225
934239	N6_00898		Outer membrane protein HopF, putative signal peptide CDS	Outer membrane protein HopF, putative signal peptide	2.53165	0	20	8.10811	simple	0.00895303	-11.5359
936000	N6_00900		oligopeptide permease integral membrane protein CDS	oligopeptide permease integral membrane protein	3.33333	0	17.7778	9.80392	simple	0.00449183	-10.629
936521	N6_00900		oligopeptide permease integral membrane protein CDS	oligopeptide permease integral membrane protein	0	0	4	6.38298	simple	0.00453235	-5.15464
936560	N6_00900		oligopeptide permease integral membrane protein CDS	oligopeptide permease integral membrane protein	3.26087	0	10	15.3846	simple	0.0128248	-9.32925
937491	N6_00901		oligopeptide ABC transporter ATP-binding protein(oppD) CDS	oligopeptide ABC transporter ATP-binding protein(oppD)	0	0	7.27273	7.14286	simple	0.00427169	-7.21649
938130	N6_00901		oligopeptide ABC transporter ATP-binding protein(oppD) CDS	oligopeptide ABC transporter ATP-binding protein(oppD)	0	0	19.4444	12.7273	simple	1.13759e-05	-15.3846
938485	N6_00901		oligopeptide ABC transporter ATP-binding protein(oppD) CDS	oligopeptide ABC transporter ATP-binding protein(oppD)	3.0303	9.09091	25	13.5135	simple	0.00497362	-15.857
938894	N6_00902		hypothetical protein CDS	hypothetical protein	1.14943	0	22.2222	6.45161	simple	0.00438264	-14.7025
939036	N6_00902		hypothetical protein CDS	hypothetical protein	3.0303	8.33333	14.5833	17.0732	simple	0.00253564	-12.1267
939469	N6_00903		spfH domain-containing protein CDS	spfH domain-containing protein	4.3956	8.33333	21.4286	19.2308	simple	0.000749174	-15.3584
939686	N6_00903		spfH domain-containing protein CDS	spfH domain-containing protein	2.5	0	30.7692	20	simple	5.58229e-06	-23.2947
940989	N6_00904	deaD	deaD CDS	ATP-dependent RNA helicase	0	0	13.3333	3.125	simple	0.00918175	-8.06452
941160	N6_00904	deaD	deaD CDS	ATP-dependent RNA helicase	3.40909	0	12.963	15.7895	simple	0.00338617	-11.2178
941553	N6_00904	deaD	deaD CDS	ATP-dependent RNA helicase	0	0	8	6	simple	0.00098532	-7
942920	N6_00905	flgI	flgI CDS	flagellar basal body P-ring biosynthesis proteinFlgA	7.27273	10	22.2222	23.5294	simple	0.00076556	-15.5088
943019	N6_00906		hypothetical protein CDS	hypothetical protein	0	0	6.38298	7.31707	simple	0.00195519	-6.81818
943020	N6_00906		hypothetical protein CDS	hypothetical protein	0.840336	0	7.69231	7.59494	simple	0.00213837	-6.91416
944824	N6_00908		neutrophil activating protein CDS	neutrophil activating protein	1.86916	0	12.2449	6.52174	simple	0.00987356	-7.74955
946906	N6_00912	hemA	hemA CDS	glutamyl-tRNA reductase	19.1489	22.2222	39.1304	52.7778	simple	0.000163298	-25.7045
946907	N6_00912	hemA	hemA CDS	glutamyl-tRNA reductase	1.16279	0	11.3208	6.97674	simple	0.00575062	-8.32237
946990	N6_00912	hemA	hemA CDS	glutamyl-tRNA reductase	6.97674	20	23.2558	31.5789	simple	0.000543714	-19.4682
947149	N6_00912	hemA	hemA CDS	glutamyl-tRNA reductase	10.4651	16.6667	29.2683	20.5128	simple	0.0144501	-14.1304
947162	N6_00912	hemA	hemA CDS	glutamyl-tRNA reductase	4.70588	0	17.9487	25	simple	0.000575223	-17.0745
947464	N6_00912	hemA	hemA CDS	glutamyl-tRNA reductase	10.8696	16.6667	29.0909	25.4902	simple	0.00339849	-15.82
947929	N6_00912	hemA	hemA CDS	glutamyl-tRNA reductase	14.8148	33.3333	34.6939	44	simple	0.00167913	-23.1546
948219	N6_00913	proS	proS CDS	prolyl-tRNA synthetase	4.28571	16.6667	22.5806	15.625	simple	0.0143624	-13.7845
948560	N6_00913	proS	proS CDS	prolyl-tRNA synthetase	0.75188	0	7.01754	4.83871	simple	0.0101814	-5.20208
948771	N6_00913	proS	proS CDS	prolyl-tRNA synthetase	3.15789	0	14	11.7647	simple	0.00635958	-10.265
948861	N6_00913	proS	proS CDS	prolyl-tRNA synthetase	4.87805	0	17.1429	16.129	simple	0.00920086	-12.3188
948862	N6_00913	proS	proS CDS	prolyl-tRNA synthetase	1.23457	0	7.27273	12.8205	simple	0.00472165	-8.54354
949498	N6_00913	proS	proS CDS	prolyl-tRNA synthetase	0.952381	0	9.67742	5.55556	simple	0.00485962	-6.92529
949681	N6_00913	proS	proS CDS	prolyl-tRNA synthetase	1.53846	0	16.6667	16.6667	simple	0.00117721	-15.1961
950174	N6_00914	hemC	hemC CDS	porphobilinogen deaminase	2.66667	8.33333	24.2424	13.5135	simple	0.00321169	-15.1232
950428	N6_00914	hemC	hemC CDS	porphobilinogen deaminase	11.5942	0	32.3529	29.0323	simple	0.00246229	-20.2429
950673	N6_00914	hemC	hemC CDS	porphobilinogen deaminase	13.4328	12.5	37.1429	26.4706	simple	0.00702228	-18.5507
950703	N6_00915		hypothetical protein CDS	hypothetical protein	0.925926	0	6.06061	8.33333	simple	0.00882975	-6.1911
950733	N6_00915		hypothetical protein CDS	hypothetical protein	3.61446	0	18.9189	11.3636	simple	0.00615065	-11.5181
951886	N6_00916	hcpE	hcpE CDS	Cysteine-rich protein E; beta-lactamase HcpE	3.94737	0	15	14.2857	simple	0.00974366	-11.2184
951887	N6_00916	hcpE	hcpE CDS	Cysteine-rich protein E; beta-lactamase HcpE	2.83019	0	10	11.7647	simple	0.00977289	-8.37008
951982	N6_00916	hcpE	hcpE CDS	Cysteine-rich protein E; beta-lactamase HcpE	13.2353	12.5	36.3636	35.1351	simple	0.00126576	-22.5564
954246	N6_00918	gsp	gsp CDS	glutathionylspermidine synthase	0	0	10.1695	6.38298	simple	0.000156412	-8.49057
954247	N6_00918	gsp	gsp CDS	glutathionylspermidine synthase	0	0	8.57143	5.71429	simple	0.00498082	-7.14286
954986	N6_00919		flagellar motility protein CDS	flagellar motility protein	6.06061	0	22.8571	17.8571	simple	0.0096085	-14.8378
956156	N6_00920	dsbC3	dsbC3 CDS	thiol:disulfide interchange protein DsbC	12.5	0	33.3333	23.3333	simple	0.00414092	-18.2512
956530	N6_00921		3-deoxy-manno-octulosonate cytidylyltransferase CDS	3-deoxy-manno-octulosonate cytidylyltransferase	0	0	8.57143	5.88235	simple	0.00702711	-7.24638
956531	N6_00921		3-deoxy-manno-octulosonate cytidylyltransferase CDS	3-deoxy-manno-octulosonate cytidylyltransferase	3.84615	0	20.5128	13.6364	simple	0.00297977	-13.3381
956855	N6_00921		3-deoxy-manno-octulosonate cytidylyltransferase CDS	3-deoxy-manno-octulosonate cytidylyltransferase	0	0	7.31707	7.14286	simple	0.00146118	-7.22892
958341	N6_00922	hopA	hopA CDS	Outer membrane protein/porin	0	0	15.3846	3.44828	simple	0.00326468	-10.2941
959861	N6_00924		sulfate permease CDS	sulfate permease	3.06122	0	31.9149	20	simple	5.89813e-07	-24.0255
960656	N6_00925		outer membrane protein CDS	outer membrane protein	2.32558	0	12.1951	13.3333	simple	0.00490335	-10.5929
963424	N6_00929		4-diphosphocytidyl-2-C-methyl-D-erythritol kinase CDS	4-diphosphocytidyl-2-C-methyl-D-erythritol kinase	1.08696	0	20.8333	11.1111	simple	4.25745e-05	-15.6463
963554	N6_00929		4-diphosphocytidyl-2-C-methyl-D-erythritol kinase CDS	4-diphosphocytidyl-2-C-methyl-D-erythritol kinase	0	0	4.34783	6.81818	simple	0.00543537	-5.55556
963630	N6_00929		4-diphosphocytidyl-2-C-methyl-D-erythritol kinase CDS	4-diphosphocytidyl-2-C-methyl-D-erythritol kinase	0.934579	0	10.5263	5.45455	simple	0.00394105	-7.20927
963860	N6_00929		4-diphosphocytidyl-2-C-methyl-D-erythritol kinase CDS	4-diphosphocytidyl-2-C-methyl-D-erythritol kinase	4.5045	7.69231	21.4286	11.6667	simple	0.00420936	-12.0844
963883	N6_00929		4-diphosphocytidyl-2-C-methyl-D-erythritol kinase CDS	4-diphosphocytidyl-2-C-methyl-D-erythritol kinase	0.934579	0	12.3077	6.34921	simple	0.000900091	-8.56199
964307	N6_00930	smpB	smpB CDS	SsrA-binding protein	5.95238	0	23.5294	13.9535	simple	0.00381712	-13.6544
966490	N6_00935		inner membrane protein translocase component YidC CDS	inner membrane protein translocase component YidC	2.83019	6.25	29.6296	16	simple	0.000242238	-19.7982
966591	N6_00935		inner membrane protein translocase component YidC CDS	inner membrane protein translocase component YidC	0	0	9.52381	5.12821	simple	0.00581482	-7.40741
967316	N6_00935		inner membrane protein translocase component YidC CDS	inner membrane protein translocase component YidC	1.76991	0	13.4328	5.26316	simple	0.010255	-8.09012
968476	N6_00936	jag	jag CDS	spoIIIJ-associated protein	4	0	12.6984	16	simple	0.00479645	-10.4896
968797	N6_00937	trmE	trmE CDS	tRNA modification GTPase TrmE	4.34783	0	14.5455	14.8936	simple	0.0068131	-10.7455
969918	N6_00937	trmE	trmE CDS	tRNA modification GTPase TrmE	3.6036	7.14286	18.6441	21.5686	simple	8.07953e-05	-16
970552	N6_00938		outer membrane protein HomD CDS	outer membrane protein HomD	0.869565	0	8.33333	14.2857	simple	0.00040127	-10.7572
974959	N6_00942	spaP	collagen-binding surface adhesin SpaP CDS	collagen-binding surface adhesin SpaP	1.3986	0	14.5161	10	simple	7.3955e-05	-11.2421
975092	N6_00942	spaP	collagen-binding surface adhesin SpaP CDS	collagen-binding surface adhesin SpaP	1.14943	0	15.3846	8.57143	simple	0.00178422	-11.0752
976563	N6_00944	rluB	rluB CDS	ribosomal large subunit pseudouridine synthase B	7.69231	0	20.6349	20.3704	simple	0.00265567	-13.4332
976795	N6_00944	rluB	rluB CDS	ribosomal large subunit pseudouridine synthase B	2.5641	0	9.43396	17.1429	simple	0.00800455	-10.1471
977178	N6_00945	dnaE	dnaE CDS	DNA polymerase III subunit alpha	4.71698	7.69231	19.6078	14.2857	simple	0.00355197	-11.7804
977179	N6_00945	dnaE	dnaE CDS	DNA polymerase III subunit alpha	4.58716	11.1111	19.2308	11.6279	simple	0.00884062	-10.7047
977283	N6_00945	dnaE	dnaE CDS	DNA polymerase III subunit alpha	2.53165	0	13.3333	11.7647	simple	0.00579005	-10.4843
977454	N6_00945	dnaE	dnaE CDS	DNA polymerase III subunit alpha	2.3622	0	10.1449	8.33333	simple	0.0100466	-7.2278
978406	N6_00945	dnaE	dnaE CDS	DNA polymerase III subunit alpha	0	0	13.2075	11.3636	simple	8.55743e-05	-12.3711
978716	N6_00945	dnaE	dnaE CDS	DNA polymerase III subunit alpha	3.07692	0	9.58904	10.1449	simple	0.0123501	-7.04225
979376	N6_00945	dnaE	dnaE CDS	DNA polymerase III subunit alpha	0	0	11.4754	4.44444	simple	0.000116646	-8.49057
980115	N6_00945	dnaE	dnaE CDS	DNA polymerase III subunit alpha	0	0	2	6.66667	simple	0.0139392	-4.21053
982476	N6_00947		putative secreted motility protein CDS	putative secreted motility protein	0	0	3.92157	4.16667	simple	0.0118674	-4.0404
982894	N6_00948		outer membrane protein CDS	outer membrane protein	1.28205	0	14.6341	10	simple	0.00201103	-11.5133
982974	N6_00948		outer membrane protein CDS	outer membrane protein	32.1839	16.6667	62.5	48.6486	gcGCgc	0.00130403	-25.2878
982975	N6_00948		outer membrane protein CDS	outer membrane protein	0	0	6.81818	9.375	gcGCgc	0.00124258	-7.89474
982983	N6_00948		outer membrane protein CDS	outer membrane protein	0	0	11.1111	12.5	simple	8.6889e-05	-11.6883
983022	N6_00948		outer membrane protein CDS	outer membrane protein	2.83019	10	14.2857	12.5	simple	0.0053732	-10.144
985054	N6_00951		ABC transporter permease CDS	ABC transporter permease	0	0	1.40845	6.34921	simple	0.00754311	-3.73134
985356	N6_00951		ABC transporter permease CDS	ABC transporter permease	17.6471	31.25	45.3125	35.3846	simple	0.00206623	-21.0508
986392	N6_00952		outer membrane protein CDS	outer membrane protein	0.793651	0	7.14286	4.6875	simple	0.0127076	-5.11905
987377	N6_00953	ilvE	ilvE CDS	branched-chain amino acid aminotransferase	4.44444	0	33.3333	17.6471	simple	0.00108041	-21.4789
988663	N6_00954	horJ	horJ CDS	outer membrane protein HorJ	1.21951	0	12.6984	10.5263	simple	0.000787754	-10.8608
989467	N6_00955	polA	polA CDS	DNA polymerase I	2.94118	0	21.1538	9.43396	simple	0.00615107	-12.6294
989468	N6_00955	polA	polA CDS	DNA polymerase I	1.20482	0	8.57143	13.5135	simple	0.00359098	-10.0242
989885	N6_00955	polA	polA CDS	DNA polymerase I	2.15054	0	18.75	17.0732	simple	2.71645e-05	-16.2084
989941	N6_00955	polA	polA CDS	DNA polymerase I	2.40964	8.33333	19.5652	12.8205	simple	0.00167063	-13.3127
990798	N6_00955	polA	polA CDS	DNA polymerase I	3.57143	7.69231	21.2766	12.5	simple	0.00296358	-12.7184
991059	N6_00955	polA	polA CDS	DNA polymerase I	18.8034	37.5	33.8462	40.678	simple	0.0046571	-17.0968
991111	N6_00955	polA	polA CDS	DNA polymerase I	6.60377	11.1111	23.8095	25.8621	simple	0.000125558	-17.8369
991651	N6_00956	BCGIB	BCGIB CDS	type IIS restriction enzyme protein	2.7027	0	14.2857	10.5263	simple	0.00315538	-9.78481
992907	N6_00958		type II restriction modification enzyme methyltransferase CDS	type II restriction modification enzyme methyltransferase	1.6129	0	6.84932	15	simple	0.00315294	-9.05573
992908	N6_00958		type II restriction modification enzyme methyltransferase CDS	type II restriction modification enzyme methyltransferase	0.961538	0	6.38298	8.16327	simple	0.0108167	-6.4296
993662	N6_00958		type II restriction modification enzyme methyltransferase CDS	type II restriction modification enzyme methyltransferase	0	0	5.45455	9.61538	simple	0.000438102	-7.47664
993663	N6_00958		type II restriction modification enzyme methyltransferase CDS	type II restriction modification enzyme methyltransferase	11.215	18.1818	37.5	27.907	simple	0.00036714	-20.6657
993959	N6_00958		type II restriction modification enzyme methyltransferase CDS	type II restriction modification enzyme methyltransferase	0.943396	0	12.069	2.94118	simple	0.00804504	-7.82609
994181	N6_00958		type II restriction modification enzyme methyltransferase CDS	type II restriction modification enzyme methyltransferase	1.0989	0	9.43396	8.69565	simple	0.00634266	-8.04924
994553	N6_00958		type II restriction modification enzyme methyltransferase CDS	type II restriction modification enzyme methyltransferase	1	0	11.7647	10.2941	simple	0.000472262	-10.0948
994554	N6_00958		type II restriction modification enzyme methyltransferase CDS	type II restriction modification enzyme methyltransferase	6.61765	10	18.75	18.3673	simple	0.00563657	-11.7074
994881	N6_00959	comF	comF CDS	competence protein ComFC	1.8018	0	11.5942	5.66038	simple	0.00860561	-7.32148
995136	N6_00959	comF	comF CDS	competence protein ComFC	12.5	18.75	36	32.6531	simple	0.000402681	-20.8819
995137	N6_00959	comF	comF CDS	competence protein ComFC	0	0	3.77358	5.35714	simple	0.00532661	-4.58716
995237	N6_00959	comF	comF CDS	competence protein ComFC	2.9703	0	12.2449	10.8696	simple	0.00792226	-8.99274
995238	N6_00959	comF	comF CDS	competence protein ComFC	2	0	13.2075	7.01754	simple	0.00779425	-8.14815
995283	N6_00959	comF	comF CDS	competence protein ComFC	2.27273	5.88235	23.0769	22	simple	1.20177e-05	-19.6148
996699	N6_00962	ubiD	ubiD CDS	3-octaprenyl-4-hydroxybenzoate carboxy-lyase	8.43373	18.75	24.6575	28.5714	simple	0.0018163	-16.1285
996725	N6_00962	ubiD	ubiD CDS	3-octaprenyl-4-hydroxybenzoate carboxy-lyase	5.05051	9.09091	28.2051	22.9167	simple	5.97679e-05	-19.8328
996936	N6_00962	ubiD	ubiD CDS	3-octaprenyl-4-hydroxybenzoate carboxy-lyase	4.0404	9.09091	14.5161	15.0943	simple	0.00794182	-10.2372
997313	N6_00963	flgA	flgA CDS	flagellar basal body P-ring biosynthesis proteinFlgA	10.7843	10	31.3725	19.4444	simple	0.00388976	-15.7225
997649	N6_00963	flgA	flgA CDS	flagellar basal body P-ring biosynthesis proteinFlgA	3.0303	0	15	19.1489	simple	0.000124901	-13.9027
997650	N6_00963	flgA	flgA CDS	flagellar basal body P-ring biosynthesis proteinFlgA	0	0	9.80392	5.71429	simple	0.000314246	-8.13953
997673	N6_00963	flgA	flgA CDS	flagellar basal body P-ring biosynthesis proteinFlgA	5.22388	0	11.3208	17.3077	simple	0.00994219	-9.4246
998176	N6_00964	uvrD	DNA helicase II (uvrD) CDS	DNA helicase II (uvrD)	9.56522	14.2857	31.0345	25.5319	simple	0.000263711	-18.4939
998576	N6_00964	uvrD	DNA helicase II (uvrD) CDS	DNA helicase II (uvrD)	4.0404	6.66667	15.5172	12.1951	simple	0.0116828	-9.75545
998577	N6_00964	uvrD	DNA helicase II (uvrD) CDS	DNA helicase II (uvrD)	2.38095	0	8.51064	15.9091	simple	0.0042877	-10.0677
998944	N6_00964	uvrD	DNA helicase II (uvrD) CDS	DNA helicase II (uvrD)	0	0	3.50877	3.63636	simple	0.0115814	-3.57143
999712	N6_00964	uvrD	DNA helicase II (uvrD) CDS	DNA helicase II (uvrD)	6.89655	0	15.1515	17.4603	simple	0.00922483	-10.0775
999999	N6_00965		hypothetical protein CDS	hypothetical protein	6.25	0	17.6471	16.9231	simple	0.00307732	-11.6022
1000750	N6_00965		hypothetical protein CDS	hypothetical protein	1.5873	0	10.1695	5.76923	simple	0.00842285	-6.68967
1001442	N6_00965		hypothetical protein CDS	hypothetical protein	0	0	8.69565	6.89655	gcGCgc	0.00155012	-7.69231
1001529	N6_00965		hypothetical protein CDS	hypothetical protein	4.16667	13.3333	20.3704	16	simple	0.00692359	-12.8638
1001654	N6_00965		hypothetical protein CDS	hypothetical protein	0	0	11.5942	5.08475	simple	2.73233e-05	-8.59375
1002415	N6_00966	serS	serS CDS	seryl-tRNA synthetase	3.37079	0	17.1429	9.375	simple	0.0125708	-10.3401
1002455	N6_00966	serS	serS CDS	seryl-tRNA synthetase	11.9565	5.26316	26	34.0426	gcGCgc	0.000501236	-19.0861
1002630	N6_00966	serS	serS CDS	seryl-tRNA synthetase	11.8644	11.1111	34.1463	24.3902	simple	0.00772002	-17.5036
1002744	N6_00966	serS	serS CDS	seryl-tRNA synthetase	15.7303	33.3333	34.0426	35	simple	0.00735635	-17.1358
1002777	N6_00966	serS	serS CDS	seryl-tRNA synthetase	5.66038	7.69231	20.5128	15.3846	simple	0.00711966	-11.7001
1003977	N6_00967		nitrilase/cyanide hydratase CDS	nitrilase/cyanide hydratase	5.10204	9.09091	23.4043	20.7547	simple	0.000347325	-16.4954
1005694	N6_00970		integral membrane protein CDS	integral membrane protein	1.94175	9.09091	15	13.2075	simple	0.00125452	-11.5277
1005721	N6_00970		integral membrane protein CDS	integral membrane protein	20	7.69231	38.0952	28.2051	simple	0.0103139	-15.5167
1006463	N6_00972		ABC transporter permease CDS	ABC transporter permease	5.12821	0	20.9302	25.5814	simple	4.63212e-05	-18.5683
1007125	N6_00972		ABC transporter permease CDS	ABC transporter permease	3.66972	0	17.3077	9.23077	simple	0.006734	-9.43068
1007435	N6_00972		ABC transporter permease CDS	ABC transporter permease	3.77358	5.88235	13.2075	17.5439	simple	0.00247417	-11.3895
1007654	N6_00973		ABC-2 type transport system permease protein CDS	ABC-2 type transport system permease protein	4.37956	11.1111	12.963	15	simple	0.00912709	-9.24057
1007772	N6_00973		ABC-2 type transport system permease protein CDS	ABC-2 type transport system permease protein	3.80952	6.66667	19.0476	15.5172	simple	0.00133752	-12.8333
1007839	N6_00973		ABC-2 type transport system permease protein CDS	ABC-2 type transport system permease protein	0.990099	0	6.52174	7.14286	simple	0.0142055	-5.99318
1008516	N6_00973		ABC-2 type transport system permease protein CDS	ABC-2 type transport system permease protein	0	0	7.14286	8.51064	simple	0.000692236	-7.86517
1008517	N6_00973		ABC-2 type transport system permease protein CDS	ABC-2 type transport system permease protein	0	0	12	10.8108	simple	5.77734e-05	-11.4943
1008789	N6_00974		HlyD family secretion protein CDS	HlyD family secretion protein	9.09091	16.6667	50	25.5814	simple	0.0131763	-26.5965
1009160	N6_00974		HlyD family secretion protein CDS	HlyD family secretion protein	15.8416	28.5714	35.7143	29.6296	simple	0.0145067	-15.942
1010577	N6_00975		lipase-like protein CDS	lipase-like protein	2.72109	12.5	10.3448	20	simple	0.0135323	-12.3992
1010875	N6_00975		lipase-like protein CDS	lipase-like protein	5.9322	0	23.3333	13.6364	simple	0.00222173	-13.9277
1011040	N6_00975		lipase-like protein CDS	lipase-like protein	1.81818	0	12.5	12.1951	simple	0.000831922	-10.7451
1011097	N6_00975		lipase-like protein CDS	lipase-like protein	0	0	6.89655	2.43902	simple	0.00375305	-5.05051
1011574	N6_00976		TlyC-like hemolysin; membrane protein CDS	TlyC-like hemolysin; membrane protein	1.96078	8.33333	16.9492	21.4286	simple	3.26625e-05	-16.4989
1011713	N6_00976		TlyC-like hemolysin; membrane protein CDS	TlyC-like hemolysin; membrane protein	0.775194	0	7.69231	3.7037	simple	0.0110331	-5.18791
1011813	N6_00976		TlyC-like hemolysin; membrane protein CDS	TlyC-like hemolysin; membrane protein	0	0	1.85185	5	simple	0.00824138	-3.50877
1012647	N6_00977		phosphate permease CDS	phosphate permease	21.6981	20	39.3939	38.0952	gcGCgc	0.00679219	-16.9899
1012657	N6_00977		phosphate permease CDS	phosphate permease	0	0	8.57143	5	simple	0.00175396	-6.31579
1012896	N6_00977		phosphate permease CDS	phosphate permease	11.9718	7.14286	23.7288	22.3684	simple	0.00928826	-11.4245
1013061	N6_00977		phosphate permease CDS	phosphate permease	10.8108	22.2222	30.303	26.5306	simple	0.000976881	-17.029
1013307	N6_00977		phosphate permease CDS	phosphate permease	5.61798	0	20	14	simple	0.00544359	-12
1013421	N6_00977		phosphate permease CDS	phosphate permease	4.58716	6.66667	18.4615	15.5556	simple	0.00178053	-12.434
1015021	N6_00979		Two-component sensor kinase CzcS CDS	Two-component sensor kinase CzcS	13.9785	12.5	48.7179	30.5556	simple	0.000494032	-26.1386
1015895	N6_00980	murE	murE CDS	UDP-N-acetylmuramoylalanyl-D-glutamate--2, 6-diaminopimelate ligase	8.54701	8.33333	18.3908	20.6349	simple	0.00884535	-10.8062
1016273	N6_00980	murE	murE CDS	UDP-N-acetylmuramoylalanyl-D-glutamate--2, 6-diaminopimelate ligase	6.50407	13.3333	22.5806	17.8082	simple	0.0017682	-12.7536
1016306	N6_00980	murE	murE CDS	UDP-N-acetylmuramoylalanyl-D-glutamate--2, 6-diaminopimelate ligase	1.04167	0	11.9048	8.51064	simple	0.00212535	-9.18643
1016307	N6_00980	murE	murE CDS	UDP-N-acetylmuramoylalanyl-D-glutamate--2, 6-diaminopimelate ligase	0.826446	0	6.34921	5.71429	simple	0.00988654	-5.2904
1016724	N6_00981		transaldolase CDS	transaldolase	14.7059	26.6667	44.2623	29.0909	simple	0.0124677	-20.8296
1016725	N6_00981		transaldolase CDS	transaldolase	6.56934	0	16.4384	14.7541	simple	0.00575404	-9.86519
1017003	N6_00981		transaldolase CDS	transaldolase	0.869565	0	11.5385	5.55556	simple	0.00245215	-7.69692
1017247	N6_00981		transaldolase CDS	transaldolase	14.0187	0	32.6531	26.087	simple	0.00296707	-16.5426
1017976	N6_00982	rplY	rplY CDS	50S ribosomal protein L25/general stress proteinCtc	4.96454	0	18.1818	14.0845	simple	0.00126305	-11.3276
1019542	N6_00984		permease; membrane protein CDS	permease; membrane protein	5.83942	7.14286	15.1515	15.3846	simple	0.0098211	-9.30691
1022191	N6_00989		putative endonuclease CDS	putative endonuclease	0	0	3.7037	4.7619	simple	0.00970122	-4.2735
1024864	N6_00992		putative inner membrane protein CDS	putative inner membrane protein	6.15385	9.09091	16.6667	17.9104	simple	0.00554859	-11.0083
1025549	N6_00993	copA	cation-transporting ATPase, P-type (copA) CDS	cation-transporting ATPase, P-type (copA)	0	0	8.33333	8.33333	simple	0.000771669	-8.33333
1025578	N6_00993	copA	cation-transporting ATPase, P-type (copA) CDS	cation-transporting ATPase, P-type (copA)	3.57143	0	19.4444	13.3333	simple	0.00369801	-13.3333
1026223	N6_00993	copA	cation-transporting ATPase, P-type (copA) CDS	cation-transporting ATPase, P-type (copA)	0	0	5.26316	7.40741	simple	0.00132218	-6.30631
1027044	N6_00993	copA	cation-transporting ATPase, P-type (copA) CDS	cation-transporting ATPase, P-type (copA)	0.900901	0	7.69231	6.66667	simple	0.00813669	-6.42284
1027183	N6_00993	copA	cation-transporting ATPase, P-type (copA) CDS	cation-transporting ATPase, P-type (copA)	1.25	0	11.3636	21.5686	simple	3.8813e-05	-15.7668
1027319	N6_00993	copA	cation-transporting ATPase, P-type (copA) CDS	cation-transporting ATPase, P-type (copA)	3.57143	8.33333	14.0351	10.9589	simple	0.0141045	-8.27543
1027437	N6_00993	copA	cation-transporting ATPase, P-type (copA) CDS	cation-transporting ATPase, P-type (copA)	2.0202	5	10	10.1695	simple	0.0148266	-7.57073
1027438	N6_00993	copA	cation-transporting ATPase, P-type (copA) CDS	cation-transporting ATPase, P-type (copA)	5.66038	14.2857	19.1489	25	simple	0.00114383	-15.3114
1027539	N6_00993	copA	cation-transporting ATPase, P-type (copA) CDS	cation-transporting ATPase, P-type (copA)	0	0	4.28571	5.17241	simple	0.00209726	-4.6875
1028270	N6_00994		methyltransferase small protein CDS	methyltransferase small protein	0	0	11.1111	5.71429	simple	0.000231512	-9.18367
1029585	N6_00996	gltS	gltS CDS	sodium/glutamate symport carrier protein	0	0	6.34921	3.33333	simple	0.00116298	-4.87805
1029586	N6_00996	gltS	gltS CDS	sodium/glutamate symport carrier protein	10.9756	12.5	26.6667	25.9259	simple	0.00706018	-15.1515
1029971	N6_00996	gltS	gltS CDS	sodium/glutamate symport carrier protein	0	0	9.25926	12.5	simple	6.95262e-05	-10.9091
1030375	N6_00996	gltS	gltS CDS	sodium/glutamate symport carrier protein	9.47368	0	25	22.807	simple	0.00336668	-14.8532
1030462	N6_00996	gltS	gltS CDS	sodium/glutamate symport carrier protein	0	0	9.67742	7.69231	simple	0.000142656	-8.91089
1032231	N6_00998		ferrodoxin-like protein CDS	ferrodoxin-like protein	9.09091	0	20.8333	23.6842	simple	0.00618211	-13.8361
1032363	N6_00998		ferrodoxin-like protein CDS	ferrodoxin-like protein	6.73077	0	20.6897	14.2857	simple	0.0075415	-11.507
1032614	N6_00998		ferrodoxin-like protein CDS	ferrodoxin-like protein	2.88462	0	18.4211	6.45161	simple	0.0138333	-10.3162
1032615	N6_00998		ferrodoxin-like protein CDS	ferrodoxin-like protein	4	0	14.2857	23.6842	simple	0.000398009	-14.882
1032625	N6_00998		ferrodoxin-like protein CDS	ferrodoxin-like protein	10.8911	16.6667	29.7872	33.3333	simple	0.000719056	-19.7456
1032902	N6_00998		ferrodoxin-like protein CDS	ferrodoxin-like protein	2.47934	8.33333	16.6667	12.9032	simple	0.000711432	-11.6477
1034442	N6_01001		frpb-like protein CDS	frpb-like protein	8.54701	16.6667	23.0769	16.9492	simple	0.0137541	-10.859
1034597	N6_01001		frpb-like protein CDS	frpb-like protein	0.925926	0	7.31707	12.7273	simple	0.000813384	-9.58333
1036872	N6_01002	frpB3	frpB3 CDS	Iron-regulated outer membrane protein	5	0	26.9231	25	simple	2.34712e-05	-21.8427
1037408	N6_01002	frpB3	frpB3 CDS	Iron-regulated outer membrane protein	9.82143	0	26.087	23.913	simple	0.00143806	-16.0569
1037456	N6_01002	frpB3	frpB3 CDS	Iron-regulated outer membrane protein	6.83761	0	24.5283	19.5652	simple	0.000603559	-15.7182
1038387	N6_01003	selA	selA CDS	L-seryl-tRNA(Ser) seleniumtransferase	3.125	0	18	12.7273	simple	0.000889623	-12.4603
1038805	N6_01003	selA	selA CDS	L-seryl-tRNA(Ser) seleniumtransferase	0.900901	0	7.24638	6.45161	simple	0.00689377	-6.07658
1039092	N6_01004	nusA	nusA CDS	transcription elongation factor NusA	8.33333	7.14286	27.1429	19.1489	simple	0.000402237	-15.7124
1045593	N6_01017		virB4 (virB4) CDS	virB4 (virB4)	5.38462	4.34783	17.7778	21.7391	simple	0.000464983	-14.5515
1048644	N6_01019		hypothetical protein CDS	hypothetical protein	1.72414	0	14.5161	12.5	simple	0.000181093	-12.0491
1053414	N6_01025	ssb	ssb CDS	single-stranded DNA-binding protein	2.5	0	34.2857	16.6667	simple	0.000485433	-22.4026
1054747	N6_01027		DNA polymerase III subunit delta CDS	DNA polymerase III subunit delta	2.22222	0	13.6364	10.7143	gcGCgc	0.00491766	-10.5
1055074	N6_01027		DNA polymerase III subunit delta CDS	DNA polymerase III subunit delta	58.2418	55.5556	78.4314	75	gcGCgc	0.00511543	-18.9231
1057386	N6_01029	aroE	aroE CDS	shikimate 5-dehydrogenase	2.94118	0	20.9677	12.5	simple	0.000100796	-15.0384
1057387	N6_01029	aroE	aroE CDS	shikimate 5-dehydrogenase	5.26316	13.3333	27.2727	18	simple	0.00243039	-16.4935
1057512	N6_01029	aroE	aroE CDS	shikimate 5-dehydrogenase	1.06383	0	7.27273	9.09091	simple	0.00755464	-7.21094
1058816	N6_01031	oppB	oligopeptide ABC transporter permease (oppB) CDS	oligopeptide ABC transporter permease (oppB)	1.16279	0	7.69231	9.23077	simple	0.00980028	-7.4359
1058954	N6_01031	oppB	oligopeptide ABC transporter permease (oppB) CDS	oligopeptide ABC transporter permease (oppB)	16.8539	22.2222	34.0909	35.1852	simple	0.00529959	-17.3469
1059297	N6_01031	oppB	oligopeptide ABC transporter permease (oppB) CDS	oligopeptide ABC transporter permease (oppB)	0	0	1.69492	5.76923	simple	0.00927934	-3.6036
1059829	N6_01032	oppA	oligopeptide ABC transporter periplasmic oligopeptide-binding protein (oppA) CDS	oligopeptide ABC transporter periplasmic oligopeptide-binding protein (oppA)	0	0	8	4.25532	simple	0.00523207	-6.18557
1059852	N6_01032	oppA	oligopeptide ABC transporter periplasmic oligopeptide-binding protein (oppA) CDS	oligopeptide ABC transporter periplasmic oligopeptide-binding protein (oppA)	1.42857	0	5.26316	12.2807	simple	0.0117546	-7.58145
1060102	N6_01032	oppA	oligopeptide ABC transporter periplasmic oligopeptide-binding protein (oppA) CDS	oligopeptide ABC transporter periplasmic oligopeptide-binding protein (oppA)	3.94737	0	21.7391	15.3846	simple	0.00161165	-14.5699
1060307	N6_01032	oppA	oligopeptide ABC transporter periplasmic oligopeptide-binding protein (oppA) CDS	oligopeptide ABC transporter periplasmic oligopeptide-binding protein (oppA)	0	0	8.51064	5.26316	simple	0.00265568	-7.05882
1060406	N6_01032	oppA	oligopeptide ABC transporter periplasmic oligopeptide-binding protein (oppA) CDS	oligopeptide ABC transporter periplasmic oligopeptide-binding protein (oppA)	1.90476	0	8.95522	9.23077	simple	0.00606442	-7.45156
1063356	N6_01035	secG	secG CDS	preprotein translocase subunit SecG	0	0	12.6984	6.77966	simple	4.5103e-05	-9.83607
1064789	N6_01037	pyrE	pyrE CDS	orotate phosphoribosyltransferase	12.766	16.6667	25.5319	29.7872	simple	0.0104929	-14.452
1064869	N6_01037	pyrE	pyrE CDS	orotate phosphoribosyltransferase	14.1304	10	27.2727	32.7273	simple	0.00415697	-16.5775
1065146	N6_01038		hypothetical protein CDS	hypothetical protein	6.97674	11.1111	32.1429	25.5319	simple	5.63785e-06	-21.8798
1065173	N6_01038		hypothetical protein CDS	hypothetical protein	6.4	0	20	19.6078	simple	0.000717138	-13.9804
1065609	N6_01039	cobT	cobT CDS	nicotinate mononucleotide:5,6-dimethylbenzimidazole phosphor	1.96078	0	16.3265	7.69231	simple	0.00194579	-10.1113
1066731	N6_01041	nuoB	NADH dehydrogenase subunit B CDS	NADH dehydrogenase subunit B	0.892857	0	26.9841	9.61538	simple	0.00193463	-18.3108
1067374	N6_01042	nuoC	NADH dehydrogenase subunit C CDS	NADH dehydrogenase subunit C	7.36842	0	28.8462	20.9302	simple	0.000174645	-18.7211
1067390	N6_01042	nuoC	NADH dehydrogenase subunit C CDS	NADH dehydrogenase subunit C	0	0	11.5385	5.76923	simple	0.000118807	-8.65385
1067597	N6_01042	nuoC	NADH dehydrogenase subunit C CDS	NADH dehydrogenase subunit C	2.5974	7.69231	16.6667	13.0435	simple	0.00412082	-11.6667
1067640	N6_01042	nuoC	NADH dehydrogenase subunit C CDS	NADH dehydrogenase subunit C	5.10204	0	15.9091	14	simple	0.010978	-10.3065
1067743	N6_01042	nuoC	NADH dehydrogenase subunit C CDS	NADH dehydrogenase subunit C	1.35135	0	16.6667	8.51064	simple	0.00166923	-11.1831
1068916	N6_01043	nuoD	nuoD CDS	NADH dehydrogenase subunit D	0	0	12.5	6.25	simple	0.000202819	-9.09091
1069404	N6_01045	nuoF	nuoF CDS	NADH dehydrogenase I subunit F	0.970874	0	9.83607	12.2449	simple	0.000512815	-10.0395
1072152	N6_01046	nuoG	NADH dehydrogenase subunit G CDS	NADH dehydrogenase subunit G	0	0	2.27273	8.33333	simple	0.00503933	-5.43478
1073326	N6_01047	nuoH	nuoH CDS	NADH dehydrogenase subunit H	0	0	6.25	6.97674	simple	0.00206809	-6.59341
1073677	N6_01047	nuoH	nuoH CDS	NADH dehydrogenase subunit H	7.07071	14.2857	25.5319	23.2558	simple	0.000942151	-16.8973
1074775	N6_01049	nuoJ	nuoJ CDS	NADH dehydrogenase subunit J	1.5625	0	12.7273	5.26316	simple	0.00551916	-7.48972
1074909	N6_01049	nuoJ	nuoJ CDS	NADH dehydrogenase subunit J	2.41935	0	9.25926	11.1111	simple	0.00610975	-8.02691
1075316	N6_01050	nuoK	nuoK CDS	NADH dehydrogenase subunit K	5	0	17.6471	14.8936	simple	0.00220131	-11.8821
1076251	N6_01051	nuoL	nuoL CDS	NADH dehydrogenase subunit L	4.12371	10	19.2982	13.1579	simple	0.00401563	-12.1692
1077079	N6_01051	nuoL	nuoL CDS	NADH dehydrogenase subunit L	1.07527	0	16.6667	7.89474	simple	0.000466977	-11.8103
1077334	N6_01052	nuoM	nuoM CDS	NADH dehydrogenase subunit M	8.53659	22.2222	33.9623	33.9623	simple	3.4502e-05	-24.0722
1077335	N6_01052	nuoM	nuoM CDS	NADH dehydrogenase subunit M	0	0	3.57143	9.30233	simple	0.00354114	-6.06061
1077528	N6_01052	nuoM	nuoM CDS	NADH dehydrogenase subunit M	0	0	6.25	6.89655	simple	0.00173738	-6.60377
1077529	N6_01052	nuoM	nuoM CDS	NADH dehydrogenase subunit M	10.6557	18.1818	36.2069	30.6122	simple	2.32963e-05	-22.3667
1079325	N6_01053	nuoN	nuoN CDS	NADH dehydrogenase subunit N	5.40541	0	15.5172	13.4615	simple	0.0113826	-9.62742
1079957	N6_01053	nuoN	nuoN CDS	NADH dehydrogenase subunit N	8.86076	0	21.7391	22.7273	simple	0.0108476	-13.7885
1081076	N6_01054	pflA	pflA CDS	flagellar functional protein	1.51515	0	13.7931	9.25926	simple	0.000400261	-10.1987
1081642	N6_01054	pflA	pflA CDS	flagellar functional protein	0	0	11.7647	4.34783	gcGCgc	0.00264632	-8.77193
1082001	N6_01054	pflA	pflA CDS	flagellar functional protein	3.125	12.5	19.4444	13.5135	simple	0.0130089	-12.2717
1082078	N6_01054	pflA	pflA CDS	flagellar functional protein	3.2967	0	9.09091	14.5833	simple	0.0138512	-8.98622
1082229	N6_01054	pflA	pflA CDS	flagellar functional protein	3.9604	6.66667	20.3704	10	simple	0.00916716	-11.0743
1083622	N6_01055	algC	algC CDS	phosphomannomutase	4.30108	16.6667	19.2982	21.6216	simple	0.011737	-14.4985
1083665	N6_01055	algC	algC CDS	phosphomannomutase	8.64198	0	20.4545	20.9677	simple	0.00812937	-13.0624
1085815	N6_01058		nicotinamide mononucleotide transporter (pnuC) CDS	nicotinamide mononucleotide transporter (pnuC)	0.917431	7.69231	12.5	14	simple	0.00655305	-11.626
1086376	N6_01060		hypothetical protein CDS	hypothetical protein	0	0	7.14286	5	simple	0.0106952	-6.09756
1087946	N6_01062		putative transcriptional regulator CDS	putative transcriptional regulator	0.900901	7.14286	11.4754	10.8696	simple	0.0103905	-9.61495
1088222	N6_01062		putative transcriptional regulator CDS	putative transcriptional regulator	0	0	8	4.08163	gcGCgc	0.00280748	-6.06061
1088341	N6_01062		putative transcriptional regulator CDS	putative transcriptional regulator	0	0	8.19672	6.97674	simple	0.000761908	-7.69231
1088342	N6_01062		putative transcriptional regulator CDS	putative transcriptional regulator	2.85714	12.5	22.449	18.1818	simple	0.000218457	-16.6525
1090508	N6_01065		glycosyltransferase CDS	glycosyltransferase	0	0	10	4.25532	simple	0.000192519	-7.69231
1090509	N6_01065		glycosyltransferase CDS	glycosyltransferase	0	0	1.53846	6.34921	simple	0.0124055	-3.90625
1090910	N6_01065		glycosyltransferase CDS	glycosyltransferase	7.21649	0	32.6531	16.6667	simple	0.00790171	-18.9684
1091561	N6_01066		anthranilate synthase component I CDS	anthranilate synthase component I	9.27835	10.5263	24.0741	31.4286	simple	0.000971894	-17.4835
1091562	N6_01066		anthranilate synthase component I CDS	anthranilate synthase component I	5.55556	7.14286	19.2308	18.1818	simple	0.0034272	-12.9224
1091806	N6_01066		anthranilate synthase component I CDS	anthranilate synthase component I	0	0	3.38983	6	simple	0.0106375	-4.58716
1091830	N6_01066		anthranilate synthase component I CDS	anthranilate synthase component I	0	0	4	11.3636	simple	0.00187511	-7.44681
1091831	N6_01066		anthranilate synthase component I CDS	anthranilate synthase component I	14.9533	20	34	32.5581	simple	0.00231653	-17.7596
1091867	N6_01066		anthranilate synthase component I CDS	anthranilate synthase component I	8.33333	0	28.2051	17.1429	simple	0.00913659	-15.9141
1091868	N6_01066		anthranilate synthase component I CDS	anthranilate synthase component I	3.09278	6.66667	16.3636	9.25926	simple	0.00977069	-9.27261
1092131	N6_01066		anthranilate synthase component I CDS	anthranilate synthase component I	14.1667	9.09091	32.7586	24.4444	simple	0.00387111	-15.3858
1092796	N6_01066		anthranilate synthase component I CDS	anthranilate synthase component I	3.22581	0	17.9487	10.8696	simple	0.00449446	-11.1474
1093171	N6_01067	trpG	trpG CDS	anthranilate synthase component II	7.82609	0	19.3548	25	simple	0.000645111	-14.9883
1093537	N6_01068	trpD	trpD CDS	anthranilate phosphoribosyltransferase	0	0	2	9.375	simple	0.00879884	-6.14035
1093698	N6_01068	trpD	trpD CDS	anthranilate phosphoribosyltransferase	12.7273	11.7647	35.2941	36.7347	simple	2.94305e-05	-23.4016
1093770	N6_01068	trpD	trpD CDS	anthranilate phosphoribosyltransferase	17.8947	0	52.2727	39.3939	simple	3.53048e-05	-29.5815
1094022	N6_01068	trpD	trpD CDS	anthranilate phosphoribosyltransferase	2.32558	0	12.5	5.66038	simple	0.00684374	-7.47234
1094154	N6_01068	trpD	trpD CDS	anthranilate phosphoribosyltransferase	1.02041	0	14.6341	8.88889	simple	0.000725907	-10.7105
1094221	N6_01068	trpD	trpD CDS	anthranilate phosphoribosyltransferase	8	0	22.973	17.8082	simple	0.000951584	-13.3659
1094385	N6_01068	trpD	trpD CDS	anthranilate phosphoribosyltransferase	1.65289	0	7.40741	9.52381	simple	0.00533954	-7.12857
1095031	N6_01069		bifunctional indole-3-glycerol phosphate synthase/phosphoribosylanthranilate isomerase CDS	bifunctional indole-3-glycerol phosphate synthase/phosphoribosylanthranilate isomerase	6.36364	25	31.3725	26.7857	simple	0.00241199	-21.3448
1096021	N6_01070	trpB	trpB CDS	tryptophan synthase subunit beta	6	0	28.2051	16.6667	simple	0.000528288	-17.8787
1096226	N6_01070	trpB	trpB CDS	tryptophan synthase subunit beta	0	0	12	2.94118	simple	0.00159363	-8.33333
1096745	N6_01070	trpB	trpB CDS	tryptophan synthase subunit beta	4	0	15	16.2162	simple	0.00820421	-11.9259
1098933	N6_01072	rplQ	rplQ CDS	50S ribosomal protein L17	15.8879	20	30.6122	30.4348	simple	0.0133199	-14.4549
1099000	N6_01072	rplQ	rplQ CDS	50S ribosomal protein L17	2.10526	0	9.09091	14.2857	simple	0.00597983	-9.62791
1102870	N6_01079	secY	secY CDS	preprotein translocase subunit SecY	0	0	6.06061	5.76923	simple	0.00455103	-5.88235
1102990	N6_01079	secY	secY CDS	preprotein translocase subunit SecY	0.952381	0	10.2041	5	simple	0.0104092	-6.43855
1103380	N6_01079	secY	secY CDS	preprotein translocase subunit SecY	1.73913	0	17.0213	14.8148	simple	3.82403e-05	-14.2543
1103401	N6_01079	secY	secY CDS	preprotein translocase subunit SecY	0.961538	0	8	5.76923	simple	0.0142055	-5.99318
1104660	N6_01081	rpsE	rpsE CDS	30S ribosomal protein S5	16.2393	18.1818	30.5085	37.2093	simple	0.00281846	-16.9271
1104661	N6_01081	rpsE	rpsE CDS	30S ribosomal protein S5	6.18557	0	18.0328	20	simple	0.00282352	-13.2454
1105733	N6_01083	rplF	rplF CDS	50S ribosomal protein L6	2	0	13.9535	13.3333	simple	0.000693941	-11.882
1106949	N6_01085	rplE	rplE CDS	50S ribosomal protein L5	9.57447	15.3846	22.449	33.3333	simple	0.00300532	-16.5489
1107508	N6_01087	rplN	rplN CDS	50S ribosomal protein L14	4.49438	0	25.5319	13.8889	simple	0.00074946	-16.5215
1107968	N6_01089	rpmC	rpmC CDS	50S ribosomal protein L29	1.75439	0	10	6.84932	simple	0.00862553	-6.72029
1108424	N6_01090	rplP	rplP CDS	50S ribosomal protein L16	1.94175	0	9.52381	17.0213	simple	0.00079643	-11.7132
1108511	N6_01090	rplP	rplP CDS	50S ribosomal protein L16	8.91089	25	28.3019	31.25	simple	0.000569345	-19.6112
1108809	N6_01091	rpsC	rpsC CDS	30S ribosomal protein S3	7.20721	5.88235	20.3704	16.6667	simple	0.00746997	-11.5962
1108829	N6_01091	rpsC	rpsC CDS	30S ribosomal protein S3	0	0	2.94118	7.14286	simple	0.011625	-5.26316
1109400	N6_01092	rplV	rplV CDS	50S ribosomal protein L22	4.71698	0	19.5122	20	simple	0.000518112	-15.3815
1109446	N6_01092	rplV	rplV CDS	50S ribosomal protein L22	8.33333	0	19.0476	20	simple	0.0140068	-11.8199
1110221	N6_01094	rplB	rplB CDS	50S ribosomal protein L2	4.16667	0	19.5652	22.7273	simple	0.000276035	-17.4967
1110282	N6_01094	rplB	rplB CDS	50S ribosomal protein L2	0	0	11.9048	4.08163	simple	0.00502231	-7.69231
1110790	N6_01095	rplW	rplW CDS	50S ribosomal protein L23	0	0	5.88235	5	simple	0.0125076	-5.40541
1110811	N6_01095	rplW	rplW CDS	50S ribosomal protein L23	1.2987	7.69231	28.125	14.2857	simple	0.00697988	-18.048
1111367	N6_01096	rplD	rplD CDS	50S ribosomal protein L4	4.87805	0	30	28.8889	simple	1.80948e-06	-25.2012
1112068	N6_01097	rplC	rplC CDS	50S ribosomal protein L3	2.58621	0	16.6667	8.33333	simple	0.00281477	-10.0806
1112592	N6_01098		30S ribosomal protein S10 CDS	30S ribosomal protein S10	2.75229	10	19.5122	13.3333	simple	0.00147481	-12.9177
1115167	N6_01101	rnhB	rnhB CDS	ribonuclease HII	15.493	0	41.0256	31.4286	simple	0.00148122	-22.2008
1115907	N6_01103	fumC	fumC CDS	fumarate hydratase	0	0	5.35714	12.1951	simple	0.000281781	-8.24742
1116286	N6_01103	fumC	fumC CDS	fumarate hydratase	0.862069	0	8.51064	8.16327	simple	0.00292053	-7.5641
1117484	N6_01104	crdA	crdA CDS	putative copper resistance determinant CrdA	5.55556	0	16.1765	13.2353	simple	0.00573938	-9.70588
1117638	N6_01105		heavy metal RND efflux outer membrane protein,CzcC family CDS	heavy metal RND efflux outer membrane protein,CzcC family	2.94118	0	16.9231	6.25	simple	0.00653455	-10.7472
1118225	N6_01105		heavy metal RND efflux outer membrane protein,CzcC family CDS	heavy metal RND efflux outer membrane protein,CzcC family	0	0	5.7971	9.25926	simple	0.00035719	-7.31707
1118226	N6_01105		heavy metal RND efflux outer membrane protein,CzcC family CDS	heavy metal RND efflux outer membrane protein,CzcC family	4.34783	9.09091	17.7419	12.5	simple	0.00902912	-10.6002
1118340	N6_01105		heavy metal RND efflux outer membrane protein,CzcC family CDS	heavy metal RND efflux outer membrane protein,CzcC family	1.65289	10	11.5385	19.0476	simple	0.0105362	-12.6035
1118809	N6_01105		heavy metal RND efflux outer membrane protein,CzcC family CDS	heavy metal RND efflux outer membrane protein,CzcC family	3.22581	0	11.5385	12.5	simple	0.00713591	-9.25926
1118821	N6_01105		heavy metal RND efflux outer membrane protein,CzcC family CDS	heavy metal RND efflux outer membrane protein,CzcC family	1.16279	0	9.43396	9.80392	simple	0.00336467	-8.61538
1119019	N6_01106		cobalt-zinc-cadmium resistance protein CzcB CDS	cobalt-zinc-cadmium resistance protein CzcB	2.1978	10	10.9091	14.6341	simple	0.0133785	-9.5297
1119049	N6_01106		cobalt-zinc-cadmium resistance protein CzcB CDS	cobalt-zinc-cadmium resistance protein CzcB	0.892857	0	12.7273	4.25532	simple	0.00494373	-8.01052
1119427	N6_01106		cobalt-zinc-cadmium resistance protein CzcB CDS	cobalt-zinc-cadmium resistance protein CzcB	5.05051	16.6667	23.2558	32.0755	simple	0.00087263	-21.8187
1120363	N6_01107		cation efflux system protein CDS	cation efflux system protein	0	0	11.1111	13.6364	simple	0.000138373	-12.3596
1120944	N6_01107		cation efflux system protein CDS	cation efflux system protein	0.925926	5.26316	19.6721	7.89474	simple	0.0078247	-13.5767
1121098	N6_01107		cation efflux system protein CDS	cation efflux system protein	1.19048	9.09091	13.7931	14.7059	simple	0.0148939	-12.1805
1121099	N6_01107		cation efflux system protein CDS	cation efflux system protein	4.6875	7.14286	16.9014	11.4286	simple	0.00693679	-9.25482
1122968	N6_01107		cation efflux system protein CDS	cation efflux system protein	1.38889	0	7.14286	14.5455	simple	0.00328368	-10.1207
1124374	N6_01110	dnaJ	dnaJ CDS	chaperone protein DnaJ	3.0303	0	15.2174	14.5833	simple	0.00127464	-12.1663
1124603	N6_01110	dnaJ	dnaJ CDS	chaperone protein DnaJ	3.73134	0	9.87654	12.6984	simple	0.0102352	-7.66284
1124604	N6_01110	dnaJ	dnaJ CDS	chaperone protein DnaJ	2.43902	0	12.5	17.1429	simple	0.00229243	-12.4444
1124686	N6_01110	dnaJ	dnaJ CDS	chaperone protein DnaJ	4.41176	0	17.3913	18.1818	simple	0.000177843	-13.6603
1124833	N6_01110	dnaJ	dnaJ CDS	chaperone protein DnaJ	0	0	3.1746	5	simple	0.00682429	-4.06504
1128546	N6_01114		heat shock protein DnaJ domain protein CDS	heat shock protein DnaJ domain protein	4.23729	10	15.942	15.7143	simple	0.00220437	-11.1398
1128706	N6_01114		heat shock protein DnaJ domain protein CDS	heat shock protein DnaJ domain protein	6.45161	11.1111	20	23.2143	simple	0.00066023	-14.5095
1128707	N6_01114		heat shock protein DnaJ domain protein CDS	heat shock protein DnaJ domain protein	1.92308	0	16.2162	8	simple	0.00317642	-9.73987
1129073	N6_01114		heat shock protein DnaJ domain protein CDS	heat shock protein DnaJ domain protein	3.66972	7.69231	18.8679	18.3673	simple	0.000360296	-14.5291
1129074	N6_01114		heat shock protein DnaJ domain protein CDS	heat shock protein DnaJ domain protein	4.13223	0	14.0351	11.6667	simple	0.00711671	-9.08917
1129142	N6_01114		heat shock protein DnaJ domain protein CDS	heat shock protein DnaJ domain protein	6.42202	14.2857	23.7288	30.2326	simple	7.98713e-05	-19.1535
1129143	N6_01114		heat shock protein DnaJ domain protein CDS	heat shock protein DnaJ domain protein	0.990099	0	8.51064	7.40741	simple	0.00841018	-6.99487
1129290	N6_01115		nicotinate-nucleotide adenyltransferase CDS	nicotinate-nucleotide adenyltransferase	1.5748	0	12.2807	4.54545	simple	0.00670594	-7.41835
1129307	N6_01115		nicotinate-nucleotide adenyltransferase CDS	nicotinate-nucleotide adenyltransferase	3.26087	12.5	21.6216	13.6364	simple	0.00743384	-13.284
1129747	N6_01115		nicotinate-nucleotide adenyltransferase CDS	nicotinate-nucleotide adenyltransferase	1.72414	0	12.2807	8.33333	simple	0.00204885	-8.94947
1129974	N6_01116	nikR	nikR CDS	nickel responsive regulator	0	0	1.92308	12.3077	simple	0.0140777	-7.69231
1132645	N6_01120	hopM_1	hopM 1 CDS	outer membrane protein HopM	0.970874	0	6.12245	11.6667	simple	0.00306596	-8.23973
1132646	N6_01120	hopM_1	hopM 1 CDS	outer membrane protein HopM	0	0	4.34783	4.34783	simple	0.0148346	-4.34783
1132705	N6_01120	hopM_1	hopM 1 CDS	outer membrane protein HopM	1.35135	0	15.3846	6.52174	simple	0.00563446	-9.39776
1133684	N6_01122		hypothetical protein CDS	hypothetical protein	0.746269	0	4.91803	6.15385	simple	0.0104099	-4.91039
1133708	N6_01122		hypothetical protein CDS	hypothetical protein	1.2987	0	12.5	13.3333	simple	0.00118908	-11.7784
1133729	N6_01122		hypothetical protein CDS	hypothetical protein	3.84615	0	18.4211	10.2041	simple	0.011399	-10.384
1139782	N6_01128	soj	SpoOJ regulator (soj) CDS	SpoOJ regulator (soj)	0	0	2.43902	7.27273	simple	0.00375787	-5.20833
1139852	N6_01128	soj	SpoOJ regulator (soj) CDS	SpoOJ regulator (soj)	7.14286	0	23.6364	31.1111	simple	6.74678e-05	-20.2692
1141216	N6_01129		plasmid replication-partition related protein CDS	plasmid replication-partition related protein	0.862069	0	8.4507	16.6667	simple	8.61653e-05	-11.6336
1142391	N6_01131	atpF	atpF CDS	F0F1 ATP synthase subunit B	2.30769	0	11.2903	11.1111	simple	0.00176834	-9.03576
1143613	N6_01133	atpA	atpA CDS	F0F1 ATP synthase subunit alpha	2.4	0	16.4179	10.3448	simple	0.000409127	-11.3273
1144434	N6_01133	atpA	atpA CDS	F0F1 ATP synthase subunit alpha	4.65116	0	30.2326	17.2414	simple	6.85554e-05	-20.8333
1144888	N6_01134	atpG	atpG CDS	F0F1 ATP synthase subunit gamma	8.33333	16.6667	40.3846	22.8571	simple	0.00259017	-24.359
1144988	N6_01134	atpG	atpG CDS	F0F1 ATP synthase subunit gamma	0	0	4.34783	7.69231	gcGCgc	0.0101163	-5.55556
1145281	N6_01134	atpG	atpG CDS	F0F1 ATP synthase subunit gamma	1.43885	0	8.92857	9.61538	simple	0.00181375	-7.99344
1145721	N6_01135	atpB	ATP synthase F0F1 subunit beta CDS	ATP synthase F0F1 subunit beta	14.1667	13.3333	31.5789	25.5319	simple	0.00516819	-14.7721
1145874	N6_01135	atpB	ATP synthase F0F1 subunit beta CDS	ATP synthase F0F1 subunit beta	1.03093	0	14.8148	6.45161	simple	0.000985477	-10.7843
1146073	N6_01135	atpB	ATP synthase F0F1 subunit beta CDS	ATP synthase F0F1 subunit beta	0	0	7.5	5.66038	simple	0.00202834	-6.45161
1146234	N6_01135	atpB	ATP synthase F0F1 subunit beta CDS	ATP synthase F0F1 subunit beta	0	0	1.81818	6.25	gcGCgc	0.0134821	-4.20168
1146235	N6_01135	atpB	ATP synthase F0F1 subunit beta CDS	ATP synthase F0F1 subunit beta	25.2525	14.2857	52.0833	37.7778	gcGCgc	0.00457358	-20.633
1147388	N6_01137	exbB	biopolymer transport protein (exbB) CDS	biopolymer transport protein (exbB)	1.7094	0	10.5263	11.9048	simple	0.00170626	-9.53631
1150040	N6_01140	tolB	tolB CDS	translocation protein TolB	12.3596	14.2857	27.027	31.5789	simple	0.00625487	-16.8333
1156751	N6_01149	ggt	gamma-glutamyltranspeptidase (ggt) CDS	gamma-glutamyltranspeptidase (ggt)	0	0	4.16667	8.69565	simple	0.00249074	-6.38298
1157388	N6_01149	ggt	gamma-glutamyltranspeptidase (ggt) CDS	gamma-glutamyltranspeptidase (ggt)	0	0	7.14286	5.17241	simple	0.00644918	-6
1157498	N6_01149	ggt	gamma-glutamyltranspeptidase (ggt) CDS	gamma-glutamyltranspeptidase (ggt)	2.3622	0	12.3288	12.9032	simple	0.000391503	-10.5093
1159896	N6_01151		hypothetical protein CDS	hypothetical protein	3.2967	0	25	20	simple	4.63419e-05	-19.7861
1162140	N6_01152	uvrB	uvrB CDS	excinuclease ABC subunit B	0	0	7.27273	5.35714	gcGCgc	0.00101416	-6.30631
1162330	N6_01152	uvrB	uvrB CDS	excinuclease ABC subunit B	1.65289	0	9.58904	11.1111	simple	0.00189862	-8.64247
1162934	N6_01152	uvrB	uvrB CDS	excinuclease ABC subunit B	0	0	3.84615	12.5	gcGCgc	0.00174473	-8.33333
1163227	N6_01153	omp3	omp3 CDS	outer membrane protein 3	3.47826	0	12.1212	9.25926	simple	0.0130099	-7.75641
1163980	N6_01153	omp3	omp3 CDS	outer membrane protein 3	0.884956	0	12.7273	3.77358	simple	0.0132576	-7.54593
1164495	N6_01154	purB	purB CDS	adenylosuccinate lyase	5.83333	0	24.5614	17.7778	simple	0.000160046	-16.2656
1165099	N6_01154	purB	purB CDS	adenylosuccinate lyase	0.769231	0	10.7692	2.27273	simple	0.0149413	-6.64015
1165491	N6_01154	purB	purB CDS	adenylosuccinate lyase	1.05263	0	18.6047	9.30233	simple	0.000122089	-13.0444
1166613	N6_01155	porB	porB CDS	pyruvate ferredoxin oxidoreductase subunit beta	2.9703	11.1111	11.5385	14.8936	simple	0.0106387	-9.49495
1166839	N6_01156	porA	porA CDS	pyruvate flavodoxin oxidoreductase subunit alpha	5.26316	11.1111	41.4634	17.7778	simple	0.0093112	-23.3787
1167038	N6_01156	porA	porA CDS	pyruvate flavodoxin oxidoreductase subunit alpha	6.18557	18.1818	26.9231	18.6047	simple	0.00900659	-15.7505
1168263	N6_01157	porD	porD CDS	pyruvate flavodoxin oxidoreductase subunit delta	8.43373	9.09091	28.5714	18.8679	simple	0.00273332	-15.3426
1168294	N6_01157	porD	porD CDS	pyruvate flavodoxin oxidoreductase subunit delta	3.4188	9.09091	18.3099	18.0328	simple	0.000143662	-14.2756
1168295	N6_01157	porD	porD CDS	pyruvate flavodoxin oxidoreductase subunit delta	0	0	18.75	10.8108	simple	9.68544e-06	-15.2941
1169821	N6_01159	horH	outer membrane protein HorH CDS	outer membrane protein HorH	9.82143	9.09091	21.9178	28.7879	simple	0.000908996	-15.4238
1172104	N6_01161		lipopolysaccharide biosynthesis protein CDS	lipopolysaccharide biosynthesis protein	2.12766	0	15.2174	10.8108	gcgCctc	0.00207371	-11.2922
1173323	N6_01162		lipopolysaccharide biosynthesis protein CDS	lipopolysaccharide biosynthesis protein	1.72414	0	11.3208	5.26316	simple	0.0125276	-7.17831
1174450	N6_01163	adhA	adhA CDS	NADP-dependent alcohol dehydrogenase	6.94444	11.1111	26.8293	19.5652	simple	0.00421301	-15.5811
1174786	N6_01163	adhA	adhA CDS	NADP-dependent alcohol dehydrogenase	0	0	11.9048	3.92157	simple	0.00278501	-7.52688
1175212	N6_01164	glk	glk CDS	glucokinase	3.0303	0	21.9512	10.8108	simple	0.00276054	-13.8889
1175231	N6_01164	glk	glk CDS	glucokinase	2.85714	7.14286	19.6429	15.9091	simple	0.00023354	-14.6387
1176054	N6_01164	glk	glk CDS	glucokinase	8.42105	25	27.7778	23.4043	gcGCgc	0.0071505	-16.0338
1176342	N6_01165		glucose-6-phosphate 1-dehydrogenase (devB) CDS	glucose-6-phosphate 1-dehydrogenase (devB)	0.961538	0	14.5833	15.2174	simple	2.94384e-05	-14.0315
1176442	N6_01165		glucose-6-phosphate 1-dehydrogenase (devB) CDS	glucose-6-phosphate 1-dehydrogenase (devB)	4.96454	0	20.8955	11.5385	simple	0.00265059	-12.2906
1177612	N6_01166		glucose-6-phosphate 1-dehydrogenase CDS	glucose-6-phosphate 1-dehydrogenase	0	0	6.12245	2.63158	simple	0.00831173	-4.5977
1177699	N6_01166		glucose-6-phosphate 1-dehydrogenase CDS	glucose-6-phosphate 1-dehydrogenase	5.43478	0	31.0345	25.4545	simple	2.29163e-05	-22.2263
1180113	N6_01168		2-keto-3-deoxy-6-phosphogluconate aldolase CDS	2-keto-3-deoxy-6-phosphogluconate aldolase	0	0	12.1212	5	simple	0.00209497	-8.21918
1180178	N6_01168		2-keto-3-deoxy-6-phosphogluconate aldolase CDS	2-keto-3-deoxy-6-phosphogluconate aldolase	3.61446	0	19.4444	25.641	simple	0.000101951	-19.2959
1181248	N6_01169		secreted protein CDS	secreted protein	3.05344	0	16.6667	7.69231	simple	0.00533654	-9.58029
1183211	N6_01172		putative Outer membrane protein CDS	putative Outer membrane protein	4.91803	0	18	13.4615	simple	0.00344244	-11.175
1185443	N6_01175		UDP-glucose 4-epimerase CDS	UDP-glucose 4-epimerase	6.17284	0	24.3902	13.8889	simple	0.00568651	-14.1614
1185444	N6_01175		UDP-glucose 4-epimerase CDS	UDP-glucose 4-epimerase	3.84615	0	15.625	13.6364	simple	0.0111778	-10.9853
1185547	N6_01175		UDP-glucose 4-epimerase CDS	UDP-glucose 4-epimerase	0	0	10	5.26316	simple	0.00215331	-7.95455
1186433	N6_01176	truA	truA CDS	tRNA pseudouridine synthase A	6.0241	14.2857	23.0769	15.3846	simple	0.0132361	-12.5641
1186449	N6_01176	truA	truA CDS	tRNA pseudouridine synthase A	1.14943	0	11.1111	14.8936	simple	0.000553203	-11.9796
1186459	N6_01176	truA	truA CDS	tRNA pseudouridine synthase A	2.17391	0	18.75	19.1489	simple	2.91731e-05	-16.9866
1186924	N6_01177		integral membrane protein CDS	integral membrane protein	3.125	0	19.6429	20.7547	simple	2.98387e-05	-17.3263
1187270	N6_01177		integral membrane protein CDS	integral membrane protein	9.47368	6.66667	23.0769	25.8621	simple	0.00222504	-15.6514
1187781	N6_01178	pcm	pcm CDS	protein-L-isoaspartate O-methyltransferase	0	0	2.17391	7.40741	simple	0.0051139	-5
1187957	N6_01178	pcm	pcm CDS	protein-L-isoaspartate O-methyltransferase	7.35294	0	21.0526	16.3265	simple	0.0102932	-12.5388
1188105	N6_01178	pcm	pcm CDS	protein-L-isoaspartate O-methyltransferase	5.88235	6.66667	18.5185	15.6863	simple	0.00791705	-11.16
1188756	N6_01179	nrdF	nrdF CDS	ribonucleotide-diphosphate reductase subunit beta	11.0236	28.5714	32.0988	28.8462	simple	0.00656682	-18.0611
1188810	N6_01179	nrdF	nrdF CDS	ribonucleotide-diphosphate reductase subunit beta	1.63934	0	11.6883	4.16667	simple	0.00868355	-7.30746
1194057	N6_01186		biotin carboxylase CDS	biotin carboxylase	5.26316	0	28.5714	12.5	simple	0.00932191	-16.0878
1194364	N6_01186		biotin carboxylase CDS	biotin carboxylase	4.31034	14.2857	31.3433	22.2222	simple	2.47736e-05	-22.045
1195483	N6_01188	dcd	dcd CDS	deoxycytidine triphosphate deaminase	3.38983	0	17.1875	12.5	simple	0.000957347	-11.748
1197931	N6_01190		16S rRNA methyltransferase RsmE CDS	16S ribosomal RNA methyltransferase RsmE	13.1313	25	40	28.169	simple	0.0102423	-18.5507
1198183	N6_01190		16S rRNA methyltransferase RsmE CDS	16S ribosomal RNA methyltransferase RsmE	2.43902	11.1111	17.3077	18.75	simple	0.000633502	-14.7033
1200237	N6_01193		thiol:disulfide interchange protein CDS	thiol:disulfide interchange protein	0.787402	0	8.95522	4.61538	simple	0.00427264	-6.10896
1200510	N6_01193		thiol:disulfide interchange protein CDS	thiol:disulfide interchange protein	1.02041	0	7.69231	7.69231	simple	0.00917832	-6.73993
1200614	N6_01193		thiol:disulfide interchange protein CDS	thiol:disulfide interchange protein	1.92308	0	9.61538	12.2807	simple	0.00222012	-9.3285
1200615	N6_01193		thiol:disulfide interchange protein CDS	thiol:disulfide interchange protein	6.14035	0	18.6441	11.6667	simple	0.0129645	-9.74144
1201572	N6_01194	ycf5	ycf5 CDS	cytochrome c biogenesis protein	1.17647	7.69231	20	12.2449	simple	0.00393748	-14.7659
1202395	N6_01194	ycf5	ycf5 CDS	cytochrome c biogenesis protein	7.31707	0	17.7778	20.4545	simple	0.00977848	-12.5794
1202396	N6_01194	ycf5	ycf5 CDS	cytochrome c biogenesis protein	2.04082	0	20.6897	15.9091	simple	1.82449e-05	-16.7583
1202466	N6_01194	ycf5	ycf5 CDS	cytochrome c biogenesis protein	0	0	16.9492	12.2449	simple	2.8955e-06	-14.8148
1203011	N6_01194	ycf5	ycf5 CDS	cytochrome c biogenesis protein	1.42857	0	11.6279	13.1579	simple	0.00257857	-11.1111
1203043	N6_01194	ycf5	ycf5 CDS	cytochrome c biogenesis protein	1.51515	0	10.2041	7.01754	simple	0.00525355	-7.13921
1203211	N6_01194	ycf5	ycf5 CDS	cytochrome c biogenesis protein	1.69492	0	8.06452	10.2564	simple	0.00837344	-7.34839
1206082	N6_01197	alaS	alaS CDS	alanyl-tRNA synthetase	12.0301	10	30.6818	17.3913	simple	0.00991166	-14.2313
1206692	N6_01197	alaS	alaS CDS	alanyl-tRNA synthetase	1.25	0	7.89474	10.3448	simple	0.00732934	-8.26389
1206806	N6_01197	alaS	alaS CDS	alanyl-tRNA synthetase	1.9802	9.09091	13.6364	19.1489	simple	0.0014939	-13.2506
1207445	N6_01197	alaS	alaS CDS	alanyl-tRNA synthetase	8.33333	11.1111	23.0769	17.5439	simple	0.00421952	-11.8498
1207526	N6_01197	alaS	alaS CDS	alanyl-tRNA synthetase	13.2812	0	42.5926	41.6667	simple	1.32947e-05	-30.9211
1209971	N6_01200	pyrA	pyrA CDS	carbamoyl phosphate synthase small subunit	10.4651	0	30	22.0339	simple	0.00443892	-15.4699
1210594	N6_01200	pyrA	pyrA CDS	carbamoyl phosphate synthase small subunit	9.87654	16.6667	31.1111	30	simple	0.00066483	-19.7736
1210711	N6_01200	pyrA	pyrA CDS	carbamoyl phosphate synthase small subunit	0.8	0	6.84932	13.4615	simple	0.000345009	-8.88571
1211958	N6_01202		integral membrane protein CDS	integral membrane protein	0	0	7.35294	4.25532	simple	0.00214589	-6.08696
1212259	N6_01202		integral membrane protein CDS	integral membrane protein	1.62602	0	9.83607	13.8462	simple	0.000429433	-10.3663
1213359	N6_01203		membrane transport protein CDS	membrane transport protein	0	0	5.12821	6.81818	gcGCgc	0.00776548	-6.0241
1214101	N6_01204		hypothetical protein CDS	hypothetical protein	3.73832	8.33333	21.5686	14.2857	simple	0.00073552	-13.7983
1214102	N6_01204		hypothetical protein CDS	hypothetical protein	4.9505	0	17.0732	13.3333	simple	0.00807414	-10.7685
1215420	N6_01205	folP	folP CDS	dihydropteroate synthase	0	0	9.80392	6.25	simple	0.00046987	-8.08081
1216159	N6_01206		DNA polymerase III subunit delta' CDS	DNA polymerase III subunit delta'	18.1818	37.5	50	38.7755	simple	0.00186909	-24.5844
1216693	N6_01207	hobA	hobA CDS	DnaA initiator-associating factor for replication initiation HobA	9.57447	18.1818	28.9474	33.3333	simple	0.000475386	-20.6926
1216694	N6_01207	hobA	hobA CDS	DnaA initiator-associating factor for replication initiation HobA	7.20721	12.5	25	15.6863	simple	0.00353534	-13.1577
1216809	N6_01207	hobA	hobA CDS	DnaA initiator-associating factor for replication initiation HobA	2.85714	0	12.6984	16.3636	simple	0.000809018	-11.7752
1217284	N6_01208	lysC	lysC CDS	aspartate kinase	2.41935	5.55556	8.19672	14.4578	simple	0.00254968	-8.98865
1217562	N6_01208	lysC	lysC CDS	aspartate kinase	0	0	17.3913	15.0943	simple	1.85929e-06	-16.1616
1218518	N6_01209	nudA	nudA CDS	dinucleoside polyphosphate hydrolase	2.85714	0	8.57143	20.3704	simple	0.00573445	-13.1662
1219933	N6_01211		coproporphyrinogen III oxidase CDS	coproporphyrinogen III oxidase	6.94444	0	21.4286	19.5122	simple	0.0103633	-13.9607
1221628	N6_01214		rhodanese-like domain-containing protein CDS	rhodanese-like domain-containing protein	4.7619	0	15.2542	13.4328	simple	0.00485218	-9.87395
1223753	N6_01215	dld	D-lactate dehydrogenase (dld) CDS	D-lactate dehydrogenase (dld)	4.85437	6.25	20.6897	15	simple	0.00153026	-12.7546
1224048	N6_01215	dld	D-lactate dehydrogenase (dld) CDS	D-lactate dehydrogenase (dld)	2.12766	0	12.069	9.52381	simple	0.00562557	-9.07692
1225203	N6_01216		undecaprenyl pyrophosphate synthase CDS	undecaprenyl pyrophosphate synthase	2.04082	0	10.6383	10.6383	simple	0.0059225	-8.82012
1225327	N6_01216		undecaprenyl pyrophosphate synthase CDS	undecaprenyl pyrophosphate synthase	8.49057	0	30.3797	21.8182	simple	0.000106526	-19.1734
1225928	N6_01217	yhcG	yhcG CDS	ABC transporter ATP-binding protein	6.34921	7.14286	22.807	20.339	simple	0.000341336	-15.1232
1226709	N6_01218		phosphoribosylamine--glycine ligase CDS	phosphoribosylamine--glycine ligase	0.847458	0	9.85915	8.62069	simple	0.000709213	-8.52713
1226920	N6_01218		phosphoribosylamine--glycine ligase CDS	phosphoribosylamine--glycine ligase	0	0	6.25	6	simple	0.00451556	-6.12245
1227665	N6_01219		RDD family protein CDS	RDD family protein	4.71698	0	14.2857	16.3934	simple	0.00358757	-11.0743
1227666	N6_01219		RDD family protein CDS	RDD family protein	3.06122	0	16.129	15.6863	simple	0.000313856	-13.2743
1228515	N6_01220	imp	imp CDS	role in outermembrane permeability	5.81395	12.5	37.7778	30.2326	simple	1.26425e-06	-27.7079
1228566	N6_01220	imp	imp CDS	role in outermembrane permeability	0.980392	0	11.7647	11.1111	simple	0.000701554	-10.5934
1228883	N6_01220	imp	imp CDS	role in outermembrane permeability	37.069	23.0769	47.9167	57.7778	gcGCgc	0.0113918	-17.0293
1230588	N6_01221		phosphoribosyltransferase CDS	phosphoribosyltransferase	1.44928	0	12.3077	6.25	simple	0.00138651	-8.41001
1231099	N6_01221		phosphoribosyltransferase CDS	phosphoribosyltransferase	4.80769	0	19.6078	20	simple	0.000320234	-15.347
1231688	N6_01222	pnp	pnp CDS	polynucleotide phosphorylase/polyadenylase	6.73077	0	13.3333	23.5294	simple	0.0104032	-12.7671
1232042	N6_01222	pnp	pnp CDS	polynucleotide phosphorylase/polyadenylase	0	0	10.3448	6.55738	simple	0.000113737	-8.40336
1232323	N6_01222	pnp	pnp CDS	polynucleotide phosphorylase/polyadenylase	2.73973	0	22.2222	10.2564	simple	0.00349642	-13.4684
1234875	N6_01224	atpE	atpE CDS	F0F1 ATP synthase subunit C	0	0	11.3208	10	simple	0.000145356	-10.7527
1236427	N6_01228	iceA	ulcer-associated gene restriction endonuclease (iceA) CDS	ulcer-associated gene restriction endonuclease (iceA)	1.75439	7.69231	14.8148	11.1111	simple	0.00176593	-10.6008
1237622	N6_01229	iceA	ulcer associated adenine specific DNA methyltransferase CDS	ulcer associated adenine specific DNA methyltransferase	2.04082	0	15.7895	15.5556	simple	0.000287767	-13.8108
1238935	N6_01231	hetA	hetA CDS	ABC transporter ATP-binding protein	5.20833	0	22.7273	20.5882	simple	0.000696446	-16.7444
1239037	N6_01231	hetA	hetA CDS	ABC transporter ATP-binding protein	2.89855	8.33333	29.1667	18.6047	simple	0.000131365	-20.4721
1239481	N6_01231	hetA	hetA CDS	ABC transporter ATP-binding protein	0	0	7.40741	7.5	simple	0.00172414	-7.44681
1242861	N6_01239	secE	preprotein translocase subunit SecE CDS	preprotein translocase subunit SecE	0	0	6.77966	4	simple	0.00522934	-5.50459
1244180	N6_01242	rplA	rplA CDS	50S ribosomal protein L1	8.69565	0	30.303	18.75	simple	0.00649375	-16.6154
1244612	N6_01242	rplA	rplA CDS	50S ribosomal protein L1	1.65289	0	18.1818	6	simple	0.0125939	-10.2315
1245708	N6_01244	rplL	rplL CDS	50S ribosomal protein L7/L12	2.83688	0	11.7647	10.7143	simple	0.00274162	-8.66295
1247901	N6_01245	rpoB	rpoB CDS	DNA-directed RNA polymerase subunit beta/beta'	0.934579	0	14.5455	6.45161	simple	0.00117148	-9.38685
1248381	N6_01245	rpoB	rpoB CDS	DNA-directed RNA polymerase subunit beta/beta'	2.0202	0	5.55556	11.6667	simple	0.00958977	-7.68008
1248568	N6_01245	rpoB	rpoB CDS	DNA-directed RNA polymerase subunit beta/beta'	7.40741	0	16.2162	20	simple	0.0100297	-12.2321
1248821	N6_01245	rpoB	rpoB CDS	DNA-directed RNA polymerase subunit beta/beta'	2.43902	0	14.5455	8	simple	0.00327406	-9.17293
1248899	N6_01245	rpoB	rpoB CDS	DNA-directed RNA polymerase subunit beta/beta'	2.40964	14.2857	18.5185	16.6667	simple	0.0140197	-14.2105
1249691	N6_01245	rpoB	rpoB CDS	DNA-directed RNA polymerase subunit beta/beta'	8.4507	16.6667	25.7143	29.2683	simple	0.00252377	-18.5407
1249692	N6_01245	rpoB	rpoB CDS	DNA-directed RNA polymerase subunit beta/beta'	1.78571	0	10.5263	7.84314	simple	0.00387464	-7.87402
1249897	N6_01245	rpoB	rpoB CDS	DNA-directed RNA polymerase subunit beta/beta'	0	0	10.2564	2.32558	simple	0.00391069	-6.09756
1250498	N6_01245	rpoB	rpoB CDS	DNA-directed RNA polymerase subunit beta/beta'	9.67742	0	20.5882	23.5294	simple	0.00950672	-13.877
1250499	N6_01245	rpoB	rpoB CDS	DNA-directed RNA polymerase subunit beta/beta'	0.833333	0	8	10.2564	simple	0.00193125	-8.22541
1250878	N6_01245	rpoB	rpoB CDS	DNA-directed RNA polymerase subunit beta/beta'	0	0	15	2.43902	simple	0.0113798	-8.64198
1250993	N6_01245	rpoB	rpoB CDS	DNA-directed RNA polymerase subunit beta/beta'	3.40909	0	17.1429	14.2857	simple	0.00366901	-12.5893
1252183	N6_01245	rpoB	rpoB CDS	DNA-directed RNA polymerase subunit beta/beta'	0.869565	0	21.4286	7.84314	simple	0.00192772	-13.2093
1253020	N6_01245	rpoB	rpoB CDS	DNA-directed RNA polymerase subunit beta/beta'	1.86916	12.5	19.2308	20.8333	simple	0.00947609	-16.748
1253379	N6_01245	rpoB	rpoB CDS	DNA-directed RNA polymerase subunit beta/beta'	2.47934	0	12.2807	10.4167	simple	0.00342988	-9.15584
1253521	N6_01245	rpoB	rpoB CDS	DNA-directed RNA polymerase subunit beta/beta'	0	0	6.97674	17.3913	simple	7.47611e-05	-12.3596
1255585	N6_01247	rpsG	rpsG CDS	30S ribosomal protein S7	1.21951	0	10.2041	6.81818	simple	0.0100326	-7.54952
1255901	N6_01248	fusA	fusA CDS	elongation factor G	0	0	6.25	10.2564	simple	0.00166165	-8.4507
1259346	N6_01250		ADP-heptose-LPS heptosyltransferase II RfaF CDS	ADP-heptose-LPS heptosyltransferase II RfaF	1.92308	0	10.6383	9.43396	simple	0.00628796	-8.27586
1260116	N6_01251	hisS	hisS CDS	histidyl-tRNA synthetase	0	0	14.8936	8	simple	3.86368e-05	-11.3402
1260514	N6_01251	hisS	hisS CDS	histidyl-tRNA synthetase	0	0	10.6383	5.71429	simple	0.00134803	-8.53659
1261504	N6_01252		aspartate-semialdehyde dehydrogenase CDS	aspartate-semialdehyde dehydrogenase	0	0	9.25926	2.5641	simple	0.0082395	-6.45161
1262018	N6_01252		aspartate-semialdehyde dehydrogenase CDS	aspartate-semialdehyde dehydrogenase	0	0	7.14286	11.4286	simple	0.00132032	-9.09091
1262201	N6_01252		aspartate-semialdehyde dehydrogenase CDS	aspartate-semialdehyde dehydrogenase	4.81928	10	18.9189	14.8148	simple	0.0135982	-11.1072
1264203	N6_01255	truD	truD CDS	tRNA pseudouridine synthase D	1.94175	0	15.7895	14.8148	simple	3.78725e-05	-13.7179
1264360	N6_01255	truD	truD CDS	tRNA pseudouridine synthase D	0.869565	0	9.52381	2.43902	simple	0.0126872	-5.93077
1264421	N6_01255	truD	truD CDS	tRNA pseudouridine synthase D	5.12821	0	16.3934	9.61538	simple	0.014731	-8.86257
1264422	N6_01255	truD	truD CDS	tRNA pseudouridine synthase D	2.94118	0	16.6667	16.6667	simple	0.000207045	-13.964
1264824	N6_01255	truD	truD CDS	tRNA pseudouridine synthase D	3.79747	7.69231	23.2558	19.6078	simple	0.000340376	-16.9288
1265110	N6_01256		heat shock protein HtpX CDS	heat shock protein HtpX	7.40741	0	17.7778	25	simple	0.000321422	-15.8959
1265531	N6_01256		heat shock protein HtpX CDS	heat shock protein HtpX	4.90196	0	24.3243	12.963	simple	0.00644708	-13.3451
1266163	N6_01257	folE	folE CDS	GTP cyclohydrolase I	14.0845	14.2857	44	26.6667	simple	0.00188833	-23.3974
1267982	N6_01259	surE	surE CDS	stationary phase survival protein SurE	4.30108	7.14286	17.2414	16.9811	simple	0.00248741	-12.4442
1268563	N6_01260		hypothetical protein CDS	hypothetical protein	11.0236	0	20.3125	27.2727	gcGCgc	0.00641139	-13.0032
1268729	N6_01260		hypothetical protein CDS	hypothetical protein	0	0	11.3208	4.7619	simple	0.000438264	-8.42105
1270071	N6_01262	nrdG	nrdG CDS	6-pyruvoyltetrahydropterin 2'-reductase	6.66667	5.26316	20	21.875	simple	0.000461011	-14.4929
1270454	N6_01263		N-acetyltransferase 8-like protein CDS	N-acetyltransferase 8-like protein	0	0	6.25	10.6383	simple	0.000200771	-8.10811
1270649	N6_01263		N-acetyltransferase 8-like protein CDS	N-acetyltransferase 8-like protein	0	0	8.92857	5.26316	simple	0.000659947	-7.07965
1274020	N6_01266		amino acid ABC transporter, permease protein CDS	amino acid ABC transporter, permease protein	14.2857	15.3846	39.2157	35.1351	simple	0.000133303	-23.0932
1274829	N6_01267		amino acid ABC transporter periplasmic binding protein CDS	amino acid ABC transporter periplasmic binding protein	5.97015	0	22.7273	15.625	simple	0.00465045	-14.6086
1274943	N6_01267		amino acid ABC transporter periplasmic binding protein CDS	amino acid ABC transporter periplasmic binding protein	8.51064	20	21.5385	24	simple	0.00838267	-12.9933
1275601	N6_01268		alanine racemase CDS	alanine racemase	5.08475	10	23.913	18.3673	simple	0.00046023	-15.2555
1275602	N6_01268		alanine racemase CDS	alanine racemase	0	0	4.91803	5	simple	0.00881132	-4.95868
1276209	N6_01268		alanine racemase CDS	alanine racemase	11.2	14.2857	28.5714	20	simple	0.00566555	-13.4892
1277019	N6_01269	dagA	dagA CDS	amino acid transporter	0	0	8.51064	8.33333	simple	0.000438264	-8.42105
1277020	N6_01269	dagA	dagA CDS	amino acid transporter	0	0	6.12245	4.16667	simple	0.00911997	-5.15464
1277144	N6_01269	dagA	dagA CDS	amino acid transporter	1.08696	0	9.09091	5.88235	simple	0.014081	-6.54717
1277157	N6_01269	dagA	dagA CDS	amino acid transporter	5.88235	10	20.5128	20	simple	0.00548388	-13.9374
1277166	N6_01269	dagA	dagA CDS	amino acid transporter	1.0101	0	11.2903	15.5556	simple	0.000156166	-12.1495
1279189	N6_01270	dadA	dadA CDS	D-amino acid dehydrogenase subunit	4.16667	0	20.9677	12.7273	simple	0.000308962	-13.3627
1281187	N6_01276		integral membrane protein CDS	integral membrane protein	3.73832	0	21.7391	9.09091	simple	0.0130619	-12.1942
1282102	N6_01276		integral membrane protein CDS	integral membrane protein	6.52174	5	20.7547	21.2766	simple	0.00130736	-14.75
1282810	N6_01277		hypothetical protein CDS	hypothetical protein	8.73786	0	16.3636	24.5283	simple	0.0106826	-12.6117
1283403	N6_01278		periplasmic protein CDS	periplasmic protein	0.943396	0	16.6667	8.88889	simple	0.000212369	-11.789
1283472	N6_01278		periplasmic protein CDS	periplasmic protein	3.125	0	25.4902	18.1818	simple	1.33395e-05	-19.2206
1284969	N6_01280	accD	accD CDS	acetyl-CoA carboxylase subunit beta	2.12766	7.69231	11.7647	21.0526	simple	0.00481756	-12.9266
1285549	N6_01280	accD	accD CDS	acetyl-CoA carboxylase subunit beta	0	0	8.57143	5.40541	simple	0.00607914	-6.94444
1285737	N6_01281		recombination protein RecO CDS	recombination protein RecO	8.54701	5.88235	18.6667	22.4138	simple	0.00416384	-12.0918
1286081	N6_01281		recombination protein RecO CDS	recombination protein RecO	6.54206	9.09091	30.9524	29.0909	simple	5.63327e-06	-23.1172
1286082	N6_01281		recombination protein RecO CDS	recombination protein RecO	0	0	13.3333	15.2174	simple	3.94325e-06	-14.2857
1289142	N6_01287	rluA	rluA CDS	ribosomal pseudouridine synthase	3.30579	0	13.7255	13.5135	simple	0.0029827	-10.6288
1290014	N6_01288		3-deoxy-D-manno-octulosonic-acid transferase CDS	3-deoxy-D-manno-octulosonic-acid transferase	22.7848	40	45	43.2432	gcGCgc	0.008142	-19.4367
1291484	N6_01289		putative zinc ribbon domain-containing protein CDS	putative zinc ribbon domain-containing protein	11.2782	0	24.1379	22.7273	simple	0.00482825	-12.8237
1291485	N6_01289		putative zinc ribbon domain-containing protein CDS	putative zinc ribbon domain-containing protein	3.40909	0	34.0426	11.1111	simple	0.0044408	-22.6757
1291520	N6_01289		putative zinc ribbon domain-containing protein CDS	putative zinc ribbon domain-containing protein	11.2	0	25.4545	19.2308	simple	0.00986791	-12.1358
1291993	N6_01290		GTP cyclohydrolase 1 type 2 CDS	GTP cyclohydrolase 1 type 2	3.87597	0	15.7895	8.33333	simple	0.0110342	-8.67725
1292372	N6_01290		GTP cyclohydrolase 1 type 2 CDS	GTP cyclohydrolase 1 type 2	7.5	13.3333	25	18.5185	simple	0.00144682	-13.983
1292562	N6_01291	glyQ	glyQ CDS	glycyl-tRNA synthetase subunit alpha	0	0	6.52174	4.16667	simple	0.00369681	-5.31915
1293267	N6_01291	glyQ	glyQ CDS	glycyl-tRNA synthetase subunit alpha	0	0	7.89474	13.5135	simple	0.000294286	-10.6667
1293449	N6_01292	gpsA	gpsA CDS	NAD(P)H-dependent glycerol-3-phosphate dehydrogenase	2.45902	6.25	11.5385	12.3077	simple	0.00414541	-9.06726
1293974	N6_01292	gpsA	gpsA CDS	NAD(P)H-dependent glycerol-3-phosphate dehydrogenase	0	0	4.34783	10.2564	simple	0.00144392	-7.05882
1293975	N6_01292	gpsA	gpsA CDS	NAD(P)H-dependent glycerol-3-phosphate dehydrogenase	2.6087	0	13.2075	12	simple	0.00199122	-10.2404
1296967	N6_01294		putative tRNA modification GTPase TrmE CDS	putative tRNA modification GTPase TrmE	12.0879	0	29.0909	36.5854	simple	0.000338228	-20.9515
1297024	N6_01294		putative tRNA modification GTPase TrmE CDS	putative tRNA modification GTPase TrmE	3.87597	6.25	15.625	9.67742	simple	0.00927781	-8.56048
1297135	N6_01294		putative tRNA modification GTPase TrmE CDS	putative tRNA modification GTPase TrmE	6.93069	14.2857	29.7872	21.2121	simple	0.000396771	-18.8426
1297480	N6_01294		putative tRNA modification GTPase TrmE CDS	putative tRNA modification GTPase TrmE	0	0	4.44444	5	simple	0.00936727	-4.70588
1297631	N6_01294		putative tRNA modification GTPase TrmE CDS	putative tRNA modification GTPase TrmE	1.05263	0	12.069	6.97674	simple	0.001759	-8.9919
1297632	N6_01294		putative tRNA modification GTPase TrmE CDS	putative tRNA modification GTPase TrmE	1.26582	0	10.8108	12.5	simple	0.00322885	-10.4831
1297756	N6_01294		putative tRNA modification GTPase TrmE CDS	putative tRNA modification GTPase TrmE	11.7647	0	31.1111	26.9231	simple	0.0022871	-18.8248
1298468	N6_01294		putative tRNA modification GTPase TrmE CDS	putative tRNA modification GTPase TrmE	0	0	6.25	6	simple	0.0023068	-6.14035
1298850	N6_01295		interferon-induced GTP-binding protein Mx2 CDS	interferon-induced GTP-binding protein Mx2	2.72727	0	8.10811	13.0435	simple	0.0113781	-8.42402
1299972	N6_01295		interferon-induced GTP-binding protein Mx2 CDS	interferon-induced GTP-binding protein Mx2	2.06186	11.1111	12.2449	15.2542	simple	0.00838737	-11.0587
1300813	N6_01297		hypothetical protein CDS	hypothetical protein	2.17391	0	15.5556	12.5	simple	0.000214884	-12.0304
1301981	N6_01298		cation efflux system protein (czcA) CDS	cation efflux system protein (czcA)	4.44444	0	22.5	14.2857	simple	0.00153759	-14.6263
1302009	N6_01298		cation efflux system protein (czcA) CDS	cation efflux system protein (czcA)	0	0	8.69565	9.67742	simple	2.37853e-05	-9.16031
1303386	N6_01298		cation efflux system protein (czcA) CDS	cation efflux system protein (czcA)	6.32911	20	36	28.5714	simple	1.7085e-05	-26.1905
1305285	N6_01300		nickel cobalt outer membrane efflux protein CDS	nickel cobalt outer membrane efflux protein	0.943396	0	8.47458	9.30233	simple	0.00278157	-7.97607
1305286	N6_01300		nickel cobalt outer membrane efflux protein CDS	nickel cobalt outer membrane efflux protein	6.31579	9.09091	24.4444	22.5	simple	0.000769507	-16.9256
1305419	N6_01300		nickel cobalt outer membrane efflux protein CDS	nickel cobalt outer membrane efflux protein	8.98876	8.33333	25.8621	16.3636	simple	0.011087	-12.328
1305746	N6_01300		nickel cobalt outer membrane efflux protein CDS	nickel cobalt outer membrane efflux protein	16.5049	7.14286	31.4815	28.5714	simple	0.00749871	-14.5299
1306870	N6_01301	glyS	glyS CDS	glycyl-tRNA synthetase subunit beta	3.00752	0	11.5385	19.2308	simple	0.000316471	-12.5677
1306871	N6_01301	glyS	glyS CDS	glycyl-tRNA synthetase subunit beta	0.961538	0	18.5185	19.1489	simple	1.30805e-06	-17.911
1306980	N6_01301	glyS	glyS CDS	glycyl-tRNA synthetase subunit beta	10.2564	0	24.5614	22.7273	simple	0.00349007	-14.2386
1307825	N6_01301	glyS	glyS CDS	glycyl-tRNA synthetase subunit beta	14.6341	15.7895	40.625	34.4828	simple	0.00101917	-22.8534
1307923	N6_01301	glyS	glyS CDS	glycyl-tRNA synthetase subunit beta	5.26316	11.1111	20.4545	16.2162	simple	0.00651468	-12.7493
1308456	N6_01301	glyS	glyS CDS	glycyl-tRNA synthetase subunit beta	2.65487	10	16.129	11.4754	simple	0.00297844	-10.5691
1309290	N6_01302		hypothetical protein CDS	hypothetical protein	5.98291	6.25	23.6364	18.3673	simple	0.000469207	-15.1388
1310143	N6_01303	pgm	pgm CDS	phosphoglyceromutase	20.9877	0	38.6364	37.7778	simple	0.00597381	-18.662
1310163	N6_01303	pgm	pgm CDS	phosphoglyceromutase	2.38095	0	14.5833	10	simple	0.00527246	-10.3261
1310670	N6_01303	pgm	pgm CDS	phosphoglyceromutase	0	0	11.3208	9.09091	simple	7.94358e-05	-10.4651
1312231	N6_01305		adenosylmethionine-8-amino-7-oxononanoate aminotransferase CDS	adenosylmethionine-8-amino-7-oxononanoate aminotransferase	2.17391	11.1111	18.4211	17.5	simple	0.00121558	-14.9784
1312260	N6_01305		adenosylmethionine-8-amino-7-oxononanoate aminotransferase CDS	adenosylmethionine-8-amino-7-oxononanoate aminotransferase	1.6129	11.1111	19.0476	16.6667	simple	0.00104653	-15.7624
1312261	N6_01305		adenosylmethionine-8-amino-7-oxononanoate aminotransferase CDS	adenosylmethionine-8-amino-7-oxononanoate aminotransferase	7.69231	10	27.5	21.7391	simple	0.00172229	-16.4978
1312473	N6_01305		adenosylmethionine-8-amino-7-oxononanoate aminotransferase CDS	adenosylmethionine-8-amino-7-oxononanoate aminotransferase	4.5977	0	17.2414	13.2075	simple	0.0058516	-11.1486
1313277	N6_01306		peptidyl-prolylcis-transisomerase D CDS	peptidyl-prolylcis-transisomerase D	3.57143	14.2857	26.6667	15.625	simple	0.00284265	-18.4305
1314091	N6_01306		peptidyl-prolylcis-transisomerase D CDS	peptidyl-prolylcis-transisomerase D	4.41176	0	22.2222	19.1489	simple	0.000716156	-16.7048
1314240	N6_01306		peptidyl-prolylcis-transisomerase D CDS	peptidyl-prolylcis-transisomerase D	2.08333	0	9.67742	10.8696	simple	0.00777506	-8.29839
1314241	N6_01306		peptidyl-prolylcis-transisomerase D CDS	peptidyl-prolylcis-transisomerase D	1.06383	5.88235	10.7143	13.9535	simple	0.00252022	-10.3194
1315860	N6_01307	ftsA	ftsA CDS	cell division protein	5.37634	0	18.75	19.6429	simple	0.00191234	-14.3182
1316399	N6_01308	ftsZ	ftsZ CDS	cell division protein FtsZ	0.847458	0	7.40741	10	simple	0.00189647	-7.88462
1316792	N6_01308	ftsZ	ftsZ CDS	cell division protein FtsZ	1.9802	0	20.339	16.129	simple	8.60557e-06	-17.2082
1317069	N6_01308	ftsZ	ftsZ CDS	cell division protein FtsZ	1.0101	0	10.2041	8.16327	simple	0.00333991	-8.26624
1319152	N6_01312		small-conductance mechanosensitive channel; membrane protein CDS	small-conductance mechanosensitive channel; membrane protein	3.63636	5.55556	16.6667	10.7143	simple	0.0050948	-9.88685
1321725	N6_01313	futB	futB CDS	Alpha1,3-fucosyltransferase	2.29008	5.88235	17.2414	19.3548	simple	9.62031e-06	-15.6306
1321781	N6_01314	gdhA	gdhA CDS	glutamate dehydrogenase	0	0	3.8961	3.38983	simple	0.00771248	-3.67647
1321958	N6_01314	gdhA	gdhA CDS	glutamate dehydrogenase	11.7188	6.25	25.8427	18.75	simple	0.00604627	-12.2466
1325887	N6_01317	crdS	crdS CDS	putative two-component regulation system CrdRS, sensor component CrdS	1.06383	0	13.2075	7.14286	simple	0.00160759	-9.14835
1326911	N6_01319		hypothetical protein CDS	hypothetical protein	3.06122	5.88235	19.6078	18.3673	simple	0.000156656	-15.5217
1326997	N6_01319		hypothetical protein CDS	hypothetical protein	3	0	10.9091	11.7647	simple	0.0074316	-8.75665
1326998	N6_01319		hypothetical protein CDS	hypothetical protein	4	11.7647	17.7419	13.0435	simple	0.0137086	-10.139
1327050	N6_01319		hypothetical protein CDS	hypothetical protein	1.8018	0	9.23077	6.41026	simple	0.0140297	-6.10501
1327978	N6_01321	priA	priA CDS	primosome assembly protein PriA	7.20721	6.66667	20.4545	27.2727	simple	0.000296998	-17.0996
1327979	N6_01321	priA	priA CDS	primosome assembly protein PriA	0	0	11.2676	4.44444	simple	0.000122789	-8.62069
1328183	N6_01321	priA	priA CDS	primosome assembly protein PriA	0.787402	0	9.80392	5.40541	simple	0.00352557	-7.23512
1328268	N6_01321	priA	priA CDS	primosome assembly protein PriA	0.833333	0	8.47458	6.81818	simple	0.00356288	-7.02072
1328551	N6_01321	priA	priA CDS	primosome assembly protein PriA	0	0	6.25	3.77358	simple	0.00600931	-4.9505
1328552	N6_01321	priA	priA CDS	primosome assembly protein PriA	2.30769	0	10.7692	11.7647	simple	0.00143137	-9.2069
1329612	N6_01322	cmoA	cmoA CDS	tRNA (cmo5U34)-methyltransferase	6.66667	8.33333	21.7391	14.2857	simple	0.00626514	-11.3442
1329690	N6_01322	cmoA	cmoA CDS	tRNA (cmo5U34)-methyltransferase	0.757576	0	6.81818	6.66667	simple	0.00762914	-6.0613
1329691	N6_01322	cmoA	cmoA CDS	tRNA (cmo5U34)-methyltransferase	14	20	28.0702	28.3019	simple	0.0144176	-13.1818
1329762	N6_01322	cmoA	cmoA CDS	tRNA (cmo5U34)-methyltransferase	0.925926	7.69231	20.7547	20.5128	simple	0.000171871	-18.9993
1331391	N6_01324		thiol peroxidase CDS	thiol peroxidase	2.8169	7.69231	13.8889	15.3846	simple	0.00054694	-11.2903
1331863	N6_01325	cheW	cheW CDS	chemotaxis protein CheW	0	0	8.62069	4.16667	simple	0.00106744	-6.15385
1332198	N6_01326	cheA	cheA CDS	chemotaxis family two-component system sensor kinase CheA	0.877193	0	7.59494	6.25	simple	0.00576085	-6.29921
1332274	N6_01326	cheA	cheA CDS	chemotaxis family two-component system sensor kinase CheA	8.21918	7.14286	26	18.1818	simple	0.00661345	-14.2944
1332948	N6_01326	cheA	cheA CDS	chemotaxis family two-component system sensor kinase CheA	2.72727	0	13.1148	6.77966	simple	0.0110631	-7.58065
1333346	N6_01326	cheA	cheA CDS	chemotaxis family two-component system sensor kinase CheA	10	10	30.3571	28.2051	simple	0.000495864	-19.4737
1334012	N6_01326	cheA	cheA CDS	chemotaxis family two-component system sensor kinase CheA	1.76991	0	9.30233	13.1579	simple	0.0025936	-9.54861
1335379	N6_01327	cheV_3	cheV 3 CDS	chemotaxis protein CheV	1.90476	8.33333	26.8293	22.2222	simple	1.1336e-06	-21.8545
1335380	N6_01327	cheV_3	cheV 3 CDS	chemotaxis protein CheV	0	0	13.3333	11.1111	simple	7.46575e-06	-12.2807
1336290	N6_01328		UDP-2,3-diacylglucosamine hydrolase CDS	UDP-2,3-diacylglucosamine hydrolase	8.88889	14.2857	25.5319	18.6047	simple	0.0137364	-12.9439
1336515	N6_01329		Alanine racemase domain-containing protein CDS	Alanine racemase domain-containing protein	3.06122	0	22.807	9.80392	simple	0.00711683	-13.8629
1336627	N6_01329		Alanine racemase domain-containing protein CDS	Alanine racemase domain-containing protein	0	0	10.2041	8.82353	simple	0.000776412	-9.63855
1336747	N6_01329		Alanine racemase domain-containing protein CDS	Alanine racemase domain-containing protein	6	10	21.5686	17.5	simple	0.00385755	-13.4166
1336748	N6_01329		Alanine racemase domain-containing protein CDS	Alanine racemase domain-containing protein	1.07527	0	6.52174	11.1111	simple	0.0032139	-8.23092
1337496	N6_01330		3-octaprenyl-4-hydroxybenzoate carboxy-lyase CDS	3-octaprenyl-4-hydroxybenzoate carboxy-lyase	1.42857	0	5.88235	11.1111	simple	0.0063985	-6.64881
1339622	N6_01331	serA	serA CDS	D-3-phosphoglycerate dehydrogenase	0	0	8.33333	13.5135	simple	0.000223647	-10.5882
1339824	N6_01331	serA	serA CDS	D-3-phosphoglycerate dehydrogenase	0	0	9.7561	6	simple	0.000332267	-7.69231
1340145	N6_01331	serA	serA CDS	D-3-phosphoglycerate dehydrogenase	9.43396	6.25	33.3333	34.0909	simple	3.84764e-06	-24.647
1340331	N6_01331	serA	serA CDS	D-3-phosphoglycerate dehydrogenase	2.8169	0	19.4444	21.4286	simple	0.000121324	-18.1032
1341147	N6_01333	rpsA	rpsA CDS	30S ribosomal protein S1	3.06122	0	16.9811	11.1111	simple	0.00175007	-11.8795
1344476	N6_01335		3-phosphoshikimate 1-carboxyvinyltransferase CDS	3-phosphoshikimate 1-carboxyvinyltransferase	7.20721	16.6667	25	18.9189	simple	0.00442091	-14.3856
1345918	N6_01336	pheT	pheT CDS	phenylalanyl-tRNA synthetase subunit beta	3.44828	0	14.0351	22.2222	simple	0.000181191	-14.4471
1346179	N6_01336	pheT	pheT CDS	phenylalanyl-tRNA synthetase subunit beta	5	7.14286	20.9302	13.3333	simple	0.0063797	-11.7823
1346180	N6_01336	pheT	pheT CDS	phenylalanyl-tRNA synthetase subunit beta	0	0	3.63636	3.7037	simple	0.0130887	-3.66972
1347678	N6_01337	pheS	pheS CDS	phenylalanyl-tRNA synthetase subunit alpha	5.88235	0	24.0741	15	simple	0.00215684	-14.7183
1348490	N6_01338	ycfF	ycfF CDS	HIT-family protein	3.48837	0	24.0741	13.0435	simple	0.000661267	-16.0874
1348946	N6_01339		aminotransferase CDS	aminotransferase	13.0952	25	40	25	simple	0.0134875	-19.5234
1350109	N6_01340		hypothetical protein CDS	hypothetical protein	3.93701	0	14.0625	16.0714	simple	0.00110412	-11.3768
1351621	N6_01341		biotin sulfoxide reductase (bisC) CDS	biotin sulfoxide reductase (bisC)	1.16279	7.14286	17.7778	14.8936	simple	0.000693613	-14.3043
1353669	N6_01342		hypothetical protein CDS	hypothetical protein	0.892857	0	8.19672	4.91803	simple	0.0087646	-5.78815
1358051	N6_01349		mechanosensitive ion channel family protein CDS	mechanosensitive ion channel family protein	0	0	7.40741	2.27273	simple	0.00611185	-5.10204
1358193	N6_01349		mechanosensitive ion channel family protein CDS	mechanosensitive ion channel family protein	17.5258	18.1818	30.6122	39.0244	simple	0.00654744	-16.8519
1359873	N6_01350	cfa	cfa CDS	cyclopropane-fatty-acyl-phospholipid synthase	0.990099	0	12.5	10	simple	0.000551673	-10.3473
1361156	N6_01351		methionyl-tRNA synthetase CDS	methionyl-tRNA synthetase	3.0303	7.69231	24.4444	15	simple	0.000171465	-16.4286
1361795	N6_01351		methionyl-tRNA synthetase CDS	methionyl-tRNA synthetase	1.96078	0	16.6667	5.88235	simple	0.0133234	-10.2114
1364492	N6_01354		Thioesterase superfamily protein CDS	Thioesterase superfamily protein	4.16667	0	11.7647	16.6667	simple	0.00287611	-10.6092
1364819	N6_01355	capJ	capJ CDS	type 1 capsular polysaccharide biosynthesis protein J	0	0	10	5	simple	0.00150991	-7.77778
1365482	N6_01355	capJ	capJ CDS	type 1 capsular polysaccharide biosynthesis protein J	0	0	6.81818	4.7619	simple	0.00920946	-5.81395
1366628	N6_01356	speA	speA CDS	arginine decarboxylase	6.32911	14.2857	24.3243	15.5556	simple	0.0145856	-12.5355
1366731	N6_01356	speA	speA CDS	arginine decarboxylase	0	0	5.55556	9.23077	simple	0.000420061	-7.56303
1367157	N6_01356	speA	speA CDS	arginine decarboxylase	4.80769	9.09091	25.9259	19.5122	simple	0.000108647	-17.9405
1367268	N6_01356	speA	speA CDS	arginine decarboxylase	0.793651	0	8.77193	15.5556	simple	9.39041e-05	-11.0348
1367629	N6_01356	speA	speA CDS	arginine decarboxylase	3.2	0	17.9104	8.62069	simple	0.00482292	-10.7429
1368020	N6_01357		hypothetical protein CDS	hypothetical protein	0.75188	0	17.1875	12.8571	simple	8.34544e-07	-14.2404
1369232	N6_01359		hypothetical protein CDS	hypothetical protein	1.72414	11.1111	18.1818	15.625	simple	0.0016059	-14.4067
1370303	N6_01360		hypothetical protein CDS	hypothetical protein	5.21739	0	25.3731	14.5161	simple	0.00172389	-15.4675
1370331	N6_01360		hypothetical protein CDS	hypothetical protein	0	0	6.45161	4.61538	simple	0.00129994	-5.51181
1370548	N6_01360		hypothetical protein CDS	hypothetical protein	2.04082	0	20.5128	9.7561	simple	0.000570635	-13.1132
1371156	N6_01361		hypothetical protein CDS	hypothetical protein	9	0	23.3333	29.0909	simple	0.000179501	-18.1922
1371357	N6_01361		hypothetical protein CDS	hypothetical protein	4	0	13.7931	11.3636	simple	0.0109254	-9.20528
1371358	N6_01361		hypothetical protein CDS	hypothetical protein	3.38983	0	9.09091	12.7273	simple	0.0140922	-7.83217
1371694	N6_01361		hypothetical protein CDS	hypothetical protein	0	0	6.45161	2.17391	simple	0.00714721	-4.62963
1372680	N6_01362		RloF CDS	RloF	5.12821	0	21.5686	14.7541	simple	0.000925167	-13.1327
1375349	N6_01365	corA	corA CDS	magnesium and cobalt transport protein	0	0	5.45455	2.85714	simple	0.00750902	-4.44444
1375644	N6_01365	corA	corA CDS	magnesium and cobalt transport protein	2.29008	0	11.4754	22	simple	0.000206238	-14.1329
1375704	N6_01365	corA	corA CDS	magnesium and cobalt transport protein	2.27273	0	11.9403	5.55556	simple	0.00895256	-7.03611
1375705	N6_01365	corA	corA CDS	magnesium and cobalt transport protein	1.03093	0	10.4167	12.5	simple	0.000641525	-10.4236
1376684	N6_01366	pgk	pgk CDS	phosphoglycerate kinase	2.52101	0	9.43396	16.3265	simple	0.00135749	-10.4724
1377122	N6_01366	pgk	pgk CDS	phosphoglycerate kinase	10.8911	8.33333	28.2609	30	simple	0.0006305	-18.5472
1378009	N6_01367		glyceraldehyde-3-phosphate dehydrogenase CDS	glyceraldehyde-3-phosphate dehydrogenase	1.31579	0	17.0213	8.33333	simple	0.00133427	-11.4411
1378437	N6_01367		glyceraldehyde-3-phosphate dehydrogenase CDS	glyceraldehyde-3-phosphate dehydrogenase	1.65289	0	9.09091	10.7143	simple	0.00215745	-8.25928
1379081	N6_01368		uracil-DNA glycosylase CDS	uracil-DNA glycosylase	1.51515	0	13.1579	10.5263	simple	0.00706298	-10.4337
1380197	N6_01370		putative inner membrane protein CDS	putative inner membrane protein	8.82353	23.0769	28.125	22.8571	simple	0.0115442	-14.9384
1380246	N6_01370		putative inner membrane protein CDS	putative inner membrane protein	2.6087	0	8.62069	14.2857	simple	0.00437269	-8.98415
1381140	N6_01371		protease CDS	protease	11.8812	0	25.7143	27.2727	simple	0.00383395	-16.056
1382237	N6_01371		protease CDS	protease	8.92857	7.69231	28.5714	22.2222	simple	0.000379543	-16.5968
1384042	N6_01373		adenine-specific DNA methyltransferase CDS	adenine-specific DNA methyltransferase	4.34783	9.09091	20.9302	15.7895	simple	0.0028833	-13.6641
1384067	N6_01373		adenine-specific DNA methyltransferase CDS	adenine-specific DNA methyltransferase	2.04082	0	14.2857	11.6279	simple	0.0018139	-11.072
1385187	N6_01374		adenine specific DNA methyltransferase CDS	adenine specific DNA methyltransferase	1.03093	0	8.92857	5.66038	gcGCgc	0.0120742	-6.40487
1386484	N6_01375		adenine specific DNA methyltransferase CDS	adenine specific DNA methyltransferase	4.81928	0	25.9259	18.8679	simple	8.23142e-05	-18.2194
1386485	N6_01375		adenine specific DNA methyltransferase CDS	adenine specific DNA methyltransferase	2.35294	0	15.7895	10.4167	simple	0.00587393	-10.518
1386568	N6_01375		adenine specific DNA methyltransferase CDS	adenine specific DNA methyltransferase	3.66972	0	17.9487	13.4615	simple	0.00219819	-11.9363
1387081	N6_01376		adenine-specific DNA methyltransferase CDS	adenine-specific DNA methyltransferase	0	0	5.97015	1.81818	simple	0.00623356	-4.09836
1389197	N6_01378	nadC	nadC CDS	nicotinate-nucleotide pyrophosphorylase	1.26582	0	10	10.8696	simple	0.00433329	-9.35401
1389268	N6_01379	nadA	nadA CDS	quinolinate synthetase	6.38298	6.66667	21.4286	17.6471	simple	0.000947677	-12.9446
1390174	N6_01379	nadA	nadA CDS	quinolinate synthetase	18.1102	20	28	35.8491	simple	0.0135714	-13.729
1390803	N6_01380		phosphatidylserine decarboxylase CDS	phosphatidylserine decarboxylase	0	0	13.1148	2.17391	simple	0.00829737	-8.41121
1390854	N6_01380		phosphatidylserine decarboxylase CDS	phosphatidylserine decarboxylase	8.97436	8.33333	29.7297	26.1905	simple	0.00113185	-18.9592
1392607	N6_01383	ubiA	ubiA CDS	prenyltransferase	0	0	5	2.63158	simple	0.0126006	-4.08163
1393000	N6_01384	comE	comE CDS	DNA transfer protein ComE	15.534	14.2857	36.3636	37.7049	simple	0.000192289	-21.6144
1393039	N6_01384	comE	comE CDS	DNA transfer protein ComE	25.5102	36.3636	44.4444	43.5897	gcGCgc	0.00756223	-17.5121
1393040	N6_01384	comE	comE CDS	DNA transfer protein ComE	1.08696	0	6.77966	8.77193	gcGCgc	0.012884	-6.71695
1393042	N6_01384	comE	comE CDS	DNA transfer protein ComE	7.86517	33.3333	31.0345	24.1379	gcGCgc	0.0040522	-18.8906
1393066	N6_01384	comE	comE CDS	DNA transfer protein ComE	8.82353	0	22.0588	26.1905	simple	0.00117274	-15.6006
1393742	N6_01384	comE	comE CDS	DNA transfer protein ComE	3.125	0	18.75	16.2791	simple	0.000260526	-14.8046
1393792	N6_01384	comE	comE CDS	DNA transfer protein ComE	7.25806	0	21.4286	23.2558	simple	0.000479696	-15.3057
1393793	N6_01384	comE	comE CDS	DNA transfer protein ComE	5.88235	0	20.8333	13.2075	simple	0.00516586	-11.3629
1393830	N6_01384	comE	comE CDS	DNA transfer protein ComE	2.83019	7.69231	15.2542	9.52381	simple	0.00752064	-9.50994
1393831	N6_01384	comE	comE CDS	DNA transfer protein ComE	0	0	5.45455	3.92157	simple	0.00344338	-4.71698
1393847	N6_01384	comE	comE CDS	DNA transfer protein ComE	0	0	5.66038	13.1579	simple	0.00046585	-8.79121
1393848	N6_01384	comE	comE CDS	DNA transfer protein ComE	0.757576	0	8.77193	11.3208	simple	0.000287785	-9.3007
1394326	N6_01385		replicative DNA helicase CDS	replicative DNA helicase	0.862069	0	8.4507	6.77966	simple	0.00300984	-6.91711
1395234	N6_01385		replicative DNA helicase CDS	replicative DNA helicase	7.95455	21.4286	32.5	26.4706	simple	0.00432563	-19.9258
1396245	N6_01386		integral membrane protein CDS	integral membrane protein	0.719424	0	15	5.17241	simple	0.00402736	-8.51701
1396368	N6_01386		integral membrane protein CDS	integral membrane protein	1.43885	0	7.24638	6.25	simple	0.0129374	-5.47659
1396369	N6_01386		integral membrane protein CDS	integral membrane protein	6.15385	0	19.0476	19.0476	simple	0.00918858	-13.4921
1396597	N6_01386		integral membrane protein CDS	integral membrane protein	3.37079	0	14.8936	15.1515	simple	0.00302559	-12.0297
1397623	N6_01387		histidine kinase sensor protein CDS	histidine kinase sensor protein	0	0	6.81818	3.22581	simple	0.0100778	-5.33333
1398377	N6_01388		two-component regulator CDS	two-component regulator	2.91262	0	19.4444	13.2075	simple	0.000602039	-13.1216
1398732	N6_01388		two-component regulator CDS	two-component regulator	0	0	6.12245	6.52174	simple	0.00212369	-6.31579
1398838	N6_01388		two-component regulator CDS	two-component regulator	3.66972	8.33333	11.1111	15.6863	simple	0.0118584	-9.2011
1399562	N6_01389		type IIS restriction enzyme R protein (MBOIIR) CDS	type IIS restriction enzyme R protein (MBOIIR)	2.30769	10	21.7391	16.6667	simple	0.00110362	-16.0465
1402196	N6_01392	mod_1	mod 1 CDS	adenine-specific DNA methylase	2.35294	0	11.7647	11.6279	simple	0.00852997	-9.47991
1402197	N6_01392	mod_1	mod 1 CDS	adenine-specific DNA methylase	3.57143	0	10.9091	15.2778	simple	0.00172304	-10.0525
1402889	N6_01392	mod_1	mod 1 CDS	adenine-specific DNA methylase	12.381	0	29.6875	29.7297	simple	0.000503462	-18.8696
1403444	N6_01392	mod_1	mod 1 CDS	adenine-specific DNA methylase	1.9802	0	11.6279	17.0213	simple	0.000388737	-12.6745
1404214	N6_01393	mod9	mod9 CDS	modification methylase KpnI	4.44444	0	20	17.5	simple	0.000991001	-14.8284
1404222	N6_01393	mod9	mod9 CDS	modification methylase KpnI	0	0	4.54545	10	simple	0.00227337	-7.14286
1405135	N6_01394		type III restriction enzyme R protein CDS	type III restriction enzyme R protein	0	0	22.2222	6.06061	simple	0.000933858	-15.3846
1405313	N6_01394		type III restriction enzyme R protein CDS	type III restriction enzyme R protein	3.96825	6.25	14.6667	15.3846	simple	0.00161217	-10.7746
1407823	N6_01395	mreC	mreC CDS	rod shape-determining protein MreC	0	0	10	1.72414	simple	0.009597	-5.9322
1407951	N6_01395	mreC	mreC CDS	rod shape-determining protein MreC	2.17391	11.1111	13.4615	15.5172	simple	0.00466919	-11.5752
1408789	N6_01396	mreB	mreB CDS	rod shape-determining protein MreB	13.5135	8.33333	27.0833	28.2051	simple	0.0144261	-14.7955
1410346	N6_01397	clpX	clpX CDS	ATP-dependent protease ATP-binding subunit ClpX	0	0	3.50877	4.16667	simple	0.0149294	-3.80952
1411047	N6_01398	lpxA	lpxA CDS	UDP-N-acetylglucosamine acyltransferase	1.14943	0	14.2857	12	simple	0.000221741	-12.2539
1411080	N6_01398	lpxA	lpxA CDS	UDP-N-acetylglucosamine acyltransferase	5.26316	14.2857	31.3433	21.6667	simple	0.00034792	-20.5217
1412676	N6_01400		flagellar assembly protein FliW CDS	flagellar assembly protein FliW	5.49451	20	20.7547	20.8333	simple	0.00230726	-14.5421
1414671	N6_01403		ATP-dependent protease La CDS	ATP-dependent protease La	0.943396	0	14	14.8148	simple	4.09268e-05	-13.5302
1414845	N6_01403		ATP-dependent protease La CDS	ATP-dependent protease La	5.82524	0	16.6667	26	simple	0.000316399	-16.2112
1415153	N6_01403		ATP-dependent protease La CDS	ATP-dependent protease La	2	0	17.8571	21.0526	simple	1.3848e-05	-17.3141
1416556	N6_01404	tyrA	tyrA CDS	prephenate dehydrogenase	13.1313	8.33333	32.0755	30	simple	0.000922931	-18.4553
1416580	N6_01404	tyrA	tyrA CDS	prephenate dehydrogenase	1.92308	0	14.8148	18.3673	simple	5.93881e-05	-14.7191
1418901	N6_01406	mod_2	mod 2 CDS	adenine-specific DNA-methyltransferase	1.20482	0	9.30233	8.10811	simple	0.0122317	-7.67473
1418909	N6_01406	mod_2	mod 2 CDS	adenine-specific DNA-methyltransferase	2.5974	0	26.6667	13.5135	simple	0.000257885	-18.3788
1421527	N6_01407		putative type III restriction enzyme R protein CDS	putative type III restriction enzyme R protein	8.06452	0	22.5806	19.6078	simple	0.00139568	-13.886
1422508	N6_01407		putative type III restriction enzyme R protein CDS	putative type III restriction enzyme R protein	0	0	2.7027	4.7619	simple	0.0118151	-3.64964
1423200	N6_01408	bioB	bioB CDS	biotin synthase	1.0989	0	16.3265	12.1951	simple	0.000155819	-13.4343
1423227	N6_01408	bioB	bioB CDS	biotin synthase	5	0	17.6471	9.09091	simple	0.0118924	-9.90615
1423460	N6_01408	bioB	bioB CDS	biotin synthase	0	0	12.1951	6.25	gcGCgc	0.000278357	-9.58904
1426589	N6_01412		acyl coenzyme A thioesterase CDS	acyl coenzyme A thioesterase	0	0	5	6.66667	simple	0.00119748	-5.83333
1426590	N6_01412		acyl coenzyme A thioesterase CDS	acyl coenzyme A thioesterase	3.57143	0	21.0526	19.3548	simple	0.000368277	-17.064
1426872	N6_01412		acyl coenzyme A thioesterase CDS	acyl coenzyme A thioesterase	0	0	12.5	3.92157	simple	0.000741837	-8.08081
1427315	N6_01413		short-chain oxidoreductase CDS	short-chain oxidoreductase	2.11268	8.33333	9.375	10.3448	simple	0.00993878	-7.23866
1427661	N6_01413		short-chain oxidoreductase CDS	short-chain oxidoreductase	0	0	1.96078	5.26316	simple	0.0105595	-3.7037
1427880	N6_01413		short-chain oxidoreductase CDS	short-chain oxidoreductase	0	0	5.08475	6.89655	simple	0.00245828	-5.98291
1427894	N6_01413		short-chain oxidoreductase CDS	short-chain oxidoreductase	5.68182	0	13.2075	18.9655	simple	0.00880389	-11.0616
1428242	N6_01414	fecD	fecD CDS	iron(III) ABC transporter permease	0	0	11.1111	3.7037	simple	0.00198972	-8.33333
1428774	N6_01414	fecD	fecD CDS	iron(III) ABC transporter permease	3.2967	0	22.2222	18.1818	simple	0.000120639	-16.8421
1429529	N6_01415	fecE	fecE CDS	iron(III) dicitrate transporter ATP-binding protein	7.79221	0	25	16.6667	simple	0.006362	-14.3534
1430318	N6_01416	vacA_1	vacA 1 CDS	Vacuolating cytotoxin	0	0	5.47945	1.63934	simple	0.00995686	-3.73134
1430403	N6_01416	vacA_1	vacA 1 CDS	Vacuolating cytotoxin	0.787402	0	7.27273	6.77966	simple	0.0048565	-6.29812
1430404	N6_01416	vacA_1	vacA 1 CDS	Vacuolating cytotoxin	5.74713	12.5	24.1379	17.6471	simple	0.00605921	-13.6842
1430709	N6_01416	vacA_1	vacA 1 CDS	Vacuolating cytotoxin	10	12.5	28.8462	41.5094	simple	2.70156e-05	-25.0108
1430930	N6_01416	vacA_1	vacA 1 CDS	Vacuolating cytotoxin	0	0	6.52174	5.88235	simple	0.00132006	-6.18557
1431178	N6_01416	vacA_1	vacA 1 CDS	Vacuolating cytotoxin	2.5641	8.33333	8.88889	14.2857	simple	0.0146887	-8.39348
1432142	N6_01417	vacA_2	vacA 2 CDS	Vacuolating cytotoxin	5.61798	11.1111	21.5686	15.0943	simple	0.00728213	-12.1468
1432143	N6_01417	vacA_2	vacA 2 CDS	Vacuolating cytotoxin	10.2564	14.2857	37.5	41.0256	simple	1.3373e-05	-28.6523
1432501	N6_01417	vacA_2	vacA 2 CDS	Vacuolating cytotoxin	6.38298	15.3846	29.8246	24.4444	simple	9.30113e-05	-19.9743
1434093	N6_01418	cysS	cysS CDS	cysteinyl-tRNA synthetase	3.48837	0	15.6863	14.7541	simple	0.00133331	-12.2083
1434476	N6_01418	cysS	cysS CDS	cysteinyl-tRNA synthetase	15.3153	0	27.451	36.3636	simple	0.00714948	-17.5294
1434477	N6_01418	cysS	cysS CDS	cysteinyl-tRNA synthetase	13.75	9.09091	33.3333	27.1186	simple	0.00501085	-16.5162
1434948	N6_01418	cysS	cysS CDS	cysteinyl-tRNA synthetase	1.04167	0	15.0685	6	simple	0.0018846	-10.4297
1434949	N6_01418	cysS	cysS CDS	cysteinyl-tRNA synthetase	11.4754	11.1111	23.913	32.5	simple	0.0094908	-16.4784
1435873	N6_01419	mviN	mviN CDS	virulence factor MviN	8.42105	8.33333	23.913	23.0769	simple	0.00209101	-15.0122
1436119	N6_01419	mviN	mviN CDS	virulence factor MviN	15.4545	20	28.5714	30.3571	gcGCgc	0.0118458	-13.4118
1436182	N6_01419	mviN	mviN CDS	virulence factor MviN	2.06186	0	9.83607	16.3636	simple	0.000814835	-11.0962
1437636	N6_01420		putative ATPase CDS	putative ATPase	1.6	0	9.09091	4.65116	simple	0.0131121	-6.06115
1437804	N6_01420		putative ATPase CDS	putative ATPase	23.4375	33.3333	46.5116	43.5897	gcGCgc	0.00692534	-20.8362
1437845	N6_01420		putative ATPase CDS	putative ATPase	8.33333	0	27.907	39.4737	simple	8.17682e-05	-25.7576
1438385	N6_01420		putative ATPase CDS	putative ATPase	2.06186	0	14.7541	21.0526	simple	7.79323e-05	-15.2486
1441429	N6_01423		hypothetical protein CDS	hypothetical protein	3.09278	0	22.9508	14.6341	simple	6.8521e-05	-16.6952
1441848	N6_01424	ruvC	ruvC CDS	Holliday junction resolvase	2.63158	0	12.069	11.3636	simple	0.00343624	-9.42096
1442678	N6_01425		iron-regulated outer membrane protein (frpB) CDS	iron-regulated outer membrane protein (frpB)	0	0	12.2449	5	simple	0.00390619	-8.98876
1443621	N6_01425		iron-regulated outer membrane protein (frpB) CDS	iron-regulated outer membrane protein (frpB)	7.44681	7.14286	26	23.6842	simple	0.000604221	-17.5926
1444072	N6_01425		iron-regulated outer membrane protein (frpB) CDS	iron-regulated outer membrane protein (frpB)	7.01754	22.2222	33.3333	26.6667	simple	0.00276679	-21.9436
1444815	N6_01426		catalase CDS	catalase	6.89655	0	21.1538	16.6667	simple	0.00487138	-12.9394
1446716	N6_01427		katA associated protein CDS	katA associated protein	3.47826	20	21.5385	23.2143	simple	0.0124086	-17.514
1447479	N6_01428		hypothetical protein CDS	hypothetical protein	7.84314	10	17.1875	21.4286	simple	0.0124811	-11.131
1447943	N6_01429		alkylphosphonate uptake protein (phnA) CDS	alkylphosphonate uptake protein (phnA)	0	0	3.77358	8	gcGCgc	0.00284447	-5.82524
1448653	N6_01430	cdh3	cdh3 CDS	CDP-diacylglycerol phosphotidylhydrolase	0	0	4.44444	4.87805	simple	0.0132005	-4.65116
1448895	N6_01431	cdh1	cdh1 CDS	CDP-diacylglycerol phosphotidylhydrolase	4.91803	9.09091	19.2982	19.6078	simple	0.000558714	-14.1813
1448930	N6_01431	cdh1	cdh1 CDS	CDP-diacylglycerol phosphotidylhydrolase	0	0	13.6364	4.34783	simple	0.00233967	-8.88889
1448931	N6_01431	cdh1	cdh1 CDS	CDP-diacylglycerol phosphotidylhydrolase	2.5641	0	13.2075	11.7647	simple	0.00191926	-10.1562
1448939	N6_01431	cdh1	cdh1 CDS	CDP-diacylglycerol phosphotidylhydrolase	1.25	0	7.69231	11.3636	simple	0.00607242	-8.58592
1448940	N6_01431	cdh1	cdh1 CDS	CDP-diacylglycerol phosphotidylhydrolase	3.6036	0	15.6863	11.3208	simple	0.00435388	-10.1558
1449040	N6_01431	cdh1	cdh1 CDS	CDP-diacylglycerol phosphotidylhydrolase	3.53982	0	24.1379	17.8571	simple	7.35667e-06	-17.878
1449453	N6_01432	flgE_1	flgE 1 CDS	flagellar hook protein FlgE	20.9302	9.09091	47.8261	33.3333	simple	0.00687264	-21.3215
1449629	N6_01432	flgE_1	flgE 1 CDS	flagellar hook protein FlgE	8.08081	22.2222	22.6415	21.7391	simple	0.00939293	-12.963
1452149	N6_01434		hypothetical protein CDS	hypothetical protein	2.43902	0	17.0732	12.8205	simple	0.00143502	-12.8261
1452194	N6_01434		hypothetical protein CDS	hypothetical protein	4.65116	0	15.3846	16.2162	simple	0.00626672	-11.6066
1452369	N6_01435	lpxB	lpxB CDS	ipid-A-disaccharide synthase	2.08333	10	25.5814	13.7931	simple	0.00783292	-15.9817
1452676	N6_01435	lpxB	lpxB CDS	ipid-A-disaccharide synthase	2.06186	9.09091	13.1148	10	simple	0.00930686	-9.10341
1452677	N6_01435	lpxB	lpxB CDS	ipid-A-disaccharide synthase	0.952381	0	12.766	15	simple	3.21001e-05	-13.1784
1453359	N6_01435	lpxB	lpxB CDS	ipid-A-disaccharide synthase	12.8205	0	32.1429	25	simple	0.00389691	-17.4431
1454816	N6_01438		hypothetical protein CDS	hypothetical protein	2.38095	0	13.3333	9.30233	simple	0.00477257	-9.12483
1454874	N6_01438		hypothetical protein CDS	hypothetical protein	3.44828	0	19.0476	23.4043	simple	1.16296e-05	-17.6833
1454875	N6_01438		hypothetical protein CDS	hypothetical protein	4.13223	0	15.3846	11.1111	simple	0.00831641	-9.55591
1455678	N6_01439	pgbB	pgbB CDS	plasminogen-binding protein PgbB	7.14286	0	19.5122	18.6047	simple	0.0110236	-12.5259
1456478	N6_01439	pgbB	pgbB CDS	plasminogen-binding protein PgbB	4.81928	13.3333	21.1538	21.6216	simple	0.00187613	-15.2259
1456775	N6_01440		pantothenate kinase CDS	pantothenate kinase	5.66038	0	15.9091	19.0476	simple	0.00270952	-12.6419
1457278	N6_01440		pantothenate kinase CDS	pantothenate kinase	2.6087	5.55556	14.8148	7.31707	simple	0.0101235	-8.57143
[truncated: 246 more rows]

## Sheet: CCTC_Met-WOmet_p=0.01
Table S4: Differentially methylated sites for CCTC motifs in the H. pylori N6 genome under conditions of methionine depleted/replete conditions
Position in H. pylori N6 genome(bp)	LocusTag	Gene	Name	Function	Conversion (%)				Context (simple motif/overlap motif)	p value	meth.diff (%)
					N6wt+Met-4h-2	N6wt+Met-4h-1	N6wtWOmet-4h-2	N6wtWOmet-4h-1
7503	N6_00006		processing protease CDS	processing protease	21.8391	50	47.619	48.3871	simple	0.010825	-23.7347		only methylated sites with significant methylation changes (p <= 0.01) between culture conditions with methionine (+Met) and without methionine (WOmet) were included after a filtering step
16048	N6_00015		glycerol-3-phosphate dehydrogenase CDS	glycerol-3-phosphate dehydrogenase	11.236	25	31.6667	27.7778	simple	0.00217283	-17.8372		only cytosines/motif sites in coding regions (CDS) are listed
17737	N6_00016		type II R-M system protein CDS	type II R-M system protein	7.86517	12.5	19.5652	21.1538	ccTCttc	0.0140401	-12.1607
47027	N6_00043	atoE	atoE CDS	Short-chain fatty acid transport protein, scFAT family; membrane protein	19.5876	41.6667	5.26316	8.77193	cctCctc	0.0149347	15.0008
53175	N6_00046	hyuB	hyuB CDS	N-methylhydantoinase B	5.94059	0	20	20.4082	simple	0.00122609	-15.0358
68464	N6_00060	homB	putative outer membrane protein HomB CDS	putative outer membrane protein HomB	10.7143	21.4286	31.7073	22.9167	simple	0.00792653	-15.0615
91375	N6_00082		labile enterotoxin outputA CDS	labile enterotoxin outputA	3.80952	12.5	12.6582	13.6364	simple	0.0134093	-8.67867
100038	N6_00091	murF	UDP-MurNac-pentapeptide presynthetase (murF) CDS	UDP-MurNac-pentapeptide presynthetase (murF)	10.9375	0	25.9259	21.7391	simple	0.00240889	-13.7181
108568	N6_00101	ftsX	cell division membrane protein (ftsX) CDS	cell division membrane protein (ftsX)	3.61446	0	11.3208	14	ccTCttc	0.0133436	-9.36049
151415	N6_00140		sigma-54 interacting protein CDS	sigma-54 interacting protein	6.97674	14.2857	21.2121	17.3913	simple	0.0109378	-12.116
178311	N6_00171	yraN	yraN CDS	putative endonuclease	12.2951	17.6471	24.1379	24.6377	simple	0.011669	-11.4093
196396	N6_00190		hypothetical protein CDS	hypothetical protein	4.28571	5.26316	11.6279	20.5882	simple	0.0143678	-11.09
205027	N6_00196		type I restriction enzyme M protein CDS	type I restriction enzyme M protein	9.17431	15.7895	29.4118	18.75	simple	0.013123	-13.322
217066	N6_00207		adenine specific DNA methyltransferase CDS	adenine specific DNA methyltransferase	13.6691	12.5	30.4348	23.2877	simple	0.00421028	-13.2122
232093	N6_00218	hsdR9	hsdR9 CDS	type I restriction enzyme subunit R	15.0794	27.2727	35.1351	27.0833	simple	0.00251964	-15.9088
235688	N6_00220	fecA	iron(III) dicitrate transport protein (fecA) CDS	iron(III) dicitrate transport protein (fecA)	15.6863	12.5	5.55556	3.7037	simple	0.0064923	10.8249
247468	N6_00229		cysteine-rich protein C CDS	cysteine-rich protein C	7.76699	12.5	15.625	25	simple	0.00961676	-11.7579
284544	N6_00264	pbp2	penicillin-binding protein 2 CDS	penicillin-binding protein 2	3.37079	0	19.5122	13.0435	simple	0.00184697	-12.967
290528	N6_00271	dniR	dniR CDS	regulatory protein DniR	16.9014	11.1111	30.6452	39.1304	simple	0.000713194	-18.0093
291059	N6_00272		Deoxyribonuclease CDS	Deoxyribonuclease	12.963	6.25	29.5455	25	simple	0.00429693	-14.8263
306649	N6_00294	pyrF	pyrF CDS	orotidine 5'-phosphate decarboxylase	9.89011	11.1111	30.9091	20.9302	ccTCttc	0.00222999	-16.5306
340444	N6_00328	nuo	NADH-ubiquinone oxidoreductase subunit CDS	NADH-ubiquinone oxidoreductase subunit	13.0841	16.6667	24.6575	26.9841	simple	0.0132349	-12.2899
343937	N6_00332	virB10-2	virB10-2 CDS	type IV secretion system protein VirB10	6.66667	9.09091	21.4286	15.0943	simple	0.0116815	-11.4179
380988	N6_00376	glmM	glmM CDS	phosphoglucosamine mutase	15.625	20	32.4324	38.6364	simple	0.00189921	-19.5863
387613	N6_00381	tlpC	methyl-accepting chemotaxis transducer (tlpC) CDS	methyl-accepting chemotaxis transducer (tlpC)	8.77193	0	29.4118	20.3704	simple	0.000775845	-16.3585
407316	N6_00400		DNA polymerase III gamma CDS	DNA polymerase III gamma	11.4035	15.3846	27.6923	26.8293	simple	0.00247809	-15.5475
407902	N6_00400		DNA polymerase III gamma CDS	DNA polymerase III gamma	3.80952	0	10.5263	15.2174	simple	0.0110785	-9.61698
414820	N6_00406	metB	metB CDS	cystathionine gamma-synthase	14.2857	11.1111	34.7826	35.7143	simple	0.000611689	-21.2273
414877	N6_00406	metB	metB CDS	cystathionine gamma-synthase	2.32558	8.33333	20.5882	13.1579	simple	0.00178154	-13.6054
432923	N6_00420		GTP-binding protein CDS	GTP-binding protein	5.88235	0	15.9091	20	simple	0.00424713	-12.927
442998	N6_00431		hypothetical protein CDS	hypothetical protein	11.4035	7.69231	23.2143	26.9231	simple	0.00478579	-13.9764
472508	N6_00459	cag20	cag pathogenicity island protein (cag20) CDS	cag pathogenicity island protein (cag20)	16.4706	7.69231	41.3043	53.8462	simple	2.34569e-06	-31.7527
486884	N6_00473	cag7	cag pathogenicity island protein (cag7) CDS	cag pathogenicity island protein (cag7)	10.8696	16.6667	2.77778	0	simple	0.00297818	10.2885
496011	N6_00476	cag5	cag pathogenicity island protein (cag5) CDS	cag pathogenicity island protein (cag5)	7.2	11.1111	17.3077	20	simple	0.0129557	-11.0156
507047	N6_00486	hslU	hslU CDS	ATP-dependent protease ATP-binding subunit HslU	10.2362	0	20	26.9841	simple	0.00189197	-13.9484
588552	N6_00563	ligA	ligA CDS	NAD-dependent DNA ligase LigA	11.1111	25	33.9623	27.0833	simple	0.00102847	-18.9909
608822	N6_00580	hyaB	hyaB CDS	hydrogenase large chain	13.9535	0	1.96078	2.77778	simple	0.004539	10.888
611710	N6_00583	hydE	protein hydE CDS	protein hydE	13.6986	10	30.4348	33.3333	simple	0.00405535	-18.4543
622926	N6_00595		hypothetical protein CDS	hypothetical protein	19.2771	10	34.4828	38.4615	simple	0.00552178	-17.8029
627206	N6_00600	gltX_2	gltX 2 CDS	glutamyl-tRNA synthetase	7.59494	0	21.6216	21.2121	simple	0.00885044	-14.3697
628362	N6_00600	gltX_2	gltX 2 CDS	glutamyl-tRNA synthetase	21.6216	23.5294	38.2353	42.029	simple	0.00124495	-18.271
639618	N6_00611		hypothetical protein CDS	hypothetical protein	17.9775	42.8571	57.4468	37.8378	simple	0.0140957	-29.0179
670418	N6_00641	flhF	flhF CDS	flagellar biosynthesis regulator FlhF	36.5854	44.4444	50	62	simple	0.00933084	-19.0203
673106	N6_00645		putative O-antigen polymerase CDS	putative O-antigen polymerase	1.05263	0	10	16.3265	simple	0.000173226	-12.2054
691564	N6_00661		3'-to-5' oligoribonuclease A CDS	3'-to-5' oligoribonuclease A	11.9266	23.0769	38.8889	23.5294	simple	0.00919618	-19.8398
705334	N6_00678	copA	copper-transporting ATPase, P-type (copA) CDS	copper-transporting ATPase, P-type (copA)	7.14286	0	14.7541	20.3704	simple	0.00900116	-10.6244
716703	N6_00689	hofB	hofB CDS	outer membrane protein HofB	6.93069	0	16.2791	28.2051	simple	0.0040032	-15.7012
723701	N6_00695		hypothetical protein CDS	hypothetical protein	4.85437	6.66667	16.6667	22.2222	simple	0.00187392	-14.146
732658	N6_00701	lepA	lepA CDS	GTP-binding protein LepA	1.31579	0	11.1111	8.10811	simple	0.0143807	-8.35447
732672	N6_00701	lepA	lepA CDS	GTP-binding protein LepA	17.5824	0	5.12821	2.94118	simple	0.00794568	12.2169
736331	N6_00704	fliG	fliG CDS	flagellar motor switch protein G	12.5	16.6667	45	33.3333	simple	3.24444e-05	-26.0784
738875	N6_00706		integral membrane protein CDS	integral membrane protein	10.8911	7.69231	28.5714	20	simple	0.0100353	-13.8639
756057	N6_00727		polyE-rich protein CDS	polyE-rich protein	2.38095	0	8.51064	20	simple	0.00784905	-11.4344
763194	N6_00733		phosphoenolpyruvate synthase CDS	phosphoenolpyruvate synthase	2.83019	0	12.5	9.30233	simple	0.011874	-8.42491
797965	N6_00770		lipopolysaccharide biosynthesis protein CDS	lipopolysaccharide biosynthesis protein	7.36842	0	27.907	21.875	simple	0.000648467	-18.4026
809178	N6_00782	moeA	molybdopterin biosynthesis protein (moeA) CDS	molybdopterin biosynthesis protein (moeA)	5.50459	8.33333	16.2162	17.0732	simple	0.0139139	-10.8815
819505	N6_00792	lysS	lysS CDS	lysyl-tRNA synthetase	1.20482	0	9.52381	13.3333	simple	0.00221214	-10.3831
855376	N6_00825		beta-1,4-N-acetylgalactosamyltransferase CDS	beta-1,4-N-acetylgalactosamyltransferase	8.25688	0	21.4286	22.4138	simple	0.00175463	-14.3027
861064	N6_00832		bifunctional methionine sulfoxide reductase A/B protein CDS	bifunctional methionine sulfoxide reductase A/B protein	11.2	11.1111	24.4444	22.6415	simple	0.0131057	-12.2754
865902	N6_00836		transposase, IS605 OrfB family CDS	transposase, IS605 OrfB family	10.1562	13.3333	18.9655	26.1905	simple	0.0147922	-11.5105
874437	N6_00847		alginate lyase CDS	alginate lyase	7.40741	0	21.7391	28.2051	simple	0.000911797	-17.8877
876124	N6_00848	obgE	obgE CDS	GTPase ObgE	5.35714	7.14286	12.3288	17.8571	simple	0.0137297	-9.17313
876247	N6_00848	obgE	obgE CDS	GTPase ObgE	19.0083	33.3333	43.75	33.3333	simple	0.0105768	-17.8733
902385	N6_00866		MiaB-like tRNA modifying enzyme CDS	MiaB-like tRNA modifying enzyme	26.6055	14.2857	46.7742	44.2623	simple	0.000803397	-20.3252
915872	N6_00880		hypothetical protein CDS	hypothetical protein	4.25532	0	14.2857	12.8571	simple	0.00300802	-9.64591
915896	N6_00880		hypothetical protein CDS	hypothetical protein	3.73134	0	14.5455	15.942	ccTCttc	0.000448951	-11.9212
946124	N6_00911	ispB	ispB CDS	octaprenyl-diphosphate synthase	6.84932	25	22.2222	20	simple	0.0135921	-13.3189
967048	N6_00935		inner membrane protein translocase component YidC CDS	inner membrane protein translocase component YidC	15.3153	7.14286	29.4118	27.1186	simple	0.00930335	-13.7818
983166	N6_00948		outer membrane protein CDS	outer membrane protein	1.66667	0	13.4328	15.2542	simple	3.71797e-05	-12.8042
1003637	N6_00967		nitrilase/cyanide hydratase CDS	nitrilase/cyanide hydratase	14.4654	19.0476	32.8125	22.3881	simple	0.00854213	-12.4809
1004301	N6_00967		nitrilase/cyanide hydratase CDS	nitrilase/cyanide hydratase	3.75	0	10.2041	18.3673	simple	0.00488976	-11.0942
1005402	N6_00970		integral membrane protein CDS	integral membrane protein	6.25	0	21.6667	17.6471	simple	0.000538004	-14.3935
1009291	N6_00974		HlyD family secretion protein CDS	HlyD family secretion protein	12.5	15	31.1475	23.0769	simple	0.00486122	-14.5304
1034673	N6_01001		frpb-like protein CDS	frpb-like protein	6.77966	6.66667	19.5122	19.5122	simple	0.00533059	-12.7453
1047884	N6_01019		hypothetical protein CDS	hypothetical protein	6.01504	0	16.6667	19.2982	simple	0.00111955	-12.1361
1059456	N6_01031	oppB	oligopeptide ABC transporter permease (oppB) CDS	oligopeptide ABC transporter permease (oppB)	27.5229	33.3333	44	43.2836	simple	0.0122105	-15.6236
1076548	N6_01051	nuoL	nuoL CDS	NADH dehydrogenase subunit L	8.73786	9.09091	25.4902	18.8679	simple	0.00561264	-13.3435
1096242	N6_01070	trpB	trpB CDS	tryptophan synthase subunit beta	14.7826	22.2222	1.88679	5.66038	simple	0.00233649	11.549
1127005	N6_01112		hypothetical protein CDS	hypothetical protein	16	14.2857	28.5714	27.9412	simple	0.00899693	-12.4072
1140101	N6_01128	soj	SpoOJ regulator (soj) CDS	SpoOJ regulator (soj)	20.8	18.1818	43.3962	34.8837	simple	0.00166494	-18.9951
1143848	N6_01133	atpA	atpA CDS	F0F1 ATP synthase subunit alpha	12.037	30.7692	36.8421	39.4737	simple	0.00135066	-23.6697
1146821	N6_01135	atpB	ATP synthase F0F1 subunit beta CDS	ATP synthase F0F1 subunit beta	12	8.33333	3.22581	3.50877	simple	0.00783927	8.36705
1153822	N6_01146		type II DNA modification (methyltransferase CDS	type II DNA modification (methyltransferase	10.084	6.25	1.85185	0	simple	0.00208681	8.63953
1161277	N6_01152	uvrB	uvrB CDS	excinuclease ABC subunit B	15.5963	14.2857	23.8095	35.4167	simple	0.0128354	-14.4828
1192614	N6_01185		type II DNA modification enzyme (methyltransferase) CDS	type II DNA modification enzyme (methyltransferase)	10.3448	20	28.125	24.4898	simple	0.00471997	-15.2085
1203775	N6_01195		alpha1,3-fucosyl transferase CDS	alpha1,3-fucosyl transferase	38.0282	27.2727	21.4286	15.9091	gcgCctc	0.00862235	17.9807
1212286	N6_01202		integral membrane protein CDS	integral membrane protein	9.00901	9.09091	20	24.1379	simple	0.00474555	-13.0175
1285765	N6_01281	recO	recombination protein RecO CDS	recombination protein RecO	29.6703	15.3846	11.1111	13.5135	simple	0.00764199	15.6895
1287118	N6_01283		hypothetical protein CDS	hypothetical protein	6.10687	0	15.3846	14.2857	simple	0.00962059	-9.39658
1290315	N6_01288		3-deoxy-D-manno-octulosonic-acid transferase CDS	3-deoxy-D-manno-octulosonic-acid transferase	2.12766	0	15.0943	9.61538	ccTCttc	0.00179851	-10.4942
1296337	N6_01294		putative tRNA modification GTPase TrmE CDS	putative tRNA modification GTPase TrmE	15.493	26.6667	26.3158	30.1205	simple	0.0119729	-11.7414
1299488	N6_01295		interferon-induced GTP-binding protein Mx2 CDS	interferon-induced GTP-binding protein Mx2	4.20168	5.55556	16.6667	10.6061	ccTCttc	0.00964013	-8.95377
1322261	N6_01314	gdhA	gdhA CDS	glutamate dehydrogenase	13.3333	5.88235	31.3725	21.0526	simple	0.0122144	-13.6308
1326304	N6_01318		putative inner membrane protein CDS	putative inner membrane protein	26.087	23.5294	50	41.8182	simple	0.00109594	-20.114
1340824	N6_01332		periplasmic protein CDS	periplasmic protein	3.59712	0	18.3333	14.9254	simple	7.59075e-05	-13.3507
1352417	N6_01341	bisC	biotin sulfoxide reductase (bisC) CDS	biotin sulfoxide reductase (bisC)	5.50459	11.1111	15.2542	18.1818	simple	0.00799657	-10.5008
1370812	N6_01361		hypothetical protein CDS	hypothetical protein	10.3175	5.88235	28.8136	27.7108	simple	5.66001e-05	-18.3788
1383175	N6_01372	hypAIVR	hypAIVR CDS	type II restriction endonuclease	9.82143	0	17.8571	24.2857	simple	0.010312	-12.0491
1387100	N6_01376		adenine-specific DNA methyltransferase CDS	adenine-specific DNA methyltransferase	7.93651	23.0769	24.6154	24.0741	simple	0.00951272	-15.0172
1394937	N6_01385		replicative DNA helicase CDS	replicative DNA helicase	5.67376	7.69231	15.873	13.6986	simple	0.0114788	-8.86173
1400098	N6_01389		type IIS restriction enzyme R protein (MBOIIR) CDS	type IIS restriction enzyme R protein (MBOIIR)	14.4144	11.1111	43.1034	41.791	simple	6.19711e-07	-28.2333
1427055	N6_01412		acyl coenzyme A thioesterase CDS	acyl coenzyme A thioesterase	11.2782	0	24.1935	20.3704	simple	0.00962636	-11.8504
1429460	N6_01415	fecE	fecE CDS	iron(III) dicitrate transporter ATP-binding protein	5.26316	0	12.8571	15.2542	simple	0.00914344	-9.26599
1436796	N6_01420		putative ATPase CDS	putative ATPase	17.4603	26.3158	37.8788	28.7879	simple	0.0059183	-14.7126
1476398	N6_01460		hypothetical protein CDS	hypothetical protein	3.8835	0	17.4603	10.1695	ccTCttc	0.00486256	-10.2647
1481150	N6_01467	valS	valS CDS	valyl-tRNA synthetase	4.7619	0	13.8889	20	simple	0.000811348	-12.1876
1508063	N6_01489		permease; membrane protein CDS	permease; membrane protein	28.6765	18.1818	15.2941	16.129	simple	0.00769665	12.1608
1525547	N6_01502		vacuolating cytotoxin (VacA)-like protein CDS	vacuolating cytotoxin (VacA)-like protein	3.63636	5.88235	20	13.3333	simple	0.000527773	-13.3357
1527087	N6_01502		vacuolating cytotoxin (VacA)-like protein CDS	vacuolating cytotoxin (VacA)-like protein	8.8	6.66667	17.9104	21.6667	simple	0.00824841	-11.1136
1537995	N6_01507		iron-regulated outer membrane protein CDS	iron-regulated outer membrane protein	25.2525	20	53.5714	43.8596	simple	0.000201331	-23.9019
1571067	N6_01544		type IIS restriction-modification protein CDS	type IIS restriction-modification protein	3.57143	7.69231	13.8462	11.3636	ccTCttc	0.0123662	-8.84404
1609987	N6_01582	kpsF	polysialic acid capsule expression protein (kpsF) CDS	polysialic acid capsule expression protein (kpsF)	5.6	0	0	0	simple	0.00442795	5.18519

## Sheet: TCTTC_Met-WOmet_p=0.01
Table S4: Differentially methylated sites for TCTTC motifs in the H. pylori N6 genome under conditions of methionine depleted/replete conditions
Position in H. pylori N6 genome (bp)	LocusTag	Gene	Name	Function	Conversion (%)				Context (simple motif/overlap motif)	p value	meth.diff (%)
					N6wt+Met-4h-2	N6wt+Met-4h-1	N6wtWOmet-4h-2	N6wtWOmet-4h-1
30153	N6_00029		oxidoreductase CDS	oxidoreductase	66.1417	80	48.2759	54	simple	0.0100449	16.2274		only methylated sites with significant methylation changes (p <= 0.01) between culture conditions with methionine (+Met) and without methionine (WOmet) were included after a filtering step
36207	N6_00035	glmU	glmU CDS	bifunctional N-acetylglucosamine-1-phosphate uridyltransferase/glucosamine-1-phosphate acetyltransferase	71.5789	55.5556	46.7742	53.8462	simple	0.0022753	20.1923		only cytosines/motif sites in coding regions (CDS) are listed
49279	N6_00045	hyuA	hyuA CDS	N-methylhydantoinase A	64.9123	66.6667	43.1373	53.8462	simple	0.0123689	16.497
58081	N6_00050	gyrA	gyrA CDS	DNA gyrase subunit A	75.7009	71.4286	48.9796	60.3774	simple	0.00144957	20.5366
73040	N6_00064	rpoN	rpoN CDS	RNA polymerase factor sigma-54	62.3932	50	75.8621	77.5	simple	0.0102998	-15.7899
73286	N6_00064	rpoN	rpoN CDS	RNA polymerase factor sigma-54	60	46.6667	75.9259	75	simple	0.00621155	-17.3434
159969	N6_00152	ribA_2	ribA 2 CDS	bifunctional 3,4-dihydroxy-2-butanone 4-phosphate synthase/GTP cyclohydrolase II protein	45.8904	38.4615	60.6557	60.3774	simple	0.0126953	-15.2433
193978	N6_00188	flaA1	flaA1 CDS	flagellar glycosylation protein	74.6667	72.7273	46.3415	58.6207	simple	0.00286209	22.99
213579	N6_00204		hypothetical protein CDS	hypothetical protein	72.3577	66.6667	55.9322	55.5556	simple	0.00524599	16.1376
213780	N6_00204		hypothetical protein CDS	hypothetical protein	79.2	70.5882	58.209	68.3333	tctTCttc	0.00664295	15.1769
303536	N6_00289		hypothetical protein CDS	hypothetical protein	56.4103	52.9412	67.0886	72.5	simple	0.00948088	-13.742
325440	N6_00315	eptA	eptA CDS	lipid A 1-phosphoethanolamine transferase	56.1224	61.5385	69.8113	81.3953	simple	0.00562184	-18.2432
328742	N6_00316		outer membrane protein HopD CDS	outer membrane protein HopD	83.8384	77.7778	62	73.4694	simple	0.00832099	15.6566
350329	N6_00338	hypF	transcriptional regulator (hypF) CDS	transcriptional regulator (hypF)	76	70	47.9452	58.7302	simple	9.28e-05	22.6144
372030	N6_00363		ATP-binding protein CDS	ATP-binding protein	72.1739	66.6667	49.2537	57.6271	simple	0.00231682	18.4789
475696	N6_00462	cagN	cagN CDS	cag pathogenicity island protein N	81.4815	86.6667	64.2857	70.3125	simple	0.0125393	14.7917
479967	N6_00467	cagS	cagS CDS	cag pathogenicity island protein S	64.2857	71.4286	42.8571	49.0909	simple	0.00476939	19.0247
503308	N6_00483	rloF	RloF CDS	RloF	79.3651	80	65.0794	56.7164	simple	0.000829364	18.6425
525914	N6_00506	fabF	fabF CDS	3-oxoacyl-(acyl carrier protein) synthase II	58.4158	71.4286	80.9524	80.5556	simple	0.00153168	-21.51
534157	N6_00516	engD	GTP-dependent nucleic acid-binding protein EngD CDS	GTP-dependent nucleic acid-binding protein EngD	67.5676	58.3333	46.1538	49.1228	tctTCttc	0.00240726	19.1257
553231	N6_00536	oorD	oorD CDS	2-oxoglutarate-acceptor oxidoreductase subunit OorD	63.1068	54.5455	33.3333	47.0588	simple	0.00196342	22.807
607119	N6_00579	hyaA	hyaA CDS	hydrogenase small chain	66.2791	71.4286	53.4884	45	simple	0.0126887	17.8921
608966	N6_00580	hyaB	hyaB CDS	hydrogenase large chain	75.2381	66.6667	52.1739	58	simple	0.00353294	18.9583
617804	N6_00589		3-hydroxyacid dehydrogenase CDS	3-hydroxyacid dehydrogenase	76.9231	69.2308	62.963	53.6585	simple	0.00769294	17.121
630552	N6_00603		molybdenum ABC transporter periplasmic molybdate-binding protein (modA) CDS	molybdenum ABC transporter periplasmic molybdate-binding protein (modA)	74.1935	100	60.4651	57.4468	simple	0.012531	16.4957
633714	N6_00606	pepF	oligoendopeptidase F (pepF) CDS	oligoendopeptidase F (pepF)	80.8824	66.6667	58.8235	48.6486	tctTCttc	0.000719435	26.2086
648353	N6_00618	pyrD	pyrD CDS	dihydroorotate dehydrogenase 2	69.7368	57.1429	35.8974	51.4286	simple	0.00255238	25.4315
755912	N6_00727		polyE-rich protein CDS	polyE-rich protein	62.1359	75	39.2157	44.2308	simple	0.0023813	20.8692
788118	N6_00755		cbb3-type cytochrome c oxidase subunit II CDS	cbb3-type cytochrome c oxidase subunit II	73.6434	61.1111	50	52.5424	simple	0.000623255	20.7575
801305	N6_00774	hemB	hemB CDS	delta-aminolevulinic acid dehydratase	62.069	40	44.7761	42.5532	simple	0.0106236	16.4578
823742	N6_00796		hypothetical protein CDS	hypothetical protein	81.25	75	54.5455	62.8571	simple	0.00149695	22.2069
845183	N6_00817	htpG	htpG CDS	heat shock protein 90	57.7236	64.2857	38.806	47.3684	simple	0.0113734	15.6522
951824	N6_00916	hcpE	hcpE CDS	Cysteine-rich protein E; beta-lactamase HcpE	75.2294	80	51.7241	66	simple	0.0104918	17.2969
959606	N6_00924		sulfate permease CDS	sulfate permease	61.7978	44.4444	85.1064	76.2712	ccTCttc	0.00344946	-19.9846
961834	N6_00926		periplasmic protein CDS	periplasmic protein	70	71.4286	39.5349	56.4103	simple	0.00369379	22.5325
985754	N6_00951		ABC transporter permease CDS	ABC transporter permease	70.4545	68.4211	50.6173	57.3529	ccTCttc	0.00314111	16.5074
989369	N6_00955	polA	polA CDS	DNA polymerase I	68.254	57.1429	47.541	54.5455	simple	0.00947024	15.8046
1011459	N6_00976		TlyC-like hemolysin; membrane protein CDS	TlyC-like hemolysin; membrane protein	71.7557	76.4706	61.6438	53.4483	simple	0.0121472	14.282
1018077	N6_00982	rplY	rplY CDS	50S ribosomal protein L25/general stress proteinCtc	68.3333	54.5455	40	53.0612	simple	0.00531929	20.7109
1093313	N6_01067	trpG	trpG CDS	anthranilate synthase component II	74.7748	83.3333	56.9231	57.1429	tctTCttc	0.00155217	18.5727
1131772	N6_01119		siderophore-mediated iron transport protein CDS	siderophore-mediated iron transport protein	80.9524	78.5714	60	70.3704	simple	0.00193469	15.3607
1135701	N6_01124		ATPase CDS	ATPase	71.6981	75	48.4211	61.6667	simple	0.00232897	18.5828
1140938	N6_01129	par	plasmid replication-partition related protein CDS	plasmid replication-partition related protein	72.807	60	42.1053	46.4286	simple	5.64497e-06	27.8348
1142800	N6_01132		ATP synthase F0F1 subunit delta CDS	ATP synthase F0F1 subunit delta	74	70	53.5714	60.3774	simple	0.0087832	16.4526
1219243	N6_01211		coproporphyrinogen III oxidase CDS	coproporphyrinogen III oxidase	73.5537	50	56.0976	55.5556	simple	0.0130675	16.3035
1254605	N6_01245	rpoB	rpoB CDS	DNA-directed RNA polymerase subunit beta/beta'	68.0851	50	52.2388	46.8354	simple	0.00261392	17.3516
1291641	N6_01289		putative zinc ribbon domain-containing protein CDS	putative zinc ribbon domain-containing protein	68.8525	68.4211	50.6849	57.377	tctTCttc	0.0101687	15.063
1294783	N6_01293		ATPase CDS	ATPase	76.8707	76.9231	68.6567	58.6667	simple	0.0101976	13.4947
1340789	N6_01332		periplasmic protein CDS	periplasmic protein	66.25	80	54.3478	40	tctTCttc	0.0118878	20.1838
1408305	N6_01395	mreC	mreC CDS	rod shape-determining protein MreC	70.6897	75	48.0769	53.9683	simple	0.0014885	19.7894
1414548	N6_01403		ATP-dependent protease La CDS	ATP-dependent protease La	70.6349	50	49.2063	51.3158	simple	0.00591474	18.2117
1609268	N6_01581		rRNA large subunit methyltransferase N CDS	ribosomal RNA large subunit methyltransferase N	57.4257	54.5455	40.7407	39.5349	simple	0.0143358	16.9367
